# Supplementary material for: iTRAQ-Based Proteomic Profiling of Skin Aging Protective Effects of Tremella fuciformis-Derived Polysaccharides on D-Galactose-Induced Aging Mice
Source: Molecules. 2024 Nov 2;29(21):5191. doi: 10.3390/molecules29215191 (PMC11547511; doi:10.3390/molecules29215191)
Supplement: Supplementary file 1 [file molecules-29-05191-s001.zip › Table S1.xlsx]

## Sheet: stat
﻿Header line description of worksheet "Peptide"_x000D_
Sequence	肽段氨基酸序列_x000D_
Annotated Sequence	多肽序列，包括在蛋白质中前后氨基酸_x000D_
Qvality PEP	肽段后验证错误率_x000D_
Qvality q-value	肽段q值_x000D_
PSMs	该肽段包含的肽段匹配数目_x000D_
Master Protein Accessions	master protein 的特征性编号_x000D_
Positions in Master Proteins	该肽段在master protein的位置_x000D_
Missed Cleavages	酶漏切位点数目_x000D_
Sequence Length	肽段序列长度_x000D_
RT [min] (by Search Engine): Sequest HT	保留时间_x000D_
Abundances (Normalized)	该肽段的丰度标准化，校正实验偏差_x000D_
Abundance	该肽段的丰度值_x000D_
Header line description of worksheet "Protein"_x000D_
Protein FDR Confidence	蛋白可信度，High：FDR（strict）<0.01_x000D_
Accession	蛋白ID_x000D_
Exp. q-value	搜索时，其匹配度用 q 值来代表，值越小代表可信度越高_x000D_
Sum PEP Score	所有 PSM 的 PEP 值负对数的加和_x000D_
Coverage [%]	蛋白序列中氨基酸覆盖度_x000D_
Peptides	鉴定到不同肽段的总数目_x000D_
PSMs	肽段匹配到二级谱图的数目_x000D_
Unique Peptides	特异性肽段数目_x000D_
AAs	氨基酸数目_x000D_
MW [kDa]	蛋白分子量_x000D_
calc. pI	蛋白等电点_x000D_
Score Sequest HT	Sequest HT 对蛋白匹配度的打分，分数越高可信度越高
Razor Peptides	与其他蛋白共享的多肽数目_x000D_
Abundances (Normalized)	该蛋白的丰度标准化，校正实验偏差_x000D_
Abundance	该蛋白的丰度值_x000D_

## Sheet: Peptide
Sequence	Annotated Sequence	Confidence	Qvality PEP	Qvality q-value	PSMs	Master Protein Accessions	Positions in Master Proteins	Missed Cleavages	Sequence Length	RT [min] (by Search Engine): Sequest HT	Abundances (Normalized): F1: B1, Control	Abundances (Normalized): F1: B2, Sample	Abundances (Normalized): F1: B3, Sample	Abundances (Normalized): F1: C1, Sample	Abundances (Normalized): F1: C2, Sample	Abundances (Normalized): F1: C3, Sample	Abundance: F1: B1, Control	Abundance: F1: B2, Sample	Abundance: F1: B3, Sample	Abundance: F1: C1, Sample	Abundance: F1: C2, Sample	Abundance: F1: C3, Sample
AAAAAAAAAAAAAAAGAAGK	[R].AAAAAAAAAAAAAAAGAAGK.[E]	High	1.11024E-06	0	1	E9QM38	E9QM38 [91-110]	0	20	43.8019	44.0	51.7	43.1	48.1	56.2	54.6	33.2	47.4	43.1	34.8	40.6	47.1
QATTIIADNIIFLSDQTK	[R].QATTIIADNIIFLSDQTK.[E]	High	3.4551E-11	0	1	Q8R2K3	Q8R2K3 [128-145]	0	18	53.8077	32.6	62.9	74.6	53.6	52.4	75.9	24.6	57.7	74.6	38.8	37.9	65.4
QATPPIELDAVWEDIR	[K].QATPPIELDAVWEDIR.[E]	High	5.02078E-08	0	3	Q9R1C7	Q9R1C7 [752-767]	0	16	51.8311	55.1	65.6	45.7	62.7	57.3	52.3	41.6	60.2	45.7	45.4	41.4	45.1
QATPEIPDIVLK	[R].QATPEIPDIVLK.[S]	High	0.00160402	0.000231345	1	Q8BI84	Q8BI84 [886-897]	0	12	37.2662	46.2	50.1	44.1	50.3	42.7	51.5	34.9	45.9	44.1	36.4	30.9	44.4
QATINIGTIGHVAHGK	[R].QATINIGTIGHVAHGK.[S]	High	2.90984E-05	0	1	Q3UIJ2	Q3UIJ2 [39-54]	0	16	21.4260	36.6	33.6	42.1	26.4	30.8	29.5	27.6	30.8	42.1	19.1	22.3	25.4
QATLIPDDLFDATK	[K].QATLIPDDLFDATK.[T]	High	0.000485899	8.30771E-05	1	A0A0R4J0W6	A0A0R4J0W6 [410-423]	0	14	44.2198	51.0	47.8	51.4	48.5	50.8	46.2	38.5	43.8	51.4	35.1	36.7	39.8
QATLGAGLPISTPCTTVNK	[R].QATLGAGLPISTPCTTVNK.[V]	High	1.09301E-07	0	1	Q3TQP7	Q3TQP7 [103-121]	0	19	31.7394	25.3	29.0	36.4	28.7	29.3	31.2	19.1	26.6	36.4	20.8	21.2	26.9
QATLGAGLPISTPCTTVNK	[R].QATLGAGLPISTPCTTVNK.[V]	High	9.42908E-07	0	3	Q3TQP7	Q3TQP7 [103-121]	0	19	30.6442	182.1	132.5	112.1	149.4	145.1	132.1	137.5	121.5	112.1	108.2	104.9	113.9
QATGINHENEGVLGAIQR	[K].QATGINHENEGVLGAIQR.[Q]	High	5.86473E-10	0	1	Q61789; Q3UU65	Q61789 [2048-2065]; Q3UU65 [442-459]	0	18	21.5943	71.2	67.8	62.7	70.4	93.6	74.4	53.8	62.2	62.7	51.0	67.7	64.1
QASVFSFGLGAQAASR	[K].QASVFSFGLGAQAASR.[A]	High	1.78442E-06	0	1	E9PWQ3	E9PWQ3 [370-385]	0	16	38.4314
QASPSIVIALAGNK	[R].QASPSIVIALAGNK.[A]	High	0.000553234	8.30771E-05	2	Q0PD56	Q0PD56 [135-148]	0	14	35.8982	81.2	66.8	74.7	73.3	66.2	79.8	61.3	61.3	74.7	53.1	47.9	68.8
QASPNIVIALSGNK	[R].QASPNIVIALSGNK.[A]	High	0.0176943	0.00175203	2	Q9CQD1	Q9CQD1 [121-134]	0	14	32.9667	70.9	107.6	89.5	75.0	71.5	88.3	53.5	98.7	89.5	54.3	51.7	76.1
QASPNIVIALAGNK	[R].QASPNIVIALAGNK.[A]	High	7.76144E-06	0	4	P35278	P35278 [122-135]	0	14	35.7813	286.2	265.5	291.2	310.5	338.9	285.2	216.1	243.5	291.2	224.8	245.0	245.9
QASPNIVIALAGNK	[R].QASPNIVIALAGNK.[A]	High	0.00532772	0.000662644	1	P35278	P35278 [122-135]	0	14	34.9538	45.6	35.9	41.8	42.1	43.7	43.3	34.4	32.9	41.8	30.5	31.6	37.3
QAQYLGMPINGPFKPDHYR	[K].QAQYLGMPINGPFKPDHYR.[Y]	High	3.91472E-07	0	1	Q3TF14	Q3TF14 [413-431]	0	19	31.7010	54.2	57.1	49.3	54.8	53.5	49.4	40.9	52.4	49.3	39.7	38.7	42.6
QATVGDVNTDRPGLLDLK	[K].QATVGDVNTDRPGLLDLK.[G]	High	1.41243E-05	0	3	Q4VWZ5	Q4VWZ5 [82-99]	0	18	29.3269	264.1	230.4	175.5	204.7	217.7	222.7	199.4	211.3	175.5	148.2	157.4	192.0
QAQNIVTLATSIK	[K].QAQNIVTLATSIK.[E]	High	4.60945E-07	0	1	Q8R4N0	Q8R4N0 [324-336]	0	13	40.9519	57.7	68.3	50.7	54.6	62.2	54.6	43.6	62.6	50.7	39.5	45.0	47.1
QAQIEVVPSASALIIK	[R].QAQIEVVPSASALIIK.[A]	High	0.000744877	8.30771E-05	3	Q3TIQ2	Q3TIQ2 [68-83]	0	16	39.9789	146.9	115.9	96.5	111.9	112.9	117.0	110.9	106.3	96.5	81.0	81.6	100.9
QAPTWPCK	[K].QAPTWPCK.[-]	High	0.0261207	0.0024415	1	P18165	P18165 [479-486]	0	8	20.2495	105.0	76.8	82.7	74.0	71.8	61.0	79.3	70.4	82.7	53.6	51.9	52.6
QAPSIATIGSTCDLNLK	[R].QAPSIATIGSTCDLNLK.[I]	High	2.32382E-10	0	3	Q8VHX6	Q8VHX6 [2144-2160]	0	17	34.5074	106.9	112.6	91.0	120.2	114.2	103.3	80.7	103.3	91.0	87.0	82.6	89.1
QAPSIATIGSTCDLNLK	[R].QAPSIATIGSTCDLNLK.[I]	High	0.0732832	0.00648333	1	Q8VHX6	Q8VHX6 [2144-2160]	0	17	33.7314	34.8	27.3	29.6	33.8	39.7	29.3	26.3	25.0	29.6	24.5	28.7	25.3
QAPQTVHLPSGETLDVFDAAER	[K].QAPQTVHLPSGETLDVFDAAER.[Y]	High	1.23798E-06	0	1	Q8VDC3	Q8VDC3 [747-768]	0	22	37.5089	46.6	40.8	42.1	47.8	43.4	39.7	35.2	37.4	42.1	34.6	31.4	34.2
QAPLLIGSTK	[R].QAPLLIGSTK.[S]	High	0.000255563	4.56976E-05	3	P19096	P19096 [317-326]	0	10	26.2660	98.9	94.0	118.5	92.0	113.0	104.9	74.7	86.2	118.5	66.6	81.7	90.4
QAPLLIGSTK	[R].QAPLLIGSTK.[S]	High	0.000706179	8.30771E-05	1	P19096	P19096 [317-326]	0	10	23.3897	90.3	66.5	68.4	74.4	77.3	69.0	68.2	61.0	68.4	53.9	55.9	59.5
QAPIGGDFPAVQK	[R].QAPIGGDFPAVQK.[Q]	High	0.0201233	0.00193208	1	P11531	P11531 [2824-2836]	0	13	26.5856	75.5	68.5	78.9	93.8	117.0	97.3	57.0	62.8	78.9	67.9	84.6	83.9
QANAGLFNLR	[R].QANAGLFNLR.[Q]	High	2.15068E-06	0	1	A0A0R4IZY0	A0A0R4IZY0 [544-553]	0	10	29.1366	55.4	75.6	113.1	70.8	71.6	68.2	41.8	69.3	113.1	51.3	51.8	58.8
QANAGLFNLR	[R].QANAGLFNLR.[Q]	High	0.00703502	0.000826766	1	A0A0R4IZY0	A0A0R4IZY0 [544-553]	0	10	29.7464
QAMFDYFQVPDR	[K].QAMFDYFQVPDR.[L]	High	0.000110422	0	2	Q9D997	Q9D997 [204-215]	0	12	44.6331	74.0	108.8	124.1	133.3	108.3	100.8	55.9	99.8	124.1	96.5	78.3	86.9
QALVSVSQSR	[R].QALVSVSQSR.[R]	High	4.90522E-06	0	7	Q6IFZ6	Q6IFZ6 [32-41]	0	10	18.2883	344.3	328.2	380.0	361.6	359.5	326.9	260.0	301.0	380.0	261.8	259.9	281.8
QAITQVVISR	[K].QAITQVVISR.[I]	High	1.71635E-06	0	4	Q99JR1	Q99JR1 [224-233]	0	10	26.5289	255.3	235.5	302.1	247.5	225.4	251.2	192.8	216.0	302.1	179.2	163.0	216.6
QALSGFGYR	[K].QALSGFGYR.[L]	High	0.0106812	0.00135697	1	P12815	P12815 [117-125]	0	9	21.2463
QAQIEVVPSASALIIK	[R].QAQIEVVPSASALIIK.[A]	High	3.56582E-06	0	3	Q3TIQ2	Q3TIQ2 [68-83]	0	16	39.4949	118.7	163.3	164.1	130.6	101.1	143.6	89.6	149.8	164.1	94.6	73.1	123.8
QALSEVTAALR	[K].QALSEVTAALR.[E]	High	0.0079691	0.000944307	1	A0A1B0GRA5	A0A1B0GRA5 [414-424]	0	11	27.9190
QATVGDVNTDRPGLLDLK	[K].QATVGDVNTDRPGLLDLK.[G]	High	7.07011E-08	0	3	Q4VWZ5	Q4VWZ5 [82-99]	0	18	30.4722	102.2	148.5	173.8	117.8	113.3	151.8	77.2	136.2	173.8	85.3	81.9	130.9
QAVAQILPFR	[K].QAVAQILPFR.[D]	High	0.00621526	0.00074796	1	A2A7A7	A2A7A7 [214-223]	0	10	38.4289	73.0	80.3	68.9	81.3	65.3	81.4	55.1	73.6	68.9	58.9	47.2	70.2
QCLSSELLDACTFHK	[R].QCLSSELLDACTFHK.[Y]	High	4.25713E-05	0	1	Q8VC96	Q8VC96 [685-699]	0	15	35.2226	43.2	32.2	29.4	32.3	43.3	32.6	32.6	29.5	29.4	23.4	31.3	28.1
QCLSFCPAGVPIRDPNIR	[R].QCLSFCPAGVPIRDPNIR.[E]	High	0.000485899	8.30771E-05	2	A0A087WNZ5	A0A087WNZ5 [73-90]	1	18	31.7493	103.3	104.9	116.1	114.8	106.1	105.7	78.0	96.2	116.1	83.1	76.7	91.1
QCLSFCPAGVPIRDPNIR	[R].QCLSFCPAGVPIRDPNIR.[E]	High	0.0104274	0.00134476	1	A0A087WNZ5	A0A087WNZ5 [73-90]	1	18	32.5546
QCLNEVCFYSLR	[K].QCLNEVCFYSLR.[R]	High	0.000259512	4.56976E-05	1	Q99PM0	Q99PM0 [118-129]	0	12	37.4648	49.3	43.8	40.3	43.4	39.1	41.3	37.2	40.2	40.3	31.4	28.3	35.6
QCIMQANAEYHQSILAK	[K].QCIMQANAEYHQSILAK.[Q]	High	6.49021E-06	0	1	Q6ZPS9	Q6ZPS9 [289-305]	0	17	25.5032	46.9	49.9	41.1	43.0	43.0	45.7	35.4	45.8	41.1	31.1	31.1	39.4
QCIMQANAEYHQSILAK	[K].QCIMQANAEYHQSILAK.[Q]	High	0.0290203	0.0027936	1	Q6ZPS9	Q6ZPS9 [289-305]	0	17	21.4723	67.4	43.4	45.2	55.8	53.5	47.2	50.9	39.8	45.2	40.4	38.7	40.7
QCLGLLSR	[R].QCLGLLSR.[F]	High	0.0707489	0.00613206	1	Q6ZQG1	Q6ZQG1 [1773-1780]	0	8	26.4131	44.9	72.4	73.0	53.9	63.3	66.3	33.9	66.4	73.0	39.0	45.8	57.2
QCLDLLR	[R].QCLDLLR.[N]	High	0.0104274	0.00134476	1	P23116	P23116 [159-165]	0	7	27.9493	46.9	56.4	48.7	56.8	48.8	58.1	35.4	51.7	48.7	41.1	35.3	50.1
QCEELGAFTESMVVYGCPN	[K].QCEELGAFTESMVVYGCPN.[-]	High	1.86938E-08	0	1	P01027	P01027 [1645-1663]	0	19	44.3253	32.4	31.7	26.1	34.7	31.3	38.3	24.5	29.1	26.1	25.1	22.6	33.0
QCEELGAFTESMVVYGCPN	[K].QCEELGAFTESMVVYGCPN.[-]	High	2.51051E-05	0	2	P01027	P01027 [1645-1663]	0	19	48.4911	28.6	23.0	21.2	28.6	25.0	21.8	21.6	21.1	21.2	20.7	18.1	18.8
QCCISYLK	[R].QCCISYLK.[E]	High	0.00646018	0.000804404	1	P37889	P37889 [468-475]	0	8	22.5955	89.3	100.1	109.8	84.4	99.6	88.2	67.4	91.8	109.8	61.1	72.0	76.0
QCANLQNAIAEAEQRGELALKDAR	[K].QCANLQNAIAEAEQRGELALKDAR.[N]	High	8.92759E-06	0	1	Q32P04	Q32P04 [400-423]	2	24	47.0954	24.5	21.5	19.2	25.7	17.0	20.2	18.5	19.7	19.2	18.6	12.3	17.4
QCANLQNAIAEAEQRGELALK	[K].QCANLQNAIAEAEQRGELALK.[D]	High	2.57203E-06	0	2	Q32P04	Q32P04 [400-420]	1	21	45.7669	59.3	58.2	78.7	67.9	54.1	61.4	44.8	53.4	78.7	49.2	39.1	52.9
QAYTQFGGK	[K].QAYTQFGGK.[R]	High	0.00848493	0.00103157	1	Q9R1P0	Q9R1P0 [119-127]	0	9	17.0642	31.8	60.4	62.4	40.3	52.0	48.1	24.0	55.4	62.4	29.2	37.6	41.5
QAVAQILPFR	[K].QAVAQILPFR.[D]	High	0.0206511	0.00195456	1	A2A7A7	A2A7A7 [214-223]	0	10	34.6625
QAYTQFGGK	[K].QAYTQFGGK.[R]	High	0.012256	0.00140907	2	Q9R1P0	Q9R1P0 [119-127]	0	9	18.8978	105.9	106.0	131.0	103.7	95.6	124.9	80.0	97.2	131.0	75.1	69.1	107.7
QAVVTQESALTTSPGETVTLTCR	[-].QAVVTQESALTTSPGETVTLTCR.[S]	High	6.05146E-06	0	2	Q8CGS1	Q8CGS1 [1-23]	0	23	35.7008
QAVTPPGLQEAINDLVK	[R].QAVTPPGLQEAINDLVK.[K]	High	0.0689042	0.00597342	2	Q8BME1	Q8BME1 [470-486]	0	17	49.7607	58.9	56.5	51.0	44.3	56.4	53.9	44.5	51.8	51.0	32.1	40.8	46.5
QAVTNPNNTFYATK	[R].QAVTNPNNTFYATK.[R]	High	7.94464E-06	0	1	P38647	P38647 [108-121]	0	14	19.7017	40.9	50.1	50.7	37.3	48.5	44.9	30.9	45.9	50.7	27.0	35.1	38.7
QAVTNPNNTFYATK	[R].QAVTNPNNTFYATK.[R]	High	2.02082E-07	0	2	P38647	P38647 [108-121]	0	14	20.8916	93.4	107.3	117.0	77.3	76.9	101.6	70.5	98.4	117.0	56.0	55.6	87.6
QAVTNPNNTFYATK	[R].QAVTNPNNTFYATK.[R]	High	0.0292765	0.0027936	1	P38647	P38647 [108-121]	0	14	17.7181	98.7	72.8	65.9	74.4	74.4	80.3	74.5	66.8	65.9	53.9	53.8	69.2
QAVSMFVR	[K].QAVSMFVR.[A]	High	0.0199506	0.00190933	1	Q9DBF1	Q9DBF1 [376-383]	0	8	28.3455	31.3	30.5	38.1	32.2	31.0	32.8	23.6	28.0	38.1	23.3	22.4	28.3
QAVSMFVR	[K].QAVSMFVR.[A]	High	0.00612	0.00074796	1	Q9DBF1	Q9DBF1 [376-383]	0	8	22.5543
QAVQILEELADK	[R].QAVQILEELADK.[L]	High	2.30631E-08	0	4	Q3TRJ7	Q3TRJ7 [228-239]	0	12	52.7531	72.6	85.6	89.1	82.2	69.4	83.3	54.8	78.5	89.1	59.5	50.2	71.8
QAVQELVSLCYEEAR	[R].QAVQELVSLCYEEAR.[T]	High	1.23789E-07	0	1	O54752	O54752 [564-578]	0	15	43.3701	33.2	37.7	41.3	38.1	31.3	38.6	25.1	34.6	41.3	27.6	22.6	33.3
QAVPISVPTYK	[K].QAVPISVPTYK.[H]	High	0.0374667	0.00355926	1	Q3UHD6	Q3UHD6 [159-169]	0	11	28.4233	38.8	45.5	47.5	42.3	41.5	44.7	29.3	41.7	47.5	30.6	30.0	38.5
QAVMEMMSQK	[K].QAVMEMMSQK.[I]	High	0.00329325	0.000517739	1	Q6ZWY7	Q6ZWY7 [135-144]	0	10	34.7187	78.7	77.0	87.5	64.9	82.7	77.0	59.4	70.6	87.5	47.0	59.8	66.4
QAVDVSPLR	[R].QAVDVSPLR.[R]	High	4.85752E-05	0	3	Q91V55	Q91V55 [137-145]	0	9	18.9366	280.8	279.8	326.8	262.9	291.6	347.5	212.0	256.6	326.8	190.4	210.8	299.6
QAVDQISSGFFSPK	[R].QAVDQISSGFFSPK.[D]	High	2.57168E-08	0	3	Q3TFQ8	Q3TFQ8 [741-754]	0	14	37.2662	91.8	103.0	100.1	97.5	78.7	96.7	69.3	94.5	100.1	70.6	56.9	83.4
QAVDQISSGFFSPK	[R].QAVDQISSGFFSPK.[D]	High	0.00300651	0.000464788	1	Q3TFQ8	Q3TFQ8 [741-754]	0	14	33.6139	45.2	40.3	31.6	38.3	38.4	38.9	34.1	37.0	31.6	27.7	27.8	33.5
QAYIQLAK	[K].QAYIQLAK.[D]	High	0.0268163	0.00260112	1	P40630	P40630 [197-204]	0	8	25.8521	49.3	62.8	63.5	60.9	50.8	49.8	37.2	57.6	63.5	44.1	36.7	42.9
QALQTVCLK	[K].QALQTVCLK.[G]	High	2.82081E-05	0	3	P43025	P43025 [65-73]	0	9	24.6217	128.9	128.2	160.1	156.7	174.4	126.7	97.3	117.6	160.1	113.5	126.1	109.2
QALQTVCLK	[K].QALQTVCLK.[G]	High	0.0843164	0.00745522	2	P43025	P43025 [65-73]	0	9	20.4808	122.6	129.8	110.2	131.6	145.1	113.0	92.6	119.0	110.2	95.3	104.9	97.4
QALQGMPVR	[R].QALQGMPVR.[N]	High	0.0112097	0.00135697	1	Q924K8	Q924K8 [442-450]	0	9	19.4588	53.6	69.6	73.6	54.7	52.1	60.8	40.5	63.8	73.6	39.6	37.7	52.4
QAFTDVATGSLGQGLGAACGMAYTGK	[K].QAFTDVATGSLGQGLGAACGMAYTGK.[Y]	High	1.12719E-10	0	2	P40142	P40142 [115-140]	0	26	42.2181	35.2	52.0	55.5	47.0	42.0	54.4	26.6	47.7	55.5	34.0	30.4	46.9
QAFTDVATGSLGQGLGAACGMAYTGK	[K].QAFTDVATGSLGQGLGAACGMAYTGK.[Y]	High	1.12756E-07	0	2	P40142	P40142 [115-140]	0	26	39.6735	100.3	101.0	90.1	100.0	117.6	103.2	75.7	92.6	90.1	72.4	85.0	89.0
QAFSTAAALQSAK	[K].QAFSTAAALQSAK.[T]	High	0.00875621	0.00108836	1	Q8BYJ6	Q8BYJ6 [442-454]	0	13	27.6060	70.5	83.2	59.8	87.0	128.8	85.6	53.2	76.3	59.8	63.0	93.1	73.8
QAFQIGSPWR	[R].QAFQIGSPWR.[T]	High	0.0118634	0.00135697	1	P24549	P24549 [69-78]	0	10	34.4988	24.1	25.2	27.2	22.8	25.2	22.3	18.2	23.1	27.2	16.5	18.2	19.2
QAFQIGSPWR	[R].QAFQIGSPWR.[T]	High	0.0112097	0.00135697	1	P24549	P24549 [69-78]	0	10	32.9751
QAFPTVFDAQ	[K].QAFPTVFDAQ.[-]	High	0.0235216	0.00220969	1	A0A0R4J224	A0A0R4J224 [376-385]	0	10	39.6879	21.5	23.6	18.4	25.4	29.0	25.5	16.2	21.6	18.4	18.4	21.0	22.0
QAFNATAVVR	[KR].QAFNATAVVR.[H]	High	0.103783	0.0094315	1	Q8BW96; Q3UY68	Q8BW96 [308-317]; Q3UY68 [305-314]	0	10	17.8693
QAFHMEQLK	[R].QAFHMEQLK.[Y]	High	0.0011405	0.000159038	1	Q6PDG5	Q6PDG5 [932-940]	0	9	21.0682	130.2	139.7	177.2	143.5	191.1	142.1	98.3	128.1	177.2	103.9	138.2	122.5
QAFAPFGPIK	[R].QAFAPFGPIK.[S]	High	1.57484E-05	0	1	Q3UEB3	Q3UEB3 [152-161]	0	10	35.9364	27.9	29.0	40.6	29.4	27.5	36.4	21.1	26.6	40.6	21.3	19.9	31.4
QAFALK	[R].QAFALK.[D]	High	0.0261207	0.0024415	1	Q8BH59	Q8BH59 [164-169]	0	6	22.2609	76.9	108.6	126.3	92.4	95.4	104.3	58.1	99.6	126.3	66.9	69.0	89.9
QAEVTFLGHPGK	[R].QAEVTFLGHPGK.[L]	High	4.79227E-07	0	2	P10493	P10493 [517-528]	0	12	22.8938	73.2	76.4	68.2	66.2	75.9	68.9	55.3	70.1	68.2	47.9	54.9	59.4
QAEAFLNNQEYVLAHTEMPTTLEGAEAAIK	[K].QAEAFLNNQEYVLAHTEMPTTLEGAEAAIK.[K]	High	3.91472E-07	0	3	Q62261	Q62261 [1180-1209]	0	30	52.6140	48.9	44.5	37.5	46.5	52.3	41.2	36.9	40.8	37.5	33.7	37.8	35.5
QAEAFLNNQEYVLAHTEMPTTLEGAEAAIK	[K].QAEAFLNNQEYVLAHTEMPTTLEGAEAAIK.[K]	High	2.41484E-05	0	2	Q62261	Q62261 [1180-1209]	0	30	46.9196	80.3	52.6	30.3	66.6	68.3	48.5	60.6	48.2	30.3	48.2	49.4	41.8
QADVMIVAGTLTNK	[R].QADVMIVAGTLTNK.[M]	High	5.34317E-08	0	3	Q9DC70	Q9DC70 [127-140]	0	14	41.8889	80.1	96.4	105.6	94.6	98.2	102.5	60.5	88.4	105.6	68.5	71.0	88.4
QAFTDVATGSLGQGLGAACGMAYTGK	[K].QAFTDVATGSLGQGLGAACGMAYTGK.[Y]	High	6.0501E-10	0	1	P40142	P40142 [115-140]	0	26	39.6906	17.7	30.4	33.3	24.2	20.7	26.0	13.4	27.9	33.3	17.5	15.0	22.4
QADVMIVAGTLTNK	[R].QADVMIVAGTLTNK.[M]	High	0.0178459	0.00175203	2	Q9DC70	Q9DC70 [127-140]	0	14	34.4159	106.6	75.9	67.8	92.3	91.8	88.3	80.5	69.6	67.8	66.8	66.4	76.1
QADLYISEGLHPR	[K].QADLYISEGLHPR.[I]	High	0.000750574	8.30771E-05	1	Q3TI05	Q3TI05 [105-117]	0	13	22.2473	26.0	32.9	30.3	24.3	24.6	29.6	19.6	30.2	30.3	17.6	17.8	25.5
QADLSFSSPVEMK	[K].QADLSFSSPVEMK.[N]	High	1.85519E-06	0	1	Q3U6P5	Q3U6P5 [225-237]	0	13	32.1667	82.5	115.3	103.1	73.3	76.9	108.8	62.3	105.7	103.1	53.1	55.6	93.8
QADIIGKPSR	[R].QADIIGKPSR.[F]	High	0.000157482	4.56976E-05	1	Q8CHP8	Q8CHP8 [229-238]	0	10	14.4986	150.3	179.6	136.2	180.5	188.2	168.5	113.5	164.7	136.2	130.7	136.1	145.3
QADGPDMQSLFTQYFQSMTEYGK	[R].QADGPDMQSLFTQYFQSMTEYGK.[D]	High	0.0911883	0.00800905	1	A7YL62	A7YL62 [24-46]	0	23	51.9933	17.5	7.2	9.0	6.8	20.1	6.4	13.2	6.6	9.0	4.9	14.5	5.5
QADFEAHNILR	[R].QADFEAHNILR.[E]	High	2.21865E-06	0	1	B2RRH9	B2RRH9 [590-600]	0	11	21.5957	43.0	56.0	83.0	45.2	48.4	78.3	32.5	51.4	83.0	32.7	35.0	67.5
QACVLMIK	[K].QACVLMIK.[A]	High	0.00467646	0.000572473	1	Q8VDD5	Q8VDD5 [738-745]	0	8	24.2329	73.0	76.0	62.6	68.1	65.3	66.3	55.1	69.7	62.6	49.3	47.2	57.2
QACVLMIK	[K].QACVLMIK.[A]	High	0.000126894	4.56976E-05	2	Q8VDD5	Q8VDD5 [738-745]	0	8	28.4276	228.2	231.6	387.9	274.0	338.7	314.7	172.3	212.4	387.9	198.4	244.9	271.3
QACILMIK	[K].QACILMIK.[A]	High	0.000267591	4.56976E-05	2	Q69ZX3	Q69ZX3 [757-764]	0	8	30.3354	205.1	177.2	210.9	226.4	218.3	203.1	154.9	162.5	210.9	163.9	157.8	175.1
QAASSLQQASLK	[R].QAASSLQQASLK.[L]	High	5.91236E-07	0	2	P38647	P38647 [635-646]	0	12	18.4596	208.7	223.5	255.4	224.8	207.6	231.1	157.6	205.0	255.4	162.8	150.1	199.2
QAAPCVLFFDELDSIAK	[R].QAAPCVLFFDELDSIAK.[A]	High	7.23772E-07	0	1	Q01853	Q01853 [568-584]	0	17	54.2072	30.1	39.8	36.2	24.2	28.6	33.5	22.7	36.5	36.2	17.5	20.7	28.9
QAAPCVLFFDELDSIAK	[R].QAAPCVLFFDELDSIAK.[A]	High	0.000161164	4.56976E-05	1	Q01853	Q01853 [568-584]	0	17	54.2776	47.1	24.8	9.3	21.1	22.0	26.4	35.6	22.7	9.3	15.3	15.9	22.8
QAALQVADGFISR	[R].QAALQVADGFISR.[M]	High	5.30063E-10	0	8	Q3UJ44	Q3UJ44 [308-320]	0	13	40.0373	280.4	315.5	350.5	290.6	272.1	325.9	211.7	289.3	350.5	210.4	196.7	281.0
QAALQVADGFISR	[R].QAALQVADGFISR.[M]	High	0.000273814	4.56976E-05	2	Q3UJ44	Q3UJ44 [308-320]	0	13	33.6505
QAADMILLDDNFASIVTGVEEGR	[K].QAADMILLDDNFASIVTGVEEGR.[L]	High	0.00300651	0.000464788	1	Q3TXF9; Q6ZQ49	Q3TXF9 [744-766]; Q6ZQ49 [754-776]	0	23	54.2095	22.8	22.2	23.5	30.2	22.0	21.5	17.2	20.4	23.5	21.9	15.9	18.5
QADNPHVALYR	[K].QADNPHVALYR.[S]	High	0.000446747	4.56976E-05	2	Q9JKR6	Q9JKR6 [107-117]	0	11	14.0209	108.5	104.1	192.5	130.2	101.2	97.2	81.9	95.5	192.5	94.3	73.2	83.8
QAFTQQIEELK	[K].QAFTQQIEELK.[R]	High	1.32776E-06	0	6	P13541; Q5SX39; G3UW82; B2RWX0	P13541 [1307-1317]; Q5SX39 [1310-1320]; G3UW82 [1313-1323]; B2RWX0 [1313-1323]	0	11	35.3979	200.2	262.5	270.8	260.7	377.0	267.1	151.2	240.7	270.8	188.8	272.6	230.3
QAFTQQIEELKR	[K].QAFTQQIEELKR.[Q]	High	1.44576E-05	0	11	P13541; Q5SX39; G3UW82; B2RWX0	P13541 [1307-1318]; Q5SX39 [1310-1321]; G3UW82 [1313-1324]; B2RWX0 [1313-1324]	1	12	27.8437	590.7	585.9	544.2	573.7	693.2	500.2	446.0	537.3	544.2	415.4	501.2	431.2
QAFTQQIEELKR	[K].QAFTQQIEELKR.[Q]	High	8.26032E-08	0	6	P13541; Q5SX39; G3UW82; B2RWX0	P13541 [1307-1318]; Q5SX39 [1310-1321]; G3UW82 [1313-1324]; B2RWX0 [1313-1324]	1	12	33.0980	157.3	238.0	259.9	237.7	242.3	228.9	118.8	218.3	259.9	172.1	175.2	197.3
QALQESLVQILQPQR	[K].QALQESLVQILQPQR.[R]	High	8.8919E-05	0	1	Q9DBG7	Q9DBG7 [385-399]	0	15	49.3169	33.9	26.4	24.1	31.6	39.6	30.3	25.6	24.2	24.1	22.9	28.6	26.1
QALQDTLALYK	[K].QALQDTLALYK.[M]	High	1.44638E-06	0	3	Q62261	Q62261 [843-853]	0	11	40.1410	78.4	85.4	86.6	96.1	77.6	83.4	59.2	78.3	86.6	69.6	56.1	71.9
QALQDLLSEYMGNAGR	[R].QALQDLLSEYMGNAGR.[K]	High	0.000106235	0	2	Q3TGQ3	Q3TGQ3 [342-357]	0	16	52.4651
QAIPIGLQNR	[R].QAIPIGLQNR.[D]	High	0.00254478	0.000361578	2	D3Z0M9	D3Z0M9 [419-428]	0	10	23.6411	125.5	141.5	127.9	92.0	79.1	131.1	94.8	129.8	127.9	66.6	57.2	113.0
QALLWGCR	[R].QALLWGCR.[C]	High	0.0423969	0.00399317	1	P51432	P51432 [352-359]	0	8	28.3240
QALLQYK	[K].QALLQYK.[K]	High	0.0455021	0.0041993	2	P30416	P30416 [288-294]	0	7	27.5851	169.0	177.3	180.8	150.9	173.9	186.2	127.6	162.6	180.8	109.3	125.7	160.5
QAILLHAK	[R].QAILLHAK.[L]	High	0.00947644	0.00120298	1	Q8BHC4	Q8BHC4 [188-195]	0	8	21.2598	58.5	70.7	115.0	128.6	54.4	69.1	44.2	64.8	115.0	93.1	39.3	59.6
QALKNLETR	[K].QALKNLETR.[E]	High	0.00682005	0.000826766	1	A0A0R4J0S7	A0A0R4J0S7 [1217-1225]	1	9	28.6200	41.7	54.0	61.8	52.1	42.0	50.6	31.5	49.5	61.8	37.7	30.4	43.6
QALETVNDYNPLMK	[K].QALETVNDYNPLMK.[D]	High	0.00246886	0.000330222	1	Q9JHU4	Q9JHU4 [322-335]	0	14	37.6989	17.6	15.8	18.2	18.6	17.0	19.3	13.3	14.5	18.2	13.5	12.3	16.6
QAIELVESGGMGK	[K].QAIELVESGGMGK.[I]	High	0.00019237	4.56976E-05	1	Q7TSV2	Q7TSV2 [588-600]	0	13	32.4083	36.7	33.7	32.1	39.1	75.2	28.2	27.7	30.9	32.1	28.3	54.4	24.3
QALELLGK	[K].QALELLGK.[W]	High	0.00562242	0.000722604	1	Q6PF93	Q6PF93 [347-354]	0	8	33.7881	34.0	37.5	49.2	37.3	33.3	38.5	25.7	34.4	49.2	27.0	24.1	33.2
QAIDDDCNQTGQMTAGLLDWPQGTFASQVTLEGDK	[K].QAIDDDCNQTGQMTAGLLDWPQGTFASQVTLEGDK.[V]	High	1.08442E-08	0	2	Q9DCW4	Q9DCW4 [125-159]	0	35	52.1318	6.9	14.1	14.1	11.2	12.0	13.9	5.2	12.9	14.1	8.1	8.7	12.0
QALATPSAPYDFALLNCGK	[K].QALATPSAPYDFALLNCGK.[N]	High	3.91469E-06	0	1	A2ABU4	A2ABU4 [697-715]	0	19	42.1537	45.0	57.9	47.1	59.9	63.5	51.6	34.0	53.1	47.1	43.4	45.9	44.5
QALAHGLK	[K].QALAHGLK.[C]	High	0.000460607	4.56976E-05	2	Q99KI0	Q99KI0 [402-409]	0	8	16.4034	116.0	117.9	99.1	123.3	122.5	114.4	87.6	108.1	99.1	89.3	88.6	98.6
QAHLTNQYMQR	[R].QAHLTNQYMQR.[M]	High	0.00307573	0.000498343	1	P29341	P29341 [375-385]	0	11	13.0439	61.6	83.2	81.4	50.1	72.2	85.0	46.5	76.3	81.4	36.3	52.2	73.3
QAHLCVLASNCDEPMYVK	[R].QAHLCVLASNCDEPMYVK.[L]	High	6.90685E-06	0	1	A0A1W2P7A1	A0A1W2P7A1 [62-79]	0	18	24.9266	66.0	83.7	77.2	38.5	47.7	79.9	49.8	76.8	77.2	27.9	34.5	68.9
QAHLCVLASNCDEPMYVK	[R].QAHLCVLASNCDEPMYVK.[L]	High	9.06858E-08	0	1	A0A1W2P7A1	A0A1W2P7A1 [62-79]	0	18	24.1850	95.2	103.7	94.4	88.0	119.8	89.7	71.9	95.1	94.4	63.7	86.6	77.3
QAGAQALILVGLER	[R].QAGAQALILVGLER.[V]	High	8.00795E-07	0	3	O88493; E9PWQ3	O88493 [1361-1374]; E9PWQ3 [1968-1981]	0	14	42.2970
QAGAQALILVGLER	[R].QAGAQALILVGLER.[V]	High	8.38715E-11	0	8	O88493; E9PWQ3	O88493 [1361-1374]; E9PWQ3 [1968-1981]	0	14	45.1058	320.2	325.6	308.1	393.7	321.0	332.4	241.8	298.6	308.1	285.1	232.1	286.6
QAGGFLGPPPPSGK	[K].QAGGFLGPPPPSGK.[F]	High	2.05261E-06	0	1	A0A0A6YVS2	A0A0A6YVS2 [185-198]	0	14	23.3777	66.2	71.3	88.6	68.8	69.4	86.5	50.0	65.4	88.6	49.8	50.2	74.6
QAGGGGTGGAQLMALR	[R].QAGGGGTGGAQLMALR.[L]	High	9.72209E-12	0	1	Q61087	Q61087 [752-767]	0	16	24.1174	65.6	58.7	61.8	73.5	57.8	61.2	49.5	53.8	61.8	53.2	41.8	52.8
QAGIAQLYGIAGSTNVTGDQVK	[R].QAGIAQLYGIAGSTNVTGDQVK.[K]	High	2.36111E-06	0	1	Q9QXD6	Q9QXD6 [51-72]	0	22	38.2418	35.6	32.3	47.7	54.0	23.9	35.3	26.9	29.6	47.7	39.1	17.3	30.4
QAGIAQLYGIAGSTNVTGDQVK	[R].QAGIAQLYGIAGSTNVTGDQVK.[K]	High	0.000592565	8.30771E-05	1	Q9QXD6	Q9QXD6 [51-72]	0	22	38.9155	27.1	42.0	44.1	32.2	40.7	34.7	20.5	38.5	44.1	23.3	29.4	29.9
QCPEETQMVLLASQCGLTLR	[K].QCPEETQMVLLASQCGLTLR.[Q]	High	5.64274E-07	0	1	Q9D6J1	Q9D6J1 [93-112]	0	20	46.0647	15.9	12.3	11.3	10.1	14.5	13.2	12.0	11.3	11.3	7.3	10.5	11.4
QAGIEPGPDTYLALLNAHAER	[K].QAGIEPGPDTYLALLNAHAER.[G]	High	0.0130857	0.00144939	2	Q6PB66	Q6PB66 [259-279]	0	21	42.8696
QAGLSYIR	[R].QAGLSYIR.[F]	High	0.0603667	0.0053939	1	P56382	P56382 [7-14]	0	8	16.4100
QAGLSYIR	[R].QAGLSYIR.[F]	High	0.00766382	0.000914538	1	P56382	P56382 [7-14]	0	8	19.5447	32.2	44.1	57.0	32.3	34.3	67.3	24.3	40.4	57.0	23.4	24.8	58.0
QAGPASVPLR	[K].QAGPASVPLR.[T]	High	0.000828701	8.30771E-05	2	P27773	P27773 [131-140]	0	10	15.2366	194.7	200.4	224.7	213.0	178.8	201.8	147.0	183.8	224.7	154.2	129.3	174.0
QAGVFEPTIVK	[K].QAGVFEPTIVK.[V]	High	0.00369114	0.000517739	2	P11983	P11983 [500-510]	0	11	28.8155	105.4	108.4	88.6	84.9	81.5	88.7	79.6	99.4	88.6	61.5	58.9	76.5
QAGVIYLK	[R].QAGVIYLK.[N]	High	0.00446665	0.00054222	1	Q9EPL8	Q9EPL8 [54-61]	0	8	25.7307	57.1	75.3	85.6	60.1	53.2	71.7	43.1	69.1	85.6	43.5	38.5	61.8
QAHLCVLASNCDEPMYVK	[R].QAHLCVLASNCDEPMYVK.[L]	High	8.26032E-08	0	2	A0A1W2P7A1	A0A1W2P7A1 [62-79]	0	18	28.0014	82.5	77.1	53.4	243.2	101.5	78.9	62.3	70.7	53.4	176.1	73.4	68.0
QAGIEPGPDTYLALLNAHAER	[K].QAGIEPGPDTYLALLNAHAER.[G]	High	6.43993E-06	0	1	Q6PB66	Q6PB66 [259-279]	0	21	43.3518	21.7	21.3	18.5	18.1	21.4	20.3	16.4	19.5	18.5	13.1	15.5	17.5
QAADMILLDDNFASIVTGVEEGR	[K].QAADMILLDDNFASIVTGVEEGR.[L]	High	2.23396E-15	0	1	Q3TXF9; Q6ZQ49	Q3TXF9 [744-766]; Q6ZQ49 [754-776]	0	23	54.5504	3.6	5.7	4.4	5.0	2.8	6.3	2.7	5.2	4.4	3.6	2.0	5.4
QCQGDLITYINYNR	[R].QCQGDLITYINYNR.[F]	High	0.000226045	4.56976E-05	1	G3X924	G3X924 [117-130]	0	14	35.1308	34.7	37.0	37.9	38.4	39.8	39.2	26.2	33.9	37.9	27.8	28.8	33.8
QCSSGLQAVANIAGGIR	[R].QCSSGLQAVANIAGGIR.[N]	High	5.05944E-09	0	5	Q921H8	Q921H8 [122-138]	0	17	41.0469	110.6	119.3	141.4	118.8	114.1	109.8	83.5	109.4	141.4	86.0	82.5	94.7
QFAEENGLLFLEASAK	[K].QFAEENGLLFLEASAK.[T]	High	2.34247E-08	0	2	Q50HX0	Q50HX0 [141-156]	0	16	48.2282	70.1	80.9	77.0	75.5	74.8	79.0	52.9	74.2	77.0	54.7	54.1	68.1
QFAEENGLLFLEASAK	[K].QFAEENGLLFLEASAK.[T]	High	0.00754522	0.000856916	1	Q50HX0	Q50HX0 [141-156]	0	16	46.4568	47.1	37.4	34.5	42.0	43.4	50.1	35.6	34.3	34.5	30.4	31.4	43.2
QFAAQANAIGPWIQNK	[R].QFAAQANAIGPWIQNK.[M]	High	3.19651E-11	0	4	Q9JI91	Q9JI91 [641-656]	0	16	39.3408	129.0	147.1	154.3	146.4	129.0	159.7	97.4	134.9	154.3	106.0	93.3	137.7
QFAAQANAIGPWIQNK	[R].QFAAQANAIGPWIQNK.[M]	High	0.000251674	4.56976E-05	2	Q9JI91	Q9JI91 [641-656]	0	16	35.9285	45.4	36.2	28.4	38.4	59.7	35.0	34.3	33.2	28.4	27.8	43.2	30.2
QFAAQANAIGPWIQGK	[R].QFAAQANAIGPWIQGK.[V]	High	4.29642E-10	0	2	O88990	O88990 [647-662]	0	16	39.4390	60.8	96.5	121.0	60.1	63.5	89.3	45.9	88.5	121.0	43.5	45.9	77.0
QFAAQANAIGPWIQGK	[R].QFAAQANAIGPWIQGK.[V]	High	4.43349E-06	0	2	O88990	O88990 [647-662]	0	16	36.9480	115.1	105.2	93.5	107.6	125.7	98.8	86.9	96.5	93.5	77.9	90.9	85.2
QFAALVASK	[R].QFAALVASK.[V]	High	0.00319471	0.000517739	1	Q3TXS7	Q3TXS7 [58-66]	0	9	32.3386	68.1	91.4	162.9	92.7	67.4	73.0	51.4	83.8	162.9	67.1	48.7	62.9
QFAALVASK	[R].QFAALVASK.[V]	High	0.0896181	0.00792397	1	Q3TXS7	Q3TXS7 [58-66]	0	9	24.6073	55.8	57.1	53.5	47.6	65.1	59.3	42.1	52.4	53.5	34.5	47.1	51.1
QFAAATIQTIGR	[K].QFAAATIQTIGR.[C]	High	3.53343E-05	0	1	Q9Z1T1	Q9Z1T1 [420-431]	0	12	26.1340
QEYLDTLYR	[R].QEYLDTLYR.[Y]	High	0.0145732	0.00153243	2	Q3UIG0	Q3UIG0 [125-133]	0	9	33.2200	283.9	302.9	317.7	293.1	346.6	318.1	214.4	277.8	317.7	212.2	250.6	274.2
QEVPSWLENMAFEHHYK	[K].QEVPSWLENMAFEHHYK.[G]	High	0.00028018	4.56976E-05	1	Q3TQX5	Q3TQX5 [565-581]	0	17	43.0768	27.1	23.9	24.6	21.1	21.3	27.1	20.5	21.9	24.6	15.3	15.4	23.4
QEVPIIIVFR	[K].QEVPIIIVFR.[A]	High	0.00160402	0.000231345	1	Q8CFI7	Q8CFI7 [265-274]	0	10	47.1299	12.4	14.8	15.7	14.6	12.2	14.5	9.4	13.6	15.7	10.6	8.8	12.5
QEVEITYLVPWCK	[K].QEVEITYLVPWCK.[I]	High	4.16602E-06	0	1	Q9CQE1	Q9CQE1 [124-136]	0	13	46.1089	28.2	28.6	48.9	36.0	32.5	24.4	21.3	26.2	48.9	26.1	23.5	21.0
QEVEELWIGLNDLK	[K].QEVEELWIGLNDLK.[L]	High	4.231E-08	0	1	Q14AX9	Q14AX9 [434-447]	0	14	53.9791	26.6	28.0	25.0	32.6	30.8	25.4	20.1	25.7	25.0	23.6	22.3	21.9
QFAEMYVAK	[K].QFAEMYVAK.[F]	High	0.00250653	0.000330222	2	P58252	P58252 [227-235]	0	9	25.0690	258.9	181.6	165.1	219.0	188.7	205.2	195.5	166.5	165.1	158.6	136.4	176.9
QETFDAGLQAFQQEGIANITALK	[K].QETFDAGLQAFQQEGIANITALK.[D]	High	2.60996E-05	0	1	E9Q447; A3KGU9	E9Q447 [2003-2025]; A3KGU9 [2023-2045]	0	23	53.6175	41.7	36.3	25.0	42.4	50.3	36.7	31.5	33.3	25.0	30.7	36.4	31.6
QEQIINTMTQDLR	[K].QEQIINTMTQDLR.[G]	High	2.10097E-07	0	1	F6ZDS4	F6ZDS4 [830-842]	0	13	41.7498	29.0	36.2	36.7	29.7	30.7	29.9	21.9	33.2	36.7	21.5	22.2	25.8
QEQLLLHK	[K].QEQLLLHK.[M]	High	0.000371886	4.56976E-05	1	A0A087WSP5	A0A087WSP5 [194-201]	0	8	19.6255	75.2	82.8	74.4	89.9	82.0	77.3	56.8	75.9	74.4	65.1	59.3	66.6
QEQDTYALSSYTR	[R].QEQDTYALSSYTR.[S]	High	3.24698E-10	0	2	Q3TQP7	Q3TQP7 [206-218]	0	13	20.0490	174.5	230.5	257.2	206.5	190.5	214.9	131.8	211.4	257.2	149.5	137.7	185.3
QEPYTLPQGFTWDALDLGDR	[R].QEPYTLPQGFTWDALDLGDR.[G]	High	1.70276E-08	0	1	O70310	O70310 [147-166]	0	20	53.4114	15.9	18.9	23.0	18.5	15.1	20.9	12.0	17.3	23.0	13.4	10.9	18.0
QEPSDSPMFIINR	[R].QEPSDSPMFIINR.[K]	High	3.4032E-07	0	2	Q61495; Q7TSF1	Q61495 [201-213]; Q7TSF1 [201-213]	0	13	33.1136	130.4	106.5	114.4	106.5	142.7	123.1	98.5	97.7	114.4	77.1	103.2	106.1
QEPSDSPMFIINR	[R].QEPSDSPMFIINR.[K]	High	7.15832E-05	0	1	Q61495; Q7TSF1	Q61495 [201-213]; Q7TSF1 [201-213]	0	13	32.8520
QEPNLQVDHMNLLK	[K].QEPNLQVDHMNLLK.[Q]	High	1.35911E-06	0	2	Q02819	Q02819 [122-135]	0	14	30.2522	204.7	205.5	193.5	280.1	182.3	194.1	154.6	188.5	193.5	202.8	131.8	167.3
QENLDLICIPTSFQAR	[K].QENLDLICIPTSFQAR.[Q]	High	0.0142136	0.00150564	1	P47968	P47968 [114-129]	0	16	44.3448	38.0	50.2	48.2	44.9	52.0	46.7	28.7	46.0	48.2	32.5	37.6	40.3
QEIVSLFNAFGR	[R].QEIVSLFNAFGR.[I]	High	0.0192756	0.00185704	1	Q4FJZ3	Q4FJZ3 [434-445]	0	12	50.2339
QELTVGLPSSAAVQGLPAER	[R].QELTVGLPSSAAVQGLPAER.[A]	High	2.69234E-05	0	1	E9Q8T1	E9Q8T1 [1480-1499]	0	20	36.1302	33.4	39.7	39.7	43.1	45.8	36.2	25.2	36.4	39.7	31.2	33.1	31.2
QELSCPLCLQLFDAPVTAECGHSFCR	[R].QELSCPLCLQLFDAPVTAECGHSFCR.[A]	High	8.19279E-12	0	3	Q1XH17	Q1XH17 [10-35]	0	26	47.8328	47.3	49.0	41.6	38.8	43.0	40.9	35.7	44.9	41.6	28.1	31.1	35.3
QEIQHLFR	[K].QEIQHLFR.[E]	High	0.000244071	4.56976E-05	4	Q3U505	Q3U505 [552-559]	0	8	26.8762	276.7	254.4	239.9	257.1	248.8	253.1	208.9	233.3	239.9	186.2	179.9	218.2
QELPPQVHLLTLAR	[R].QELPPQVHLLTLAR.[W]	High	1.26698E-08	0	1	O09159	O09159 [895-908]	0	14	36.0518	23.7	26.7	25.7	27.6	23.0	23.7	17.9	24.5	25.7	20.0	16.6	20.4
QELLCLK	[R].QELLCLK.[Q]	High	0.00342078	0.000517739	5	Q61897	Q61897 [185-191]	0	7	31.6262	184.5	142.7	226.6	133.5	140.0	171.2	139.3	130.9	226.6	96.7	101.2	147.6
QEQIQAVPIANCQAAR	[R].QEQIQAVPIANCQAAR.[E]	High	0.000209338	4.56976E-05	1	Q9QXS1	Q9QXS1 [1375-1390]	0	16	20.5738	24.0	21.5	25.1	23.8	34.7	26.8	18.1	19.7	25.1	17.2	25.1	23.1
QELLCLK	[R].QELLCLK.[Q]	High	0.0519512	0.00466452	1	Q61897	Q61897 [185-191]	0	7	26.2974	62.8	25.0	24.3	25.7	34.3	25.8	47.4	22.9	24.3	18.6	24.8	22.2
QFAEMYVAK	[K].QFAEMYVAK.[F]	High	5.82065E-06	0	6	P58252	P58252 [227-235]	0	9	29.2870	360.4	442.8	644.0	442.5	395.1	497.6	272.1	406.1	644.0	320.4	285.7	429.0
QFAEMYVAK	[K].QFAEMYVAK.[F]	High	0.0431527	0.0040627	3	P58252	P58252 [227-235]	0	9	26.4133	85.7	101.0	121.4	86.0	74.5	111.4	64.7	92.6	121.4	62.3	53.9	96.0
QFLEVELDQAR	[R].QFLEVELDQAR.[E]	High	4.67267E-05	0	2	E9Q7G0; F6ZQA3	E9Q7G0 [1459-1469]; F6ZQA3 [92-102]	0	11	35.8014	104.9	144.4	302.1	120.0	92.8	127.5	79.2	132.4	302.1	86.9	67.1	109.9
QFIETAR	[R].QFIETAR.[E]	High	0.0183092	0.00175203	1	Q6PGF7	Q6PGF7 [65-71]	0	7	16.7614	118.8	123.8	117.8	121.5	124.2	121.1	89.7	113.5	117.8	88.0	89.8	104.4
QFLEELLTTQCDR	[K].QFLEELLTTQCDR.[F]	High	1.68921E-10	0	16	Q545G1; A0A0U1RP93	Q545G1 [118-130]; A0A0U1RP93 [98-110]	0	13	50.9762	202.8	236.4	235.0	233.3	410.1	228.7	153.1	216.8	235.0	168.9	296.5	197.2
QFLEELLTTQCDR	[K].QFLEELLTTQCDR.[F]	High	4.13381E-07	0	11	Q545G1; A0A0U1RP93	Q545G1 [118-130]; A0A0U1RP93 [98-110]	0	13	44.0409
QFLDYFK	[K].QFLDYFK.[T]	High	0.110172	0.009905	1	A0A1S6GWH5	A0A1S6GWH5 [1034-1040]	0	7	41.5141	21.9	24.3	24.9	22.2	20.9	25.1	16.5	22.3	24.9	16.1	15.1	21.6
QFIAAQGSSR	[K].QFIAAQGSSR.[S]	High	0.0427731	0.00401685	1	B9EIU1	B9EIU1 [473-482]	0	10	11.5171
QFHQLAAQGPQECLVR	[R].QFHQLAAQGPQECLVR.[I]	High	2.89027E-07	0	1	A0A0N4SVX9	A0A0N4SVX9 [1600-1615]	0	16	24.5601	58.0	80.9	85.6	66.8	62.7	67.4	43.8	74.2	85.6	48.4	45.3	58.1
QFHEAWK	[K].QFHEAWK.[K]	High	0.08071	0.00716367	1	F7ACR9	F7ACR9 [4500-4506]	0	7	17.9912	53.1	71.2	49.3	54.0	51.3	60.5	40.1	65.3	49.3	39.1	37.1	52.2
QFGVAPLTIAR	[K].QFGVAPLTIAR.[H]	High	9.80076E-06	0	4	O88493; E9PWQ3	O88493 [751-761]; E9PWQ3 [1358-1368]	0	11	33.7191	106.5	134.2	142.2	116.8	91.6	148.7	80.4	123.1	142.2	84.6	66.2	128.2
QFGVAPLTIAR	[K].QFGVAPLTIAR.[H]	High	5.62898E-05	0	3	O88493; E9PWQ3	O88493 [751-761]; E9PWQ3 [1358-1368]	0	11	32.1059
QFGIDGESFELK	[K].QFGIDGESFELK.[I]	High	0.0197795	0.00190933	1	Q3THS8	Q3THS8 [142-153]	0	12	36.9074	30.6	30.4	31.9	36.9	25.4	28.5	23.1	27.9	31.9	26.7	18.4	24.6
QFGFIVLTTSAGIMDHEEAR	[R].QFGFIVLTTSAGIMDHEEAR.[R]	High	1.04249E-13	0	1	P62245	P62245 [98-117]	0	20	53.7361	21.1	21.5	28.8	16.0	14.9	21.2	15.9	19.7	28.8	11.6	10.8	18.3
QFGAQANVIGPWIQTK	[K].QFGAQANVIGPWIQTK.[M]	High	1.02684E-09	0	2	A1BN54; Q7TPR4	A1BN54 [634-649]; Q7TPR4 [634-649]	0	16	40.8000	82.0	88.9	81.2	84.4	71.0	87.0	61.9	81.5	81.2	61.1	51.3	75.0
QFGAQANVIGPWIQTK	[K].QFGAQANVIGPWIQTK.[M]	High	5.37301E-05	0	1	A1BN54; Q7TPR4	A1BN54 [634-649]; Q7TPR4 [634-649]	0	16	39.8269	50.7	37.8	23.8	33.4	31.5	43.8	38.3	34.7	23.8	24.2	22.8	37.8
QFAEMYVAK	[K].QFAEMYVAK.[F]	High	0.0199506	0.00190933	1	P58252	P58252 [227-235]	0	9	22.6118	103.3	89.3	90.3	101.5	92.8	93.3	78.0	81.9	90.3	73.5	67.1	80.4
QFFVAVER	[K].QFFVAVER.[E]	High	0.0285149	0.0027765	2	A0A0N4SVP8	A0A0N4SVP8 [253-260]	0	8	32.1216	119.3	103.9	121.6	139.9	83.7	117.8	90.1	95.3	121.6	101.3	60.5	101.6
QFFQVPLNIPK	[K].QFFQVPLNIPK.[D]	High	0.0175441	0.00175203	2	Q9DCM2	Q9DCM2 [75-85]	0	11	43.8881	47.1	55.2	57.4	48.3	56.8	57.3	35.6	50.6	57.4	35.0	41.1	49.4
QFEDFTVYLGER	[R].QFEDFTVYLGER.[T]	High	2.57194E-07	0	3	E9PZD8	E9PZD8 [716-727]	0	12	46.2288	75.8	56.4	51.7	66.0	83.3	57.1	57.2	51.7	51.7	47.8	60.2	49.2
QFEDFTVYLGER	[R].QFEDFTVYLGER.[T]	High	0.00126833	0.000159038	1	E9PZD8	E9PZD8 [716-727]	0	12	42.7804
QFDIQLLTHNDPK	[K].QFDIQLLTHNDPK.[EG]	High	0.000363452	4.56976E-05	1	O09172	O09172 [206-218]	0	13	34.1623	23.6	35.9	32.3	27.2	23.5	36.9	17.8	32.9	32.3	19.7	17.0	31.8
QFCTGEFR	[R].QFCTGEFR.[K]	High	0.0213781	0.00200428	1	Q3UWH9	Q3UWH9 [45-52]	0	8	19.5267	109.8	106.2	130.4	95.0	92.1	114.9	82.9	97.4	130.4	68.8	66.6	99.1
QFAYQCSWGLTTR	[K].QFAYQCSWGLTTR.[T]	High	1.62458E-05	0	1	B9EIU1	B9EIU1 [1266-1278]	0	13	34.3976	42.4	47.5	88.6	42.1	23.4	41.1	32.0	43.6	88.6	30.5	16.9	35.4
QFAYQCSWGLTTR	[K].QFAYQCSWGLTTR.[T]	High	2.16591E-05	0	1	B9EIU1	B9EIU1 [1266-1278]	0	13	32.9300
QFASQANMVGPWIQTK	[R].QFASQANMVGPWIQTK.[M]	High	1.9587E-08	0	2	Q3ULT2	Q3ULT2 [654-669]	0	16	38.5583	56.2	66.0	72.5	57.6	55.2	64.7	42.4	60.5	72.5	41.7	39.9	55.8
QFASQANMVGPWIQTK	[R].QFASQANMVGPWIQTK.[M]	High	5.62898E-05	0	1	Q3ULT2	Q3ULT2 [654-669]	0	16	36.6213	46.5	33.3	20.7	24.3	24.5	25.9	35.1	30.5	20.7	17.6	17.7	22.3
QFAPIHAEAPEFIEMSVEQEILVTGIK	[K].QFAPIHAEAPEFIEMSVEQEILVTGIK.[V]	High	1.04249E-13	0	1	P56480	P56480 [162-188]	0	27	53.8105	44.1	60.0	59.6	48.6	49.2	58.7	33.3	55.0	59.6	35.2	35.6	50.6
QFAPIHAEAPEFIEMSVEQEILVTGIK	[K].QFAPIHAEAPEFIEMSVEQEILVTGIK.[V]	High	7.12227E-12	0	1	P56480	P56480 [162-188]	0	27	53.9582	27.8	29.9	27.6	30.8	31.7	35.0	21.0	27.4	27.6	22.3	22.9	30.2
QFANVPVR	[R].QFANVPVR.[S]	High	0.0047124	0.000572473	3	A0A0B4J1F9	A0A0B4J1F9 [1575-1582]	0	8	19.6861	89.3	203.7	176.7	101.1	124.3	178.2	67.4	186.8	176.7	73.2	89.9	153.6
QFAIVFK	[R].QFAIVFK.[T]	High	0.0113006	0.00135697	1	P25799	P25799 [306-312]	0	7	37.1796	26.0	25.4	30.0	34.0	32.1	27.3	19.6	23.3	30.0	24.6	23.2	23.5
QFAFVHMR	[K].QFAFVHMR.[E]	High	0.00291666	0.000464788	1	Q8C2Q3; F7BGR7	Q8C2Q3 [36-43]; F7BGR7 [36-43]	0	8	26.4929	49.5	55.9	61.0	47.1	64.3	53.1	37.4	51.3	61.0	34.1	46.5	45.8
QFFVAVER	[K].QFFVAVER.[E]	High	0.0153235	0.00158136	1	A0A0N4SVP8	A0A0N4SVP8 [253-260]	0	8	27.4007
QELHLEPFYWK	[R].QELHLEPFYWK.[L]	High	9.50061E-06	0	3	Q60675	Q60675 [1222-1232]	0	11	40.2655	102.5	94.6	89.9	107.9	102.8	104.3	77.4	86.8	89.9	78.1	74.3	89.9
QEIFQEQLAAVPEFQGLGPLFK	[R].QEIFQEQLAAVPEFQGLGPLFK.[S]	High	5.0589E-10	0	1	Q9QZE5	Q9QZE5 [610-631]	0	22	54.1931	25.4	24.3	26.9	26.8	24.8	35.0	19.2	22.3	26.9	19.4	17.9	30.2
QELEAEYLAVFK	[K].QELEAEYLAVFK.[K]	High	2.4718E-05	0	1	Q3TJN6	Q3TJN6 [126-137]	0	12	48.6605	21.6	23.8	22.4	26.9	27.9	24.0	16.3	21.8	22.4	19.5	20.2	20.7
QDPVYVPPISCNK	[K].QDPVYVPPISCNK.[D]	High	2.37954E-06	0	2	P97350	P97350 [211-223]	0	13	25.8092	164.1	204.1	204.0	211.2	155.9	224.9	123.9	187.2	204.0	152.9	112.7	193.9
QDPVYVPPISCNK	[K].QDPVYVPPISCNK.[D]	High	0.0492686	0.00437927	1	P97350	P97350 [211-223]	0	13	25.0537	44.9	41.7	37.2	49.7	49.2	32.7	33.9	38.2	37.2	36.0	35.6	28.2
QDPLLGSSETFNSFLR	[R].QDPLLGSSETFNSFLR.[R]	High	2.55148E-09	0	1	Q8BVL3	Q8BVL3 [88-103]	0	16	46.6940	28.1	34.1	31.4	38.0	25.9	30.7	21.2	31.3	31.4	27.5	18.7	26.5
QDMEQAMTPSEMANALGLPALK	[K].QDMEQAMTPSEMANALGLPALK.[D]	High	3.07592E-06	0	1	P61211	P61211 [128-149]	0	22	52.1602	14.0	17.0	16.6	17.8	15.1	14.7	10.6	15.6	16.6	12.9	10.9	12.7
QDMEQAMTPSEMANALGLPALK	[K].QDMEQAMTPSEMANALGLPALK.[D]	High	0.000238519	4.56976E-05	1	P61211	P61211 [128-149]	0	22	52.2459	16.3	10.9	8.1	12.4	11.3	9.6	12.3	10.0	8.1	9.0	8.2	8.3
QDMACLLKEYQEVMNSK	[K].QDMACLLKEYQEVMNSK.[L]	High	0.00497206	0.000598804	1	E9Q1Y9; Q6IMF0; P97861; Q9Z2T6	E9Q1Y9 [378-394]; Q6IMF0 [385-401]; P97861 [380-396]; Q9Z2T6 [397-413]	1	17	50.8843	27.4	28.2	21.5	26.0	25.7	25.9	20.7	25.9	21.5	18.8	18.6	22.3
QDMACLLK	[K].QDMACLLK.[EQ]	High	0.00339488	0.000517739	2	E9Q1Y9; Q6IMF0; P97861; Q9Z2T6; Q99M74	E9Q1Y9 [378-385]; Q6IMF0 [385-392]; P97861 [380-387]; Q9Z2T6 [397-404]; Q99M74 [392-399]	0	8	18.1062	199.6	193.6	220.0	185.1	190.6	171.1	150.7	177.5	220.0	134.0	137.8	147.5
QDMACLLK	[K].QDMACLLK.[EQ]	High	0.000360684	4.56976E-05	5	E9Q1Y9; Q6IMF0; P97861; Q9Z2T6; Q99M74	E9Q1Y9 [378-385]; Q6IMF0 [385-392]; P97861 [380-387]; Q9Z2T6 [397-404]; Q99M74 [392-399]	0	8	29.9064	315.9	258.8	383.8	292.4	364.2	285.0	238.5	237.3	383.8	211.7	263.3	245.7
QDMACLLK	[K].QDMACLLK.[EQ]	High	0.0261207	0.0024415	3	E9Q1Y9; Q6IMF0; P97861; Q9Z2T6; Q99M74	E9Q1Y9 [378-385]; Q6IMF0 [385-392]; P97861 [380-387]; Q9Z2T6 [397-404]; Q99M74 [392-399]	0	8	24.5404	264.3	153.0	141.6	163.2	200.1	178.5	199.6	140.3	141.6	118.2	144.7	153.9
QDIVFDGIAQIR	[K].QDIVFDGIAQIR.[G]	High	7.85577E-05	0	2	P33434	P33434 [473-484]	0	12	42.9197	75.0	70.0	72.9	77.5	68.6	79.0	56.6	64.2	72.9	56.1	49.6	68.1
QDLQDLFR	[K].QDLQDLFR.[K]	High	0.00748665	0.000856916	1	Q3UIM5	Q3UIM5 [627-634]	0	8	35.6037
QDLLTAAPASEIAEGLNLHTIR	[K].QDLLTAAPASEIAEGLNLHTIR.[D]	High	1.24702E-11	0	2	Q543P7	Q543P7 [128-149]	0	22	47.1050	50.6	63.9	66.6	67.0	48.8	59.3	38.2	58.6	66.6	48.5	35.3	51.1
QDLLNVLAR	[R].QDLLNVLAR.[M]	High	0.00120273	0.000159038	1	Q9D024	Q9D024 [228-236]	0	9	35.8049
QDLLAYLQR	[K].QDLLAYLQR.[I]	High	0.00166587	0.000231345	2	Q3TGQ3	Q3TGQ3 [774-782]	0	9	43.0191	79.2	98.5	163.6	104.8	86.3	108.3	59.8	90.3	163.6	75.9	62.4	93.4
QDTFSGTGFFPLDR	[R].QDTFSGTGFFPLDR.[E]	High	0.000722513	8.30771E-05	1	Q8R5H1	Q8R5H1 [933-946]	0	14	43.2143
QDLLAYLQR	[K].QDLLAYLQR.[I]	High	0.00227164	0.000330222	1	Q3TGQ3	Q3TGQ3 [774-782]	0	9	38.8234
QDLGSPEGIALDHLGR	[R].QDLGSPEGIALDHLGR.[T]	High	2.05207E-09	0	3	P10493	P10493 [1016-1031]	0	16	30.3828	170.4	164.2	162.1	185.5	164.6	166.3	128.7	150.6	162.1	134.3	119.0	143.4
QDLFIVSK	[R].QDLFIVSK.[L]	High	0.00185198	0.000262998	2	Q3UDY1	Q3UDY1 [71-78]	0	8	32.2776	54.3	77.0	74.3	72.6	80.6	70.9	41.0	70.6	74.3	52.6	58.3	61.1
QDIAVISDSYFPR	[R].QDIAVISDSYFPR.[Y]	High	0.000212579	4.56976E-05	1	F8VQJ3	F8VQJ3 [543-555]	0	13	37.0398	52.7	64.6	52.5	62.0	53.9	41.4	39.8	59.2	52.5	44.9	39.0	35.7
QDIAVISDSYFPR	[R].QDIAVISDSYFPR.[Y]	High	6.0501E-10	0	4	F8VQJ3	F8VQJ3 [543-555]	0	13	39.6045	98.3	117.5	106.7	113.4	104.8	101.8	74.2	107.8	106.7	82.1	75.8	87.8
QDIAVISDSYFPR	[R].QDIAVISDSYFPR.[Y]	High	5.02103E-06	0	3	F8VQJ3	F8VQJ3 [543-555]	0	13	37.5432
QDIAFAYQR	[R].QDIAFAYQR.[R]	High	0.000111279	0	2	Q3UCD3	Q3UCD3 [69-77]	0	9	22.2435	100.3	116.9	196.5	107.7	100.0	119.7	75.7	107.2	196.5	78.0	72.3	103.2
QDIAFAYQR	[R].QDIAFAYQR.[R]	High	3.32473E-06	0	6	Q3UCD3	Q3UCD3 [69-77]	0	9	23.8650	411.7	407.1	374.9	423.6	419.6	400.8	310.9	373.3	374.9	306.7	303.4	345.5
QDFWSALLEK	[R].QDFWSALLEK.[A]	High	0.00809483	0.0010037	1	Q6J756	Q6J756 [184-193]	0	10	53.4713
QDENSICNSLLWLVEK	[K].QDENSICNSLLWLVEK.[C]	High	1.88314E-05	0	1	P06684	P06684 [1099-1114]	0	16	53.9956	83.2	63.8	46.5	71.5	100.0	82.9	62.8	58.5	46.5	51.8	72.3	71.5
QDDWTFHYLR	[K].QDDWTFHYLR.[M]	High	8.06918E-06	0	2	Q99LC3	Q99LC3 [286-295]	0	10	32.4793	125.2	98.4	105.5	111.6	103.2	115.5	94.5	90.2	105.5	80.8	74.6	99.6
QDDWTFHYLR	[K].QDDWTFHYLR.[M]	High	0.00955194	0.00120298	1	Q99LC3	Q99LC3 [286-295]	0	10	31.9177
QCVHQSCFTSLR	[R].QCVHQSCFTSLR.[R]	High	0.00268334	0.000361578	2	Q9QZJ6	Q9QZJ6 [94-105]	0	12	12.6693	74.8	54.6	38.3	67.1	70.5	45.6	56.5	50.1	38.3	48.6	51.0	39.3
QCTHWLIQCR	[R].QCTHWLIQCR.[V]	High	0.0158478	0.00166286	1	P27870	P27870 [6-15]	0	10	23.9702	72.4	41.7	40.6	54.4	38.0	54.7	54.7	38.2	40.6	39.4	27.5	47.2
QCSWSSLNYGIDLGK	[K].QCSWSSLNYGIDLGK.[I]	High	3.62173E-07	0	1	A2RRY6	A2RRY6 [110-124]	0	15	40.1561	46.6	45.0	46.2	56.5	56.3	40.6	35.2	41.3	46.2	40.9	40.7	35.0
QDILAIFK	[K].QDILAIFK.[R]	High	0.0106812	0.00135697	1	A0A0R4J0T8	A0A0R4J0T8 [7-14]	0	8	48.0218	7.8	8.1	11.1	10.8	8.4	8.8	5.9	7.4	11.1	7.8	6.1	7.6
QDTFSGTGFFPLDR	[R].QDTFSGTGFFPLDR.[E]	High	0.00778441	0.000914538	1	Q8R5H1	Q8R5H1 [933-946]	0	14	44.1140	20.9	28.8	24.3	29.7	26.6	28.8	15.8	26.4	24.3	21.5	19.2	24.8
QDVHLLMTNCIK	[R].QDVHLLMTNCIK.[N]	High	0.000847847	8.30771E-05	1	Q3UKX8	Q3UKX8 [97-108]	0	12	28.8819	50.7	49.3	76.1	54.3	41.5	50.6	38.3	45.2	76.1	39.3	30.0	43.6
QDVPPVPAALQSLPALDPR	[K].QDVPPVPAALQSLPALDPR.[L]	High	0.000867431	8.30771E-05	1	Q6ZPZ3	Q6ZPZ3 [999-1017]	0	19	46.6459	71.2	38.1	31.7	58.7	49.0	48.8	53.8	34.9	31.7	42.5	35.4	42.1
QELDLLLR	[K].QELDLLLR.[A]	High	0.0587891	0.00527889	1	O54752	O54752 [584-591]	0	8	39.6986	69.8	63.5	56.9	75.0	71.6	67.4	52.7	58.2	56.9	54.3	51.8	58.1
QELAVFCSPEPPAK	[R].QELAVFCSPEPPAK.[T]	High	8.52061E-06	0	2	Q80TM2	Q80TM2 [2178-2191]	0	14	31.5455	98.5	87.3	86.1	97.1	93.9	89.8	74.4	80.1	86.1	70.3	67.9	77.4
QELATLNVVTEDLR	[K].QELATLNVVTEDLR.[L]	High	6.39066E-07	0	1	Q8K299	Q8K299 [275-288]	0	14	44.9327	44.4	45.3	51.6	45.6	49.2	43.6	33.5	41.5	51.6	33.0	35.6	37.6
QEIAEAQQLITICR	[K].QEIAEAQQLITICR.[E]	High	2.9353E-08	0	2	Q8BTF0	Q8BTF0 [1045-1058]	0	14	40.2677	68.6	52.6	64.1	78.3	96.1	79.2	51.8	48.2	64.1	56.7	69.5	68.3
QEIAEAQQLITICR	[K].QEIAEAQQLITICR.[E]	High	5.77598E-07	0	1	Q8BTF0	Q8BTF0 [1045-1058]	0	14	32.6383
QEHTFSSLFCASDAEISEK	[K].QEHTFSSLFCASDAEISEK.[M]	High	1.35843E-11	0	2	P28665	P28665 [914-932]	0	19	35.4332	103.2	99.8	88.0	108.4	113.8	103.2	77.9	91.5	88.0	78.5	82.3	89.0
QEHTFNSLFCASDAEISEK	[K].QEHTFNSLFCASDAEISEK.[M]	High	7.52168E-11	0	3	P28666	P28666 [914-932]	0	19	33.9160	126.3	105.6	70.8	106.9	118.0	95.9	95.4	96.8	70.8	77.4	85.3	82.7
QEGIIFIGPPSSAIR	[K].QEGIIFIGPPSSAIR.[D]	High	0.000176764	4.56976E-05	1	Q99MR8	Q99MR8 [140-154]	0	15	39.3983	56.4	55.7	61.3	49.4	58.8	50.3	42.6	51.1	61.3	35.8	42.5	43.4
QEGLALFGVELAPVR	[R].QEGLALFGVELAPVR.[Q]	High	2.91291E-06	0	1	Q3TVI8	Q3TVI8 [593-607]	0	15	51.8911	10.6	7.3	12.1	10.1	9.4	8.9	8.0	6.7	12.1	7.3	6.8	7.7
QEGLALFGVELAPVR	[R].QEGLALFGVELAPVR.[Q]	High	1.15427E-06	0	1	Q3TVI8	Q3TVI8 [593-607]	0	15	52.3741
QEGDLGPVYGFQWR	[R].QEGDLGPVYGFQWR.[H]	High	0.000659348	8.30771E-05	1	P07607	P07607 [121-134]	0	14	41.5306	47.1	50.5	42.0	37.3	31.0	44.3	35.6	46.3	42.0	27.0	22.4	38.2
QEGAVLELVIR	[R].QEGAVLELVIR.[D]	High	0.00246886	0.000330222	1	E9QQ96	E9QQ96 [3599-3609]	0	11	43.7119	20.5	6.0	9.9	16.3	5.1	7.1	15.5	5.5	9.9	11.8	3.7	6.1
QEFAQHANAFHQWIQETR	[R].QEFAQHANAFHQWIQETR.[T]	High	2.59203E-07	0	4	E9Q447; A3KGU9	E9Q447 [2193-2210]; A3KGU9 [2213-2230]	0	18	34.8621	126.3	138.7	151.8	142.2	125.3	137.1	95.4	127.2	151.8	103.0	90.6	118.2
QEDGSLCLVQFPSR	[K].QEDGSLCLVQFPSR.[K]	High	1.37987E-05	0	1	Q9D104	Q9D104 [88-101]	0	14	34.5122	56.2	66.4	53.0	54.7	60.9	64.7	42.4	60.9	53.0	39.6	44.0	55.8
QECPTQGNVCQVPVYQR	[R].QECPTQGNVCQVPVYQR.[S]	High	0.000291119	4.56976E-05	1	Q3UUY8	Q3UUY8 [271-287]	0	17	17.3985	75.0	73.0	70.4	66.8	81.3	72.8	56.6	66.9	70.4	48.4	58.8	62.8
QECLNNIGDASSLIR	[K].QECLNNIGDASSLIR.[A]	High	0.000189435	4.56976E-05	1	Q99LG2	Q99LG2 [91-105]	0	15	30.5300
QEAVALLQGQR	[R].QEAVALLQGQR.[H]	High	1.0349E-05	0	3	Q64010	Q64010 [21-31]	0	11	30.4621	127.4	141.4	168.6	138.5	114.0	137.0	96.2	129.7	168.6	100.3	82.4	118.1
QDVYDLLK	[R].QDVYDLLK.[T]	High	0.00532772	0.000662644	1	Q3TXS7	Q3TXS7 [491-498]	0	8	35.2826	110.8	105.1	95.8	120.6	100.6	93.4	83.7	96.4	95.8	87.3	72.7	80.5
QDWEHAAYDVSFATIR	[K].QDWEHAAYDVSFATIR.[F]	High	7.82203E-06	0	1	A0A087WSP5	A0A087WSP5 [41-56]	0	16	41.6914	53.0	57.5	60.3	57.7	56.6	57.3	40.0	52.7	60.3	41.8	40.9	49.4
QDWLQTSFWGGDLK	[R].QDWLQTSFWGGDLK.[A]	High	0.00125874	0.000159038	1	Q9ET22	Q9ET22 [402-415]	0	14	50.5674	22.0	23.0	25.6	31.6	26.7	24.9	16.6	21.1	25.6	22.9	19.3	21.5
QEAFSIR	[K].QEAFSIR.[M]	High	0.0106812	0.00135697	1	E9Q557	E9Q557 [321-327]	0	7	20.7610	62.4	76.7	82.2	66.0	65.0	77.9	47.1	70.3	82.2	47.8	47.0	67.2
QEAGGLGISIK	[K].QEAGGLGISIK.[G]	High	0.000204569	4.56976E-05	1	Q3V2N5	Q3V2N5 [101-111]	0	11	26.1073	71.2	76.8	86.7	74.0	72.5	74.6	53.8	70.4	86.7	53.6	52.4	64.3
QEALELIK	[R].QEALELIK.[K]	High	0.00123042	0.000159038	4	P01027	P01027 [1043-1050]	0	8	32.2001	377.0	330.2	314.3	397.0	340.8	330.7	284.7	302.8	314.3	287.5	246.4	285.1
QCSSGLQAVANIAGGIR	[R].QCSSGLQAVANIAGGIR.[N]	High	3.94529E-07	0	1	Q921H8	Q921H8 [122-138]	0	17	37.5526
QEALEWLIR	[R].QEALEWLIR.[E]	High	0.0101802	0.00125631	1	Q3UE92	Q3UE92 [649-657]	0	9	49.4173	42.5	53.0	57.5	48.1	49.8	54.9	32.1	48.6	57.5	34.8	36.0	47.3
QEAPPHIFSISDNAYQFMLTDR	[R].QEAPPHIFSISDNAYQFMLTDR.[ED]	High	3.8228E-11	0	6	P13541; Q5SX39; G3UW82; B2RWX0; Q8BLW0; B1AR69; P13542	P13541 [149-170]; Q5SX39 [149-170]; G3UW82 [149-170]; B2RWX0 [149-170]; Q8BLW0 [149-170]; B1AR69 [149-170]; P13542 [151-172]	0	22	49.0286	241.4	177.6	204.1	203.3	187.4	204.3	182.3	162.9	204.1	147.2	135.5	176.1
QEAPPHIFSISDNAYQFMLTDR	[R].QEAPPHIFSISDNAYQFMLTDR.[ED]	High	1.91311E-10	0	3	P13541; Q5SX39; G3UW82; B2RWX0; Q8BLW0; B1AR69; P13542	P13541 [149-170]; Q5SX39 [149-170]; G3UW82 [149-170]; B2RWX0 [149-170]; Q8BLW0 [149-170]; B1AR69 [149-170]; P13542 [151-172]	0	22	42.5278	61.6	75.2	87.1	78.9	88.4	79.9	46.5	69.0	87.1	57.1	63.9	68.9
QEAPPHIFSISDNAYQFMLTDR	[R].QEAPPHIFSISDNAYQFMLTDR.[ED]	High	3.14488E-05	0	1	P13541; Q5SX39; G3UW82; B2RWX0; Q8BLW0; B1AR69; P13542	P13541 [149-170]; Q5SX39 [149-170]; G3UW82 [149-170]; B2RWX0 [149-170]; Q8BLW0 [149-170]; B1AR69 [149-170]; P13542 [151-172]	0	22	37.8280	28.7	33.1	43.5	31.5	34.2	31.2	21.7	30.4	43.5	22.8	24.7	26.9
QEAPPSFLPPEASQLK	[K].QEAPPSFLPPEASQLK.[T]	High	0.0471392	0.00429292	1	Q8VDM6	Q8VDM6 [148-163]	0	16	35.6417	61.1	58.2	54.4	56.3	53.9	55.8	46.1	53.4	54.4	40.8	39.0	48.1
QEAQFTLTVQK	[K].QEAQFTLTVQK.[A]	High	1.11024E-06	0	3	A0A5K1VVQ9; A0A5K1VVQ1	A0A5K1VVQ9 [34556-34566]; A0A5K1VVQ1 [26104-26114]	0	11	27.4857	85.8	129.0	140.7	124.8	154.6	134.0	64.8	118.3	140.7	90.4	111.8	115.5
QEASFSSFSSSSASSMTEMK	[K].QEASFSSFSSSSASSMTEMK.[F]	High	9.28073E-10	0	1	A0A5K1VVQ9; A0A5K1VVQ1	A0A5K1VVQ9 [35226-35245]; A0A5K1VVQ1 [26774-26793]	0	20	31.3099	57.2	47.1	58.5	73.6	73.6	51.7	43.2	43.2	58.5	53.3	53.2	44.6
QEAPPHIFSISDNAYQFMLTDR	[R].QEAPPHIFSISDNAYQFMLTDR.[ED]	High	9.20964E-06	0	2	P13541; Q5SX39; G3UW82; B2RWX0; Q8BLW0; B1AR69; P13542	P13541 [149-170]; Q5SX39 [149-170]; G3UW82 [149-170]; B2RWX0 [149-170]; Q8BLW0 [149-170]; B1AR69 [149-170]; P13542 [151-172]	0	22	48.1417
QFIFDVVNEGGESEK	[R].QFIFDVVNEGGESEK.[M]	High	4.52985E-05	0	1	A0A1L1SQG7	A0A1L1SQG7 [4245-4259]	0	15	42.0884	27.8	33.5	38.4	32.9	43.7	32.4	21.0	30.7	38.4	23.8	31.6	27.9
QAACTIVEALATVPSR	[R].QAACTIVEALATVPSR.[K]	High	0.0659338	0.00582258	1	A2AN08	A2AN08 [4140-4155]	0	16	47.6924	33.5	47.0	45.1	46.3	29.2	30.4	25.3	43.1	45.1	33.5	21.1	26.2
QAAAAAASTSVKPIFSR	[R].QAAAAAASTSVKPIFSR.[D]	High	2.75789E-09	0	2	Q9CQZ5	Q9CQZ5 [10-26]	0	17	27.2265	171.4	184.3	196.6	177.7	181.2	185.2	129.4	169.0	196.6	128.7	131.0	159.7
NVIFVIDK	[K].NVIFVIDK.[S]	High	0.00188021	0.000262998	3	A6X935	A6X935 [274-281]	0	8	37.2500	250.2	160.4	173.5	219.3	189.1	177.4	188.9	147.1	173.5	158.8	136.7	152.9
NVIFVIDK	[K].NVIFVIDK.[S]	High	0.0484056	0.00433397	2	A6X935	A6X935 [274-281]	0	8	34.1952	135.9	86.7	70.7	91.7	84.8	85.5	102.6	79.5	70.7	66.4	61.3	73.7
NVLFSHLDDNER	[K].NVLFSHLDDNER.[S]	High	9.95592E-08	0	1	Q3TYK4	Q3TYK4 [264-275]	0	12	28.7590	21.3	22.9	27.0	20.9	22.5	17.1	16.1	21.0	27.0	15.1	16.3	14.7
NVIEPMASEGLR	[R].NVIEPMASEGLR.[T]	High	0.000195351	4.56976E-05	2	D1FNM9	D1FNM9 [626-637]	0	12	26.3193	144.2	128.3	127.6	163.4	130.7	129.3	108.9	117.7	127.6	118.3	94.5	111.5
NVLELTGK	[K].NVLELTGK.[-]	High	0.0880727	0.00779038	1	Q9D172	Q9D172 [259-266]	0	8	28.3894	59.3	85.2	81.6	72.8	87.0	61.8	44.8	78.1	81.6	52.7	62.9	53.3
NVLELTGK	[K].NVLELTGK.[-]	High	0.0146953	0.0015601	1	Q9D172	Q9D172 [259-266]	0	8	23.8565	113.9	173.1	152.0	143.9	239.3	143.3	86.0	158.7	152.0	104.2	173.0	123.5
NVIEAVYNR	[R].NVIEAVYNR.[L]	High	2.32282E-05	0	1	P49443	P49443 [356-364]	0	9	28.2433	44.5	54.4	63.6	56.2	41.6	51.3	33.6	49.9	63.6	40.7	30.1	44.2
NVLDTSWPTPPPALR	[R].NVLDTSWPTPPPALR.[E]	High	1.25695E-05	0	4	Q9WTI7	Q9WTI7 [827-841]	0	15	40.8463	133.6	165.1	150.3	190.0	157.7	160.6	100.9	151.4	150.3	137.6	114.0	138.5
NVLDTSWPTPPPALR	[R].NVLDTSWPTPPPALR.[E]	High	0.0614416	0.00546132	1	Q9WTI7	Q9WTI7 [827-841]	0	15	40.0395
NVLCSACSGQGGK	[K].NVLCSACSGQGGK.[S]	High	1.72964E-07	0	1	Q3TFF0	Q3TFF0 [140-152]	0	13	15.6304	65.7	80.6	92.9	127.2	66.1	81.5	49.6	73.9	92.9	92.1	47.8	70.3
NVLCGNIPPDLFAR	[K].NVLCGNIPPDLFAR.[M]	High	0.0300589	0.00286943	1	Q3UPE0	Q3UPE0 [209-222]	0	14	40.9162
NVIALAFDYR	[K].NVIALAFDYR.[A]	High	0.00395307	0.00054222	2	A0A0R4J0I9	A0A0R4J0I9 [2236-2245]	0	10	47.3700	56.5	49.9	54.1	47.4	41.4	49.2	42.7	45.8	54.1	34.3	29.9	42.4
NVLAAPR	[R].NVLAAPR.[L]	High	0.00848493	0.00103157	1	A0A3B2WBC6	A0A3B2WBC6 [37-43]	0	7	14.6591	97.2	172.7	131.0	97.2	96.1	113.6	73.4	158.4	131.0	70.4	69.5	97.9
NVKPDQWVK	[K].NVKPDQWVK.[L]	High	0.0149431	0.00158136	1	Q11011	Q11011 [573-581]	0	9	19.4065	76.9	90.8	79.3	91.0	104.6	92.1	58.1	83.3	79.3	65.9	75.6	79.4
NVIGGFECTCEEGFEPGPMMTCEDINECAQNPLLCAFR	[K].NVIGGFECTCEEGFEPGPMMTCEDINECAQNPLLCAFR.[C]	High	0.00778441	0.000914538	2	Q61554	Q61554 [2185-2222]	0	38	53.9527	5.6	5.8	4.9	6.8	5.0	10.3	4.2	5.3	4.9	4.9	3.6	8.9
NVHVEVYDRPSPPR	[R].NVHVEVYDRPSPPR.[N]	High	0.00366315	0.000517739	1	A0A5K1VVQ9; A0A5K1VVQ1	A0A5K1VVQ9 [17403-17416]; A0A5K1VVQ1 [8951-8964]	0	14	12.9203	62.2	78.2	69.4	66.0	80.1	70.8	47.0	71.7	69.4	47.8	57.9	61.0
NVHSYFAER	[R].NVHSYFAER.[L]	High	0.0671066	0.0058372	2	O35640	O35640 [253-261]	0	9	16.3762	185.9	144.2	173.3	157.7	168.5	169.7	140.4	132.2	173.3	114.2	121.8	146.3
NVHSYFAER	[R].NVHSYFAER.[L]	High	0.00169127	0.000231345	3	O35640	O35640 [253-261]	0	9	16.0681	226.9	271.0	303.2	235.7	238.3	260.9	171.3	248.5	303.2	170.7	172.3	224.9
NVHINDNVLHSAFEVGAR	[K].NVHINDNVLHSAFEVGAR.[K]	High	3.50609E-05	0	1	A0A2R8VI39	A0A2R8VI39 [90-107]	0	18	31.0099	43.4	40.7	30.1	37.8	29.5	36.2	32.8	37.3	30.1	27.4	21.3	31.2
NVHLAPGWLMQLEK	[K].NVHLAPGWLMQLEK.[K]	High	4.53816E-06	0	3	Q9JHU4	Q9JHU4 [4096-4109]	0	14	42.8112	103.6	97.6	107.3	97.6	92.9	102.7	78.2	89.5	107.3	70.7	67.2	88.5
NVHFGDAADYTFVAGK	[R].NVHFGDAADYTFVAGK.[A]	High	2.5317E-09	0	1	A0A5K1VVQ9; A0A5K1VVQ1	A0A5K1VVQ9 [3035-3050]; A0A5K1VVQ1 [2989-3004]	0	16	27.9523	47.5	50.2	55.2	48.5	69.4	54.9	35.9	46.0	55.2	35.1	50.2	47.3
NVHFGDAADYTFVAGK	[R].NVHFGDAADYTFVAGK.[A]	High	0.000207737	4.56976E-05	3	A0A5K1VVQ9; A0A5K1VVQ1	A0A5K1VVQ9 [3035-3050]; A0A5K1VVQ1 [2989-3004]	0	16	31.3170	112.8	115.3	109.8	136.4	144.3	124.8	85.2	105.7	109.8	98.8	104.3	107.6
NVHDLLAK	[K].NVHDLLAK.[L]	High	0.0524122	0.0046864	1	P70398	P70398 [448-455]	0	8	21.4729	69.7	75.6	66.2	75.4	67.8	79.9	52.6	69.3	66.2	54.6	49.0	68.9
NVGSAGVTVVIVR	[K].NVGSAGVTVVIVR.[D]	High	0.000341881	4.56976E-05	2	Q3ULZ3	Q3ULZ3 [201-213]	0	13	25.4822
NVGLMICGHVHMGPR	[K].NVGLMICGHVHMGPR.[R]	High	0.0497059	0.00445127	1	E9QM38	E9QM38 [808-822]	0	15	12.5153	35.6	41.3	38.6	51.2	50.9	40.0	26.9	37.9	38.6	37.1	36.8	34.5
NVGLCEAIVQFTR	[R].NVGLCEAIVQFTR.[T]	High	0.00217082	0.000330222	1	Q8C1Y8	Q8C1Y8 [59-71]	0	13	46.7844	29.5	21.8	28.4	24.9	23.4	22.2	22.3	20.0	28.4	18.0	16.9	19.1
NVFSTFR	[K].NVFSTFR.[T]	High	0.0150687	0.00158136	1	Q91YH5	Q91YH5 [436-442]	0	7	29.6290	115.2	115.9	130.3	116.4	88.5	110.0	87.0	106.3	130.3	84.3	64.0	94.8
NVFPLEQAFVYNK	[K].NVFPLEQAFVYNK.[K]	High	2.60996E-05	0	1	O54752	O54752 [698-710]	0	13	46.2730	27.7	42.1	39.3	36.3	27.2	34.6	20.9	38.6	39.3	26.3	19.7	29.8
NVFIIGATNRPDIIDPAILRPGR	[K].NVFIIGATNRPDIIDPAILRPGR.[L]	High	0.000629856	8.30771E-05	1	Q01853	Q01853 [616-638]	0	23	43.8778	36.8	50.7	54.0	38.0	42.3	46.4	27.8	46.5	54.0	27.5	30.6	40.0
NVFIIGATNRPDIIDPAILRPGR	[K].NVFIIGATNRPDIIDPAILRPGR.[L]	High	0.00312277	0.000498343	1	Q01853	Q01853 [616-638]	0	23	42.8592
NVHVEVYDRPSPPR	[R].NVHVEVYDRPSPPR.[N]	High	0.0108543	0.00135697	1	A0A5K1VVQ9; A0A5K1VVQ1	A0A5K1VVQ9 [17403-17416]; A0A5K1VVQ1 [8951-8964]	0	14	12.3088	43.8	47.0	47.7	48.6	56.4	56.8	33.1	43.1	47.7	35.2	40.8	49.0
NVFDEAILAALEPPEPK	[K].NVFDEAILAALEPPEPK.[K]	High	4.26446E-07	0	1	P60766	P60766 [167-183]	0	17	54.0212	11.3	12.1	14.0	15.1	12.6	10.6	8.5	11.1	14.0	10.9	9.1	9.1
NVIGGFECTCEEGFEPGPMMTCEDINECAQNPLLCAFR	[K].NVIGGFECTCEEGFEPGPMMTCEDINECAQNPLLCAFR.[C]	High	0.0295349	0.0027936	1	Q61554	Q61554 [2185-2222]	0	38	53.7468	54.8	76.5	36.4	63.0	62.7	79.6	41.4	70.2	36.4	45.6	45.3	68.6
NVLGHMQQGGAPSPFDR	[K].NVLGHMQQGGAPSPFDR.[N]	High	0.00687314	0.000826766	2	Q8C605	Q8C605 [666-682]	0	17	21.4672	113.4	49.2	66.0	66.8	61.7	61.9	85.6	45.1	66.0	48.4	44.6	53.4
NVNIQNFHTSWK	[R].NVNIQNFHTSWK.[D]	High	0.104675	0.00944891	1	Q9JI91	Q9JI91 [170-181]	0	12	27.9804	44.4	51.6	44.6	45.6	79.4	47.6	33.5	47.3	44.6	33.0	57.4	41.0
NVMSAFGLTDDQVSGPPSAPTEDR	[K].NVMSAFGLTDDQVSGPPSAPTEDR.[S]	High	2.49047E-17	0	1	Q9Z1A1	Q9Z1A1 [181-204]	0	24	41.2734	17.1	17.3	27.8	19.2	15.2	20.0	12.9	15.9	27.8	13.9	11.0	17.2
NVMSAFGLTDDQVSGPPSAPTEDR	[K].NVMSAFGLTDDQVSGPPSAPTEDR.[S]	High	3.02838E-07	0	1	Q9Z1A1	Q9Z1A1 [181-204]	0	24	39.3111
NVMNDAWR	[K].NVMNDAWR.[L]	High	0.00725713	0.000826766	2	Q8CGB9	Q8CGB9 [193-200]	0	8	23.2882	187.0	196.3	196.3	189.2	166.7	179.8	141.2	180.0	196.3	137.0	120.5	155.0
NVMLLPVGSADDGAHSQNEK	[K].NVMLLPVGSADDGAHSQNEK.[L]	High	1.42405E-06	0	3	Q9D1A2	Q9D1A2 [431-450]	0	20	27.2199	117.3	117.2	109.1	129.0	157.8	108.6	88.6	107.5	109.1	93.4	114.1	93.6
NVMLLPVGSADDGAHSQNEK	[K].NVMLLPVGSADDGAHSQNEK.[L]	High	2.91255E-08	0	1	Q9D1A2	Q9D1A2 [431-450]	0	20	25.3159	70.9	60.1	41.3	89.5	62.9	57.8	53.5	55.1	41.3	64.8	45.5	49.8
NVLVTLYER	[K].NVLVTLYER.[D]	High	9.64952E-06	0	2	A0A1L1SSH9	A0A1L1SSH9 [202-210]	0	9	35.6403	150.7	210.2	230.2	169.3	125.0	192.7	113.8	192.8	230.2	122.6	90.4	166.1
NVLVTLYER	[K].NVLVTLYER.[D]	High	0.00986058	0.00125631	1	A0A1L1SSH9	A0A1L1SSH9 [202-210]	0	9	31.4833
NVIVLQTVMQEVR	[RK].NVIVLQTVMQEVR.[N]	High	7.82203E-06	0	1	Q9CSH3	Q9CSH3 [87-99]	0	13	45.5484
NVLVIGTTGSQTTFLPEGELPECAR	[K].NVLVIGTTGSQTTFLPEGELPECAR.[L]	High	1.40206E-06	0	1	A2ADY9	A2ADY9 [339-363]	0	25	43.9688
NVISSSSFK	[R].NVISSSSFK.[L]	High	0.098569	0.00877272	1	G3UXW9	G3UXW9 [344-352]	0	9	18.8258	192.3	119.3	156.8	152.6	173.3	173.5	145.2	109.4	156.8	110.5	125.3	149.6
NVLSDSRPASYSR	[R].NVLSDSRPASYSR.[S]	High	1.20942E-06	0	1	Q9WUM3	Q9WUM3 [410-422]	0	13	14.7098	71.2	82.5	92.4	101.0	79.4	91.1	53.8	75.7	92.4	73.1	57.4	78.5
NVLPLGTGAQWIGVPGELR	[K].NVLPLGTGAQWIGVPGELR.[G]	High	1.10164E-06	0	1	Q9Z2A9	Q9Z2A9 [127-145]	0	19	49.0137	25.6	28.4	28.5	26.1	26.0	24.0	19.3	26.0	28.5	18.9	18.8	20.7
NVLPLGTGAQWIGVPGELR	[K].NVLPLGTGAQWIGVPGELR.[G]	High	0.00815848	0.0010037	1	Q9Z2A9	Q9Z2A9 [127-145]	0	19	50.2723
NVLGHMQQGGAPSPFDR	[K].NVLGHMQQGGAPSPFDR.[N]	High	2.59203E-07	0	1	Q8C605	Q8C605 [666-682]	0	17	27.9978	57.5	60.1	63.5	60.6	62.4	59.2	43.4	55.1	63.5	43.9	45.1	51.0
NVLMYGPPGTGK	[R].NVLMYGPPGTGK.[T]	High	0.111112	0.00996888	1	Q925I1	Q925I1 [346-357]	0	12	28.2455	18.3	19.3	19.8	15.7	17.0	21.9	13.8	17.7	19.8	11.4	12.3	18.9
NVIIWGNHSSTQYPDVNHAK	[K].NVIIWGNHSSTQYPDVNHAK.[V]	High	0.00124923	0.000159038	2	P14152	P14152 [180-199]	0	20	17.2733	104.1	94.5	163.1	82.4	95.0	79.1	78.6	86.7	163.1	59.7	68.7	68.2
NVIIWGNHSSTQYPDVNHAK	[K].NVIIWGNHSSTQYPDVNHAK.[V]	High	0.00708987	0.000826766	2	P14152	P14152 [180-199]	0	20	24.5705	115.9	104.9	82.7	111.7	118.3	100.0	87.5	96.2	82.7	80.9	85.5	86.2
NVLIVEDIIDTGK	[K].NVLIVEDIIDTGK.[T]	High	1.55116E-07	0	3	P00493	P00493 [129-141]	0	13	50.2969	79.3	95.4	106.4	86.5	80.1	94.0	59.9	87.5	106.4	62.6	57.9	81.0
NVLIVEDIIDTGK	[K].NVLIVEDIIDTGK.[T]	High	0.000964925	8.30771E-05	1	P00493	P00493 [129-141]	0	13	45.0107	38.4	38.9	34.2	39.5	37.6	40.5	29.0	35.7	34.2	28.6	27.2	34.9
NVILSSAAERPLEIR	[K].NVILSSAAERPLEIR.[G]	High	0.013303	0.00144939	1	O88796	O88796 [184-198]	0	15	27.8467
NVLINK	[K].NVLINK.[D]	High	0.00848493	0.00103157	1	B2MWM9	B2MWM9 [154-159]	0	6	19.1189	55.1	62.5	62.6	57.5	48.4	52.3	41.6	57.3	62.6	41.6	35.0	45.1
NVLLLGEDGAGK	[K].NVLLLGEDGAGK.[T]	High	0.000161164	4.56976E-05	2	Q8R1Q8	Q8R1Q8 [69-80]	0	12	30.9905	89.4	97.8	103.8	90.9	95.8	84.9	67.5	89.7	103.8	65.8	69.3	73.2
NVLLLGEDGAGK	[K].NVLLLGEDGAGK.[T]	High	0.000324052	4.56976E-05	1	Q8R1Q8	Q8R1Q8 [69-80]	0	12	27.3392	75.4	82.2	85.7	74.2	66.1	86.1	56.9	75.4	85.7	53.7	47.8	74.2
NVLLDPQLVPGGGASEMAVAHALTEK	[R].NVLLDPQLVPGGGASEMAVAHALTEK.[S]	High	3.5933E-08	0	2	Q3U4U6	Q3U4U6 [400-425]	0	26	49.3596	25.4	31.0	32.9	25.7	49.1	26.7	19.2	28.4	32.9	18.6	35.5	23.0
NVLLDPQLVPGGGASEMAVAHALTEK	[R].NVLLDPQLVPGGGASEMAVAHALTEK.[S]	High	0.000950359	8.30771E-05	1	Q3U4U6	Q3U4U6 [400-425]	0	26	52.8594	12.8	13.5	8.7	7.9	10.1	14.5	9.7	12.4	8.7	5.7	7.3	12.5
NVLKEENIVHSYPCDWR	[K].NVLKEENIVHSYPCDWR.[T]	High	0.000901074	8.30771E-05	1	Q8BIJ6	Q8BIJ6 [452-468]	1	17	30.5664	87.4	76.3	95.6	148.7	85.8	71.7	66.0	70.0	95.6	107.7	62.0	61.8
NVIGLQMGTNR	[K].NVIGLQMGTNR.[G]	High	0.00305248	0.000464788	2	Q9WVA4	Q9WVA4 [172-182]	0	11	23.8960
NVLGHMQQGGSPTPFDR	[K].NVLGHMQQGGSPTPFDR.[N]	High	1.66291E-05	0	1	P47857	P47857 [657-673]	0	17	19.1674	88.1	74.7	84.5	100.4	108.0	77.4	66.5	68.5	84.5	72.7	78.1	66.7
NVLGHMQQGGSPTPFDR	[K].NVLGHMQQGGSPTPFDR.[N]	High	2.59148E-09	0	2	P47857	P47857 [657-673]	0	17	26.2523	100.3	96.6	89.6	123.6	177.9	107.5	75.7	88.6	89.6	89.5	128.6	92.7
NVLMYGPPGTGK	[R].NVLMYGPPGTGK.[T]	High	0.00241342	0.000330222	1	Q925I1	Q925I1 [346-357]	0	12	25.5172	44.1	42.0	57.3	44.3	41.6	42.7	33.3	38.5	57.3	32.1	30.1	36.8
NVFDEAILAALEPPEPK	[K].NVFDEAILAALEPPEPK.[K]	High	6.90685E-06	0	2	P60766	P60766 [167-183]	0	17	54.0400	74.7	75.1	58.4	76.1	85.8	65.0	56.4	68.9	58.4	55.1	62.0	56.0
NVEMFMTIEK	[R].NVEMFMTIEK.[S]	High	0.00243176	0.000330222	1	Q6PDG5	Q6PDG5 [120-129]	0	10	39.8393	22.4	31.0	33.5	25.3	28.6	32.4	16.9	28.4	33.5	18.3	20.7	27.9
NVEMFMNIEK	[R].NVEMFMNIEK.[T]	High	0.000493377	8.30771E-05	1	P97496	P97496 [147-156]	0	10	39.0102	66.7	81.5	87.2	56.9	62.1	74.8	50.4	74.7	87.2	41.2	44.9	64.5
NTVIATGGYGR	[K].NTVIATGGYGR.[T]	High	0.00019237	4.56976E-05	2	Q8K2B3	Q8K2B3 [251-261]	0	11	16.3281	69.5	108.5	113.1	83.1	95.3	96.2	52.5	99.5	113.1	60.2	68.9	82.9
NTVIATGGYGR	[K].NTVIATGGYGR.[T]	High	0.000136022	4.56976E-05	3	Q8K2B3	Q8K2B3 [251-261]	0	11	13.7261	209.1	244.1	265.0	227.0	208.0	214.5	157.9	223.9	265.0	164.4	150.4	184.9
NTVGYLQWR	[K].NTVGYLQWR.[W]	High	0.0328248	0.00297998	1	Q5U458	Q5U458 [265-273]	0	9	30.6128
NTVGEVGDVITIQVHDIPGPPTGPIK	[K].NTVGEVGDVITIQVHDIPGPPTGPIK.[F]	High	9.57406E-10	0	1	A0A5K1VVQ9; A0A5K1VVQ1	A0A5K1VVQ9 [23056-23081]; A0A5K1VVQ1 [14604-14629]	0	26	44.9157	22.1	30.3	42.0	28.9	47.9	27.5	16.7	27.8	42.0	20.9	34.6	23.7
NTVGEVGDVITIQVHDIPGPPTGPIK	[K].NTVGEVGDVITIQVHDIPGPPTGPIK.[F]	High	1.98844E-05	0	3	A0A5K1VVQ9; A0A5K1VVQ1	A0A5K1VVQ9 [23056-23081]; A0A5K1VVQ1 [14604-14629]	0	26	43.6122	85.8	75.9	78.8	86.3	97.1	72.5	64.8	69.6	78.8	62.5	70.2	62.5
NTVEITELPVR	[R].NTVEITELPVR.[T]	High	0.000284506	4.56976E-05	1	Q64511	Q64511 [928-938]	0	11	28.6933	51.4	47.7	55.4	58.4	46.9	47.0	38.8	43.7	55.4	42.3	33.9	40.5
NTVDQIWSFGPR	[R].NTVDQIWSFGPR.[K]	High	0.00355334	0.000517739	1	Q8C0D5	Q8C0D5 [818-829]	0	12	41.0663	47.8	37.7	46.4	32.2	31.9	41.3	36.1	34.6	46.4	23.3	23.1	35.6
NTVANSPQTLLAGMNK	[K].NTVANSPQTLLAGMNK.[F]	High	1.12765E-06	0	1	Q3TIU8	Q3TIU8 [542-557]	0	16	32.5103	58.5	62.2	92.6	64.2	66.9	70.6	44.2	57.0	92.6	46.5	48.4	60.9
NTVANSPQTLLAGMNK	[K].NTVANSPQTLLAGMNK.[F]	High	0.00392305	0.000517739	3	Q3TIU8	Q3TIU8 [542-557]	0	16	33.1468	157.6	163.8	161.2	135.5	116.0	176.2	119.0	150.2	161.2	98.1	83.9	151.9
NTTPNFVR	[R].NTTPNFVR.[C]	High	0.0850555	0.00752157	1	Q69ZX3	Q69ZX3 [682-689]	0	8	15.4690	90.2	82.2	89.9	96.3	96.0	84.2	68.1	75.4	89.9	69.7	69.4	72.6
NTQPIMDTDGSYFVYSK	[K].NTQPIMDTDGSYFVYSK.[L]	High	2.75847E-07	0	1	I6L985	I6L985 [415-431]	0	17	31.1689	69.4	29.7	69.1	61.6	27.9	49.9	52.4	27.2	69.1	44.6	20.2	43.0
NTQPIMDTDGSYFVYSK	[K].NTQPIMDTDGSYFVYSK.[L]	High	7.46579E-08	0	3	I6L985	I6L985 [415-431]	0	17	34.8986	223.2	80.8	88.0	145.8	95.7	132.9	168.5	74.1	88.0	105.6	69.2	114.6
NTQPIMDTDGSYFVYSK	[K].NTQPIMDTDGSYFVYSK.[L]	High	9.14019E-07	0	3	I6L985	I6L985 [415-431]	0	17	34.1121	206.5	66.0	80.4	124.0	100.4	98.1	155.9	60.5	80.4	89.8	72.6	84.6
NTQGILK	[R].NTQGILK.[D]	High	0.00153281	0.000231345	1	G3UW82; B2RWX0; P13542	G3UW82 [1652-1658]; B2RWX0 [1652-1658]; P13542 [1648-1654]	0	7	15.4973	103.4	191.2	162.8	131.3	139.0	168.2	78.1	175.3	162.8	95.1	100.5	145.0
NTVILFVPQQEAWVVER	[R].NTVILFVPQQEAWVVER.[M]	High	2.69398E-10	0	1	Q99JB2	Q99JB2 [35-51]	0	17	49.4978	30.1	29.3	33.7	23.1	23.7	21.5	22.7	26.9	33.7	16.7	17.1	18.5
NTPSEPIHCIVWAK	[R].NTPSEPIHCIVWAK.[Y]	High	0.000430005	4.56976E-05	1	Q9Z1F9	Q9Z1F9 [177-190]	0	14	29.0824	64.6	66.4	70.9	52.5	47.4	55.3	48.8	60.9	70.9	38.0	34.3	47.7
NTPPILDSDGTYFLYSK	[K].NTPPILDSDGTYFLYSK.[L]	High	4.63655E-05	0	5	A0A4U9FKB1	A0A4U9FKB1 [275-291]	0	17	40.0883	249.2	189.2	200.4	242.8	214.1	358.3	188.2	173.5	200.4	175.8	154.8	308.9
NTPPILDSDGTYFLYSK	[K].NTPPILDSDGTYFLYSK.[L]	High	2.05185E-10	0	9	A0A4U9FKB1	A0A4U9FKB1 [275-291]	0	17	43.1776	327.2	140.6	141.9	370.8	277.4	562.1	247.1	128.9	141.9	268.5	200.6	484.6
NTPPILDSDGTYFLYSK	[K].NTPPILDSDGTYFLYSK.[L]	High	0.0300589	0.00286943	2	A0A4U9FKB1	A0A4U9FKB1 [275-291]	0	17	42.3975	64.5	21.8	19.2	55.7	38.9	56.3	48.7	20.0	19.2	40.3	28.1	48.5
NTPIYVSSPTWENHNAVFSAAGFK	[K].NTPIYVSSPTWENHNAVFSAAGFK.[D]	High	0.00439888	0.00054222	2	P05201	P05201 [131-154]	0	24	35.2957	96.9	75.0	65.8	82.4	104.7	83.1	73.2	68.8	65.8	59.7	75.7	71.6
NTPIYVSSPTWENHNAVFSAAGFK	[K].NTPIYVSSPTWENHNAVFSAAGFK.[D]	High	0.000588061	8.30771E-05	1	P05201	P05201 [131-154]	0	24	40.0192	28.1	20.6	18.0	24.3	26.3	21.5	21.2	18.9	18.0	17.6	19.0	18.5
NTPEFDILVIGGGATGCGCALDAVTR	[K].NTPEFDILVIGGGATGCGCALDAVTR.[G]	High	0.00245024	0.000330222	1	A2AQR0	A2AQR0 [66-91]	0	26	51.6016	3.7	6.9	4.1	3.7	6.5	5.2	2.8	6.3	4.1	2.7	4.7	4.5
NTPAFLAER	[R].NTPAFLAER.[L]	High	0.0137497	0.00144939	1	O35639	O35639 [249-257]	0	9	22.4261	101.4	122.2	132.4	110.2	142.3	124.2	76.6	112.1	132.4	79.8	102.9	107.1
NTNDANSCQIIIPQNQVNR	[K].NTNDANSCQIIIPQNQVNR.[K-]	High	9.75715E-05	0	1	Q3UPA3; P50396	Q3UPA3 [377-395]; P50396 [310-328]	0	19	20.2939	58.4	46.0	52.4	45.4	64.2	56.6	44.1	42.2	52.4	32.9	46.4	48.8
NTNAGAPPGTAYQSPLSLSR	[R].NTNAGAPPGTAYQSPLSLSR.[S]	High	6.69468E-09	0	3	Q60597	Q60597 [82-101]	0	20	26.6230	80.7	92.5	94.2	92.7	107.6	89.7	60.9	84.8	94.2	67.1	77.8	77.3
NTNAGAPPGTAYQSPLSLSR	[R].NTNAGAPPGTAYQSPLSLSR.[S]	High	4.13381E-07	0	4	Q60597	Q60597 [82-101]	0	20	25.8818
NTMFLEICTK	[K].NTMFLEICTK.[Y]	High	0.000150366	4.56976E-05	1	P01027	P01027 [1382-1391]	0	10	29.5524	92.3	71.9	82.3	80.2	65.7	74.0	69.7	65.9	82.3	58.1	47.5	63.8
NTMFLEICTK	[K].NTMFLEICTK.[Y]	High	0.00155619	0.000231345	1	P01027	P01027 [1382-1391]	0	10	28.4342	90.9	54.2	48.1	67.4	62.2	56.7	68.6	49.7	48.1	48.8	45.0	48.9
NTMFLEICTK	[K].NTMFLEICTK.[Y]	High	0.00137861	0.000196344	2	P01027	P01027 [1382-1391]	0	10	35.2179	241.8	218.1	170.2	235.5	208.4	230.9	182.6	200.0	170.2	170.5	150.7	199.1
NTMAYIGFVEEK	[K].NTMAYIGFVEEK.[G]	High	1.14524E-07	0	1	Q8CI51	Q8CI51 [446-457]	0	12	38.9738	48.6	60.5	76.1	53.9	53.9	71.0	36.7	55.5	76.1	39.0	39.0	61.2
NTPSEPIHCIVWAK	[R].NTPSEPIHCIVWAK.[Y]	High	0.00266309	0.000361578	1	Q9Z1F9	Q9Z1F9 [177-190]	0	14	27.7215	73.6	61.3	52.1	63.8	77.0	60.4	55.6	56.2	52.1	46.2	55.7	52.1
NTVSLAWPKPR	[K].NTVSLAWPKPR.[H]	High	0.000103	0	4	A0A5K1VVQ9; A0A5K1VVQ1	A0A5K1VVQ9 [22893-22903]; A0A5K1VVQ1 [14441-14451]	0	11	24.2058	367.4	378.4	320.3	360.3	383.5	366.8	277.4	347.0	320.3	260.9	277.3	316.2
NTVSLAWPKPR	[K].NTVSLAWPKPR.[H]	High	1.02706E-07	0	2	A0A5K1VVQ9; A0A5K1VVQ1	A0A5K1VVQ9 [22893-22903]; A0A5K1VVQ1 [14441-14451]	0	11	25.7880	128.1	186.0	180.5	160.5	147.3	161.5	96.7	170.6	180.5	116.2	106.5	139.2
NTVSLTWNPPK	[K].NTVSLTWNPPK.[Y]	High	0.0100992	0.00125631	4	A0A5K1VVQ9; A0A5K1VVQ1	A0A5K1VVQ9 [18645-18655]; A0A5K1VVQ1 [10193-10203]	0	11	29.4693	236.7	228.2	213.1	245.7	235.0	213.7	178.7	209.3	213.1	177.9	169.9	184.2
NVEGQDMLYQSLK	[R].NVEGQDMLYQSLK.[L]	High	5.77543E-08	0	2	Q5SWR1; O35643	Q5SWR1 [894-906]; O35643 [886-898]	0	13	31.5131	158.1	155.3	165.7	163.9	154.2	166.4	119.4	142.4	165.7	118.7	111.5	143.5
NVEELVIVLK	[R].NVEELVIVLK.[K]	High	0.00222065	0.000330222	1	Q9JIF7	Q9JIF7 [352-361]	0	10	46.9881	29.8	39.1	37.3	33.8	23.1	30.5	22.5	35.9	37.3	24.5	16.7	26.3
NVDLSTFYQNR	[K].NVDLSTFYQNR.[A]	High	0.000220899	4.56976E-05	3	Q80TT4	Q80TT4 [167-177]	0	11	31.8802	198.3	180.2	192.6	231.0	174.0	183.6	149.7	165.3	192.6	167.3	125.8	158.3
NVDGTAFVIFGVQDGDKK	[K].NVDGTAFVIFGVQDGDKK.[I]	High	1.04305E-08	0	4	P01027	P01027 [265-282]	1	18	37.9089	154.3	154.2	150.9	169.6	138.3	150.9	116.5	141.4	150.9	122.8	100.0	130.1
NVDGTAFVIFGVQDGDKK	[K].NVDGTAFVIFGVQDGDKK.[I]	High	0.000371886	4.56976E-05	1	P01027	P01027 [265-282]	1	18	37.1715	50.1	30.9	22.2	35.6	34.4	33.9	37.8	28.3	22.2	25.8	24.9	29.2
NVDGTAFVIFGVQDGDK	[K].NVDGTAFVIFGVQDGDK.[K]	High	8.22944E-05	0	1	P01027	P01027 [265-281]	0	17	43.8706	35.5	42.6	32.5	39.6	30.7	30.9	26.8	39.1	32.5	28.7	22.2	26.6
NVDEAINFINDR	[K].NVDEAINFINDR.[E]	High	0.000244071	4.56976E-05	2	B1ATI0	B1ATI0 [344-355]	0	12	38.6480	91.9	106.1	106.3	120.7	102.1	109.8	69.4	97.3	106.3	87.4	73.8	94.7
NVDCVLLAR	[K].NVDCVLLAR.[H]	High	0.000217533	4.56976E-05	1	Q9CQ65	Q9CQ65 [52-60]	0	9	27.7262	58.5	78.7	84.0	80.2	61.5	84.9	44.2	72.2	84.0	58.1	44.5	73.2
NVCTELLPIMKPHGR	[R].NVCTELLPIMKPHGR.[V]	High	0.0121565	0.00140907	1	Q8K354	Q8K354 [120-134]	0	15	29.3925	76.4	68.7	60.0	63.3	69.6	69.4	57.7	63.0	60.0	45.8	50.3	59.8
NVCTEAGMFAIR	[R].NVCTEAGMFAIR.[A]	High	2.73709E-07	0	3	P62334	P62334 [345-356]	0	12	33.3895	162.6	175.5	213.8	188.9	143.0	174.2	122.8	160.9	213.8	136.8	103.4	150.2
NVCTEAGMFAIR	[R].NVCTEAGMFAIR.[A]	High	0.00841853	0.00103157	1	P62334	P62334 [345-356]	0	12	31.9459
NVCGALIK	[R].NVCGALIK.[F]	High	0.0944045	0.00837513	1	O89020	O89020 [222-229]	0	8	21.2982	75.2	108.7	100.9	90.0	85.6	116.3	56.8	99.7	100.9	65.2	61.9	100.3
NVATEALGALEAR	[K].NVATEALGALEAR.[T]	High	0.000107891	0	1	Q9JM62	Q9JM62 [16-28]	0	13	42.0836	54.8	56.6	55.8	61.2	50.3	53.1	41.4	51.9	55.8	44.3	36.4	45.8
NVATEALGALEAR	[K].NVATEALGALEAR.[T]	High	0.0786164	0.00708222	1	Q9JM62	Q9JM62 [16-28]	0	13	39.3884
NVASPNWSILPEEER	[R].NVASPNWSILPEEER.[D]	High	0.0374667	0.00355926	1	A0A0R4J0M1	A0A0R4J0M1 [322-336]	0	15	36.4767	50.1	75.6	79.7	57.6	63.3	63.2	37.8	69.3	79.7	41.7	45.8	54.5
NVASPNWSILPEEER	[R].NVASPNWSILPEEER.[D]	High	8.22944E-05	0	1	A0A0R4J0M1	A0A0R4J0M1 [322-336]	0	15	35.5184
NVAQYNANHPDFPMQIEQLER	[R].NVAQYNANHPDFPMQIEQLER.[Y]	High	1.5149E-10	0	2	Q9JHU4	Q9JHU4 [2466-2486]	0	21	36.7094	81.4	65.1	77.3	71.4	68.9	73.8	61.5	59.7	77.3	51.7	49.8	63.6
NTVSLTWNPPK	[K].NTVSLTWNPPK.[Y]	High	3.53343E-05	0	2	A0A5K1VVQ9; A0A5K1VVQ1	A0A5K1VVQ9 [18645-18655]; A0A5K1VVQ1 [10193-10203]	0	11	30.6872	60.3	61.3	62.1	56.6	64.3	62.8	45.5	56.2	62.1	41.0	46.5	54.1
NTWWQSPSIK	[K].NTWWQSPSIK.[N]	High	0.0968837	0.00854523	1	Q60675	Q60675 [103-112]	0	10	34.6988	39.6	43.8	36.8	49.6	147.0	32.5	29.9	40.2	36.8	35.9	106.3	28.0
NTWWQSPSIK	[K].NTWWQSPSIK.[N]	High	0.00342078	0.000517739	1	Q60675	Q60675 [103-112]	0	10	33.1972	42.2	45.4	44.2	43.4	43.6	45.2	31.9	41.6	44.2	31.4	31.5	39.0
NTYMHWVK	[K].NTYMHWVK.[Q]	High	0.00252558	0.000361578	1	A0A075B5R9	A0A075B5R9 [50-57]	0	8	25.4992	86.7	23.4	26.8	39.5	23.8	44.8	65.5	21.5	26.8	28.6	17.2	38.6
NTYYASIAK	[R].NTYYASIAK.[A]	High	0.00504893	0.000598804	1	P45952	P45952 [350-358]	0	9	17.7328	116.8	102.5	70.6	105.5	105.0	87.9	88.2	94.0	70.6	76.4	75.9	75.8
NTYYASIAK	[R].NTYYASIAK.[A]	High	0.000847847	8.30771E-05	2	P45952	P45952 [350-358]	0	9	20.6141	195.7	222.7	215.2	226.5	218.3	216.2	147.8	204.2	215.2	164.0	157.8	186.4
NVNIQNFHTSWK	[R].NVNIQNFHTSWK.[D]	High	7.32668E-05	0	3	Q9JI91	Q9JI91 [170-181]	0	12	26.8999	257.6	316.3	247.5	297.1	411.5	326.1	194.5	290.1	247.5	215.1	297.5	281.1
NVAADIAVQLCESVANK	[K].NVAADIAVQLCESVANK.[L]	High	5.22042E-07	0	1	Q9DBG7	Q9DBG7 [351-367]	0	17	50.2093	39.6	19.5	21.6	25.5	23.1	19.3	29.9	17.9	21.6	18.5	16.7	16.6
NVADDYIHTAACLHSLALEEPTVIK	[K].NVADDYIHTAACLHSLALEEPTVIK.[K]	High	0.00557931	0.000692781	1	Q3TJN6	Q3TJN6 [239-263]	0	25	46.4974	41.3	32.9	33.6	31.3	37.2	37.7	31.2	30.2	33.6	22.7	26.9	32.5
NVAEFHQSIISQYR	[R].NVAEFHQSIISQYR.[L]	High	1.98844E-05	0	2	Q61495; Q7TSF1	Q61495 [353-366]; Q7TSF1 [353-366]	0	14	25.7318
NVAEFHQSIISQYR	[R].NVAEFHQSIISQYR.[L]	High	0.00725713	0.000826766	1	Q61495; Q7TSF1	Q61495 [353-366]; Q7TSF1 [353-366]	0	14	18.5409	97.3	105.0	100.0	98.5	114.2	111.2	73.5	96.3	100.0	71.3	82.6	95.9
NVAEFHQSIISQYR	[R].NVAEFHQSIISQYR.[L]	High	4.06341E-05	0	1	Q61495; Q7TSF1	Q61495 [353-366]; Q7TSF1 [353-366]	0	14	23.8278	36.4	36.6	41.3	35.4	32.6	36.4	27.5	33.6	41.3	25.6	23.6	31.4
NVALVAGDTGNATGLGEQGPTR	[R].NVALVAGDTGNATGLGEQGPTR.[G]	High	1.02673E-10	0	1	Q9Z2R8; Q3TDX7	Q9Z2R8 [400-421]; Q3TDX7 [525-546]	0	22	26.6131	34.2	38.8	39.8	40.9	34.9	34.8	25.8	35.6	39.8	29.6	25.2	30.0
NVAQYNANHPDFPMQIEQLER	[R].NVAQYNANHPDFPMQIEQLER.[Y]	High	1.42405E-06	0	1	Q9JHU4	Q9JHU4 [2466-2486]	0	21	35.1040
NVADDYIHTAACLHSLALEEPTVIK	[K].NVADDYIHTAACLHSLALEEPTVIK.[K]	High	0.000887465	8.30771E-05	1	Q3TJN6	Q3TJN6 [239-263]	0	25	45.8130	17.3	11.6	12.9	12.2	18.8	12.8	13.1	10.6	12.9	8.8	13.6	11.0
QAAASATQTIAAAQHAASAPK	[K].QAAASATQTIAAAQHAASAPK.[A]	High	9.1345E-13	0	3	Q80TM2	Q80TM2 [946-966]	0	21	27.2121	131.1	142.3	129.7	138.5	144.1	141.4	99.0	130.5	129.7	100.3	104.2	121.9
NVNLVLLCSEKPSK	[R].NVNLVLLCSEKPSK.[S]	High	0.0118634	0.00135697	1	O88532	O88532 [805-818]	0	14	30.0329	39.7	38.6	30.4	27.2	31.0	38.2	30.0	35.4	30.4	19.7	22.4	32.9
NVNTALNTTQIPSSIEDIFNDDR	[K].NVNTALNTTQIPSSIEDIFNDDR.[C]	High	1.56295E-09	0	1	Q3UK27	Q3UK27 [271-293]	0	23	52.9544	24.2	22.1	18.7	18.9	21.7	25.3	18.3	20.3	18.7	13.7	15.7	21.8
NYLQSLPSK	[R].NYLQSLPSK.[T]	High	0.0843164	0.00745522	1	Q63844	Q63844 [280-288]	0	9	26.3556	36.9	40.6	39.9	36.7	47.0	40.0	27.9	37.2	39.9	26.6	34.0	34.5
NYIQSLAQMPK	[R].NYIQSLAQMPK.[M]	High	5.29029E-05	0	1	P47811	P47811 [257-267]	0	11	34.1764	79.9	68.5	73.3	81.8	70.4	77.6	60.3	62.8	73.3	59.2	50.9	66.9
NYLPAINGIVFLVDCADHSR	[K].NYLPAINGIVFLVDCADHSR.[L]	High	0.000321582	4.56976E-05	2	Q3TXJ4	Q3TXJ4 [88-107]	0	20	53.6391	31.0	26.6	24.1	25.5	26.6	23.4	23.4	24.4	24.1	18.5	19.2	20.2
NYLPAINGIVFLVDCADHER	[K].NYLPAINGIVFLVDCADHER.[L]	High	0.0277737	0.00269666	2	Q9CQC9	Q9CQC9 [88-107]	0	20	52.8984	13.9	13.2	8.0	13.5	17.6	10.4	10.5	12.1	8.0	9.8	12.7	9.0
NYLLSLPHK	[R].NYLLSLPHK.[N]	High	0.00478513	0.000598804	1	P63085	P63085 [260-268]	0	9	26.3880	23.2	20.3	33.3	23.2	20.2	23.7	17.5	18.6	33.3	16.8	14.6	20.4
NYLLQCTR	[R].NYLLQCTR.[N]	High	0.00114919	0.000159038	5	Q3TJ43	Q3TJ43 [151-158]	0	8	17.8663	209.4	211.0	210.9	190.6	189.5	196.0	158.1	193.5	210.9	138.0	137.0	169.0
NYLLQCTR	[R].NYLLQCTR.[N]	High	0.0821348	0.00725109	2	Q3TJ43	Q3TJ43 [151-158]	0	8	18.7874
NYILDQTNVYGSAQR	[R].NYILDQTNVYGSAQR.[R]	High	0.000371886	4.56976E-05	1	Q8VDM6	Q8VDM6 [502-516]	0	15	25.1197	80.8	86.6	86.1	77.6	82.6	83.6	61.0	79.4	86.1	56.2	59.7	72.1
NYILDQTNVYGSAQR	[R].NYILDQTNVYGSAQR.[R]	High	1.04298E-05	0	1	Q8VDM6	Q8VDM6 [502-516]	0	15	26.9713
NYLHQWTCLPDQNDVIQAK	[R].NYLHQWTCLPDQNDVIQAK.[K]	High	8.92935E-07	0	2	A0A571BF58	A0A571BF58 [2378-2396]; [4322-4340]	0	19	30.9564	86.5	101.4	103.5	170.3	111.1	96.7	65.3	93.0	103.5	123.3	80.3	83.4
NYLHQWTCLPDQNDVIQAK	[R].NYLHQWTCLPDQNDVIQAK.[K]	High	3.7308E-05	0	4	A0A571BF58	A0A571BF58 [2378-2396]; [4322-4340]	0	19	36.5166	124.4	183.3	246.4	141.3	172.5	133.3	93.9	168.1	246.4	102.3	124.7	114.9
NYLHQWTCLPDQNDVIQAK	[R].NYLHQWTCLPDQNDVIQAK.[K]	High	4.06993E-06	0	2	A0A571BF58	A0A571BF58 [2378-2396]; [4322-4340]	0	19	34.5432	66.5	53.9	43.4	58.4	65.6	51.2	50.2	49.4	43.4	42.3	47.4	44.1
NYLHQWTCLPDQNDVIHAR	[R].NYLHQWTCLPDQNDVIHAR.[Q]	High	3.42978E-07	0	1	A0A571BF58	A0A571BF58 [2621-2639]; [2864-2882]; [3350-3368]	0	19	29.1947	23.3	34.3	39.9	34.1	40.1	34.1	17.6	31.5	39.9	24.7	29.0	29.4
NYLHQWTCLPDQNDVIHAR	[R].NYLHQWTCLPDQNDVIHAR.[Q]	High	2.63212E-09	0	4	A0A571BF58	A0A571BF58 [2621-2639]; [2864-2882]; [3350-3368]	0	19	34.4017	25.2	31.5	34.1	30.1	37.3	31.2	19.0	28.9	34.1	21.8	27.0	26.9
NYLSMVGSCCTSANPTVCFVK	[K].NYLSMVGSCCTSANPTVCFVK.[E]	High	6.83307E-05	0	4	P21614	P21614 [181-201]	0	21	39.0073	189.9	177.0	157.1	188.8	210.0	180.6	143.4	162.3	157.1	136.7	151.8	155.7
NYLHQWTCLPDQNDVIHAR	[R].NYLHQWTCLPDQNDVIHAR.[Q]	High	2.57194E-07	0	2	A0A571BF58	A0A571BF58 [2621-2639]; [2864-2882]; [3350-3368]	0	19	31.5452
NYLHNWTCLPDQNDIIQAK	[R].NYLHNWTCLPDQNDIIQAK.[K]	High	9.42702E-06	0	1	A0A571BF58	A0A571BF58 [4079-4097]	0	19	37.4377	38.5	28.9	34.2	37.6	40.2	32.8	29.1	26.5	34.2	27.2	29.1	28.3
NYLHEWTCMPDQNDVIQAK	[R].NYLHEWTCMPDQNDVIQAK.[K]	High	0.000131888	4.56976E-05	2	A0A571BF58	A0A571BF58 [4807-4825]	0	19	35.4985	63.2	102.2	126.0	96.1	89.5	83.5	47.7	93.7	126.0	69.6	64.7	72.0
NYIECAENLYNAK	[K].NYIECAENLYNAK.[V]	High	5.16859E-05	0	1	Q9D695	Q9D695 [113-125]	0	13	37.9710	80.7	87.9	71.1	77.6	76.2	79.9	60.9	80.6	71.1	56.2	55.1	68.9
NYLAWYQQKPGQSPK	[K].NYLAWYQQKPGQSPK.[L]	High	9.42702E-06	0	5	A0A140T8P7; A0A140T8P5; A0A140T8M3	A0A140T8P7 [57-71]; A0A140T8P5 [57-71]; A0A140T8M3 [57-71]	0	15	23.6370	333.5	164.3	156.2	231.2	189.3	212.0	251.8	150.7	156.2	167.4	136.9	182.8
NYLAWYQQKPGQSPK	[K].NYLAWYQQKPGQSPK.[L]	High	5.58549E-05	0	1	A0A140T8P7; A0A140T8P5; A0A140T8M3	A0A140T8P7 [57-71]; A0A140T8P5 [57-71]; A0A140T8M3 [57-71]	0	15	24.7385	203.8	47.1	35.3	94.3	74.1	65.9	153.9	43.2	35.3	68.3	53.6	56.8
NYKPIMQTTGNAR	[K].NYKPIMQTTGNAR.[I]	High	0.0014103	0.000196344	2	Q8BLF1	Q8BLF1 [299-311]	0	13	16.5392	29.4	31.2	43.1	37.7	45.2	31.3	22.2	28.6	43.1	27.3	32.7	27.0
NYGLVPEEDITFIK	[K].NYGLVPEEDITFIK.[E]	High	0.0282656	0.00269666	2	Q60710	Q60710 [288-301]	0	14	43.0739	50.5	41.0	40.1	55.2	28.9	35.5	38.1	37.6	40.1	40.0	20.9	30.6
NYGLVPEEDITFIK	[K].NYGLVPEEDITFIK.[E]	High	0.000482203	4.56976E-05	2	Q60710	Q60710 [288-301]	0	14	42.9365	73.4	59.6	54.0	88.4	68.6	58.1	55.4	54.7	54.0	64.0	49.6	50.1
NYGFQIHTK	[R].NYGFQIHTK.[ED]	High	0.0019975	0.000262998	1	P97434; Q99KW3	P97434 [448-456]; Q99KW3 [1502-1510]	0	9	20.5157	54.0	57.7	66.8	55.9	53.8	62.1	40.8	52.9	66.8	40.5	38.9	53.5
NYFGLFPR	[R].NYFGLFPR.[V]	High	0.00955194	0.00120298	1	Q3TCU2	Q3TCU2 [809-816]	0	8	40.6881
NYCNIQVTK	[K].NYCNIQVTK.[V]	High	0.000711583	8.30771E-05	1	Q5XJY5	Q5XJY5 [477-485]	0	9	18.9101	62.5	42.6	50.1	54.1	45.8	47.3	47.2	39.1	50.1	39.2	33.1	40.8
NYAGVFMDAGLAFK	[K].NYAGVFMDAGLAFK.[T]	High	0.0305924	0.00289169	1	P01027	P01027 [633-646]	0	14	42.9984	57.5	62.2	55.8	61.0	60.9	59.5	43.4	57.0	55.8	44.2	44.0	51.3
NYAGVFMDAGLAFK	[K].NYAGVFMDAGLAFK.[T]	High	1.01104E-05	0	4	P01027	P01027 [633-646]	0	14	49.4965	67.1	60.6	60.0	64.1	46.9	58.8	50.7	55.6	60.0	46.4	33.9	50.7
NWYQGAICGK	[K].NWYQGAICGK.[K]	High	0.00305248	0.000464788	2	A0A097BW21; Q62009; Q3U4U1	A0A097BW21 [64-73]; Q62009 [64-73]; Q3U4U1 [64-73]	0	10	24.6164	68.9	93.0	102.3	78.3	65.3	109.7	52.0	85.3	102.3	56.7	47.2	94.6
NYLHNWTCLPDQNDIIQAK	[R].NYLHNWTCLPDQNDIIQAK.[K]	High	0.00128771	0.000159038	6	A0A571BF58	A0A571BF58 [4079-4097]	0	19	34.3825	94.0	94.0	100.9	94.6	119.2	91.5	71.0	86.2	100.9	68.5	86.2	78.9
NWYQGAICGK	[K].NWYQGAICGK.[K]	High	2.36101E-07	0	2	A0A097BW21; Q62009; Q3U4U1	A0A097BW21 [64-73]; Q62009 [64-73]; Q3U4U1 [64-73]	0	10	26.9379	99.9	126.2	136.5	98.5	94.0	145.9	75.4	115.7	136.5	71.3	68.0	125.8
NYLSMVGSCCTSANPTVCFVK	[K].NYLSMVGSCCTSANPTVCFVK.[E]	High	2.88733E-05	0	1	P21614	P21614 [181-201]	0	21	35.5163	32.8	28.0	18.0	28.0	38.6	27.8	24.8	25.7	18.0	20.3	27.9	24.0
NYLSMVGSCCTSANPTVCFVK	[K].NYLSMVGSCCTSANPTVCFVK.[E]	High	0.000355209	4.56976E-05	2	P21614	P21614 [181-201]	0	21	34.0713	43.6	49.3	58.1	62.4	43.8	52.7	32.9	45.2	58.1	45.2	31.7	45.4
QAAAAAASTSVKPIFSR	[R].QAAAAAASTSVKPIFSR.[D]	High	0.00426649	0.00054222	1	Q9CQZ5	Q9CQZ5 [10-26]	0	17	21.6361	88.7	62.6	62.1	77.9	76.8	64.4	67.0	57.4	62.1	56.4	55.5	55.5
PMTLGYWDIR	[-].PMTLGYWDIR.[G]	High	0.0272906	0.00267614	2	Q7M0F4	Q7M0F4 [1-10]	0	10	47.3957	89.9	97.6	121.5	99.4	93.8	100.6	67.9	89.5	121.5	72.0	67.8	86.7
PMTLGYWDIR	[-].PMTLGYWDIR.[G]	High	0.000363452	4.56976E-05	3	Q7M0F4	Q7M0F4 [1-10]	0	10	43.1177
PCQSTFSGSLGFGSR	[-].PCQSTFSGSLGFGSR.[G]	High	9.65171E-07	0	2	J3QNN7	J3QNN7 [1-15]	0	15	28.7187
NYYEQWGK	[R].NYYEQWGK.[L]	High	0.000536599	8.30771E-05	3	O88569	O88569 [39-46]	0	8	20.7767	253.0	347.5	422.1	250.5	266.8	343.1	191.0	318.7	422.1	181.4	192.9	295.8
NYWVATGFGYGIIHAGGVGK	[R].NYWVATGFGYGIIHAGGVGK.[F]	High	2.36111E-06	0	1	Q5EBH4	Q5EBH4 [383-402]	0	20	50.1513	11.0	9.3	13.5	13.8	12.0	11.7	8.3	8.5	13.5	10.0	8.7	10.1
NYVVLSWDPPSPR	[R].NYVVLSWDPPSPR.[G]	High	8.19566E-06	0	3	Q14BI5	Q14BI5 [525-537]	0	13	39.0230	116.3	156.9	146.6	136.6	120.2	128.3	87.8	143.9	146.6	98.9	86.9	110.6
NYVVLSWDPPSPR	[R].NYVVLSWDPPSPR.[G]	High	0.0381339	0.00363067	1	Q14BI5	Q14BI5 [525-537]	0	13	38.3879
NYVTPVNR	[R].NYVTPVNR.[ND]	High	0.00754522	0.000856916	2	Q3U1Q4	Q3U1Q4 [208-215]	0	8	11.9549	40.5	52.9	44.0	36.2	32.2	40.6	30.6	48.5	44.0	26.2	23.3	35.0
NYVQGINLVQAK	[K].NYVQGINLVQAK.[K]	High	0.000251674	4.56976E-05	2	Q9DB15	Q9DB15 [154-165]	0	12	31.2220	94.2	95.4	92.8	81.3	101.4	92.3	71.1	87.5	92.8	58.9	73.3	79.6
NYVDQYSEVCVQMLMHMQPK	[K].NYVDQYSEVCVQMLMHMQPK.[E]	High	2.30664E-06	0	1	Q3TWL8	Q3TWL8 [242-261]	0	20	46.4029	27.3	35.7	30.6	38.1	41.5	40.5	20.6	32.7	30.6	27.6	30.0	34.9
NYSWMDIITICK	[R].NYSWMDIITICK.[D]	High	0.000679768	8.30771E-05	1	Q99JT9	Q99JT9 [60-71]	0	12	51.5137	20.1	29.8	32.0	31.6	23.5	23.1	15.2	27.3	32.0	22.9	17.0	19.9
NYSMIVNNLLKPISVESSSK	[K].NYSMIVNNLLKPISVESSSK.[K]	High	0.0199506	0.00190933	2	Q9CXW3	Q9CXW3 [125-144]	0	20	46.3936	26.4	20.0	15.2	14.2	16.6	22.5	19.9	18.3	15.2	10.3	12.0	19.4
NYQMASVTSPSLVVECGGER	[K].NYQMASVTSPSLVVECGGER.[V]	High	5.42637E-09	0	2	B9EK95	B9EK95 [1318-1337]	0	20	31.0477	30.7	28.8	35.7	35.8	51.0	30.6	23.2	26.4	35.7	25.9	36.9	26.4
NYLSMVGSCCTSANPTVCFVK	[K].NYLSMVGSCCTSANPTVCFVK.[E]	High	3.37613E-09	0	6	P21614	P21614 [181-201]	0	21	39.1997	107.8	88.2	106.2	116.1	207.3	108.6	81.4	80.9	106.2	84.1	149.9	93.6
NYQMASVTSPSLVVECGGER	[K].NYQMASVTSPSLVVECGGER.[V]	High	0.000134977	4.56976E-05	1	B9EK95	B9EK95 [1318-1337]	0	20	30.3092
NYPEGHQAAAVLPVLDLAQR	[K].NYPEGHQAAAVLPVLDLAQR.[Q]	High	2.47357E-08	0	1	Q9D6J6	Q9D6J6 [68-87]	0	20	34.1080	29.0	45.8	44.1	32.7	30.0	34.4	21.9	42.0	44.1	23.7	21.7	29.7
NYPEGHQAAAVLPVLDLAQR	[K].NYPEGHQAAAVLPVLDLAQR.[Q]	High	7.12303E-11	0	1	Q9D6J6	Q9D6J6 [68-87]	0	20	39.4213	37.9	44.3	41.9	59.7	49.7	48.0	28.6	40.6	41.9	43.2	35.9	41.4
NYPEGHQAAAVLPVLDLAQR	[K].NYPEGHQAAAVLPVLDLAQR.[Q]	High	5.86536E-09	0	1	Q9D6J6	Q9D6J6 [68-87]	0	20	39.1303
NYPATFWVNPQFK	[R].NYPATFWVNPQFK.[I]	High	1.53853E-05	0	3	Q3TI07	Q3TI07 [386-398]	0	13	42.8869	70.1	78.6	79.1	77.1	69.7	76.2	52.9	72.1	79.1	55.8	50.4	65.7
NYNLVEVLK	[K].NYNLVEVLK.[S]	High	0.00282954	0.000433392	1	P49182	P49182 [381-389]	0	9	37.0320	26.8	25.2	27.2	26.1	23.8	25.3	20.2	23.1	27.2	18.9	17.2	21.8
NYNLVEVLK	[K].NYNLVEVLK.[S]	High	0.0316886	0.00296088	2	P49182	P49182 [381-389]	0	9	36.2466	194.5	149.9	117.2	143.6	162.7	131.1	146.9	137.5	117.2	104.0	117.6	113.0
NYNLQMSGETLK	[R].NYNLQMSGETLK.[T]	High	0.000149212	4.56976E-05	1	A0A1L1SQG7	A0A1L1SQG7 [927-938]	0	12	25.9584	95.4	107.7	94.3	129.5	102.8	96.3	72.0	98.8	94.3	93.8	74.3	83.0
NYMSNPSYNYEIVNR	[K].NYMSNPSYNYEIVNR.[A]	High	2.51051E-05	0	1	Q9JHU4	Q9JHU4 [3368-3382]	0	15	28.0861	51.0	59.5	58.4	49.0	49.8	61.5	38.5	54.6	58.4	35.5	36.0	53.0
NYIVEDGDIIFFK	[R].NYIVEDGDIIFFK.[F]	High	0.0423969	0.00399317	2	Q3TJF2	Q3TJF2 [374-386]	0	13	37.9565	62.2	72.2	66.8	57.5	54.9	60.7	47.0	66.2	66.8	41.6	39.7	52.3
NYIVEDGDIIFFK	[R].NYIVEDGDIIFFK.[F]	High	0.0343034	0.00315623	2	Q3TJF2	Q3TJF2 [374-386]	0	13	43.2971	75.2	66.1	50.4	70.2	74.5	71.1	56.8	60.6	50.4	50.8	53.9	61.3
NYLTWYQQKPGQPPK	[K].NYLTWYQQKPGQPPK.[L]	High	0.00575382	0.000722604	1	A0A140T8M4	A0A140T8M4 [37-51]	0	15	28.3790	122.8	76.5	58.4	76.8	83.3	69.5	92.7	70.2	58.4	55.6	60.2	59.9
NYLTWYQQKPGQPPK	[K].NYLTWYQQKPGQPPK.[L]	High	0.0701287	0.00611258	1	A0A140T8M4	A0A140T8M4 [37-51]	0	15	26.4193	107.0	44.8	54.5	60.8	97.5	68.8	80.8	41.1	54.5	44.0	70.5	59.3
NYLTIFR	[R].NYLTIFR.[K]	High	0.00790702	0.000914538	3	Q3TI07	Q3TI07 [618-624]	0	7	38.1270	91.6	101.8	121.7	101.6	89.2	103.6	69.2	93.4	121.7	73.6	64.5	89.3
NYLSMVGSCCTSANPTVCFVK	[K].NYLSMVGSCCTSANPTVCFVK.[E]	High	5.9099E-11	0	1	P21614	P21614 [181-201]	0	21	34.7346	32.8	23.0	29.9	26.4	26.4	26.3	24.8	21.1	29.9	19.1	19.1	22.7
NYPNTFWMNPQYLIK	[R].NYPNTFWMNPQYLIK.[L]	High	0.00986058	0.00125631	2	O08529	O08529 [376-390]	0	15	49.9607	58.7	39.6	52.4	41.3	48.8	38.7	44.3	36.3	52.4	29.9	35.3	33.4
NWYISPNPK	[K].NWYISPNPK.[E]	High	5.67281E-05	0	3	P11087; Q60785	P11087 [1300-1308]; Q60785 [172-180]	0	9	26.9114	207.4	166.4	153.2	136.7	122.8	114.1	156.6	152.6	153.2	99.0	88.8	98.4
NWYISPNPK	[K].NWYISPNPK.[E]	High	0.00528694	0.000630876	1	P11087; Q60785	P11087 [1300-1308]; Q60785 [172-180]	0	9	26.6428	75.4	68.8	72.5	77.3	79.4	74.4	56.9	63.1	72.5	56.0	57.4	64.1
NWVVTGADDMQIR	[K].NWVVTGADDMQIR.[V]	High	4.26437E-06	0	1	O55029	O55029 [70-82]	0	13	35.1689	35.8	29.3	34.3	37.0	32.5	31.1	27.0	26.9	34.3	26.8	23.5	26.8
NVTQTLMDTLK	[R].NVTQTLMDTLK.[N]	High	0.00110638	0.000122408	1	E9QKE4	E9QKE4 [610-620]	0	11	43.1849	32.6	43.8	48.3	53.9	41.5	66.5	24.6	40.2	48.3	39.0	30.0	57.3
NVTLPAVFK	[K].NVTLPAVFK.[A]	High	0.000482203	4.56976E-05	2	Q9D8E6	Q9D8E6 [21-29]	0	9	35.3602	64.4	83.4	116.1	77.1	64.2	82.5	48.6	76.5	116.1	55.8	46.4	71.1
NVTAIQGPGGK	[R].NVTAIQGPGGK.[W]	High	3.64965E-08	0	4	A0A1L1STE6	A0A1L1STE6 [85-95]	0	11	15.7546	174.3	236.0	267.9	209.9	236.9	240.9	131.6	216.4	267.9	152.0	171.3	207.7
NVSSILGFDSNQLPANAPIEDR	[K].NVSSILGFDSNQLPANAPIEDR.[R]	High	0.0090369	0.001116	1	A2AJQ0	A2AJQ0 [164-185]	0	22	42.6110
NVSQFFQK	[R].NVSQFFQK.[G]	High	0.104675	0.00944891	1	Q3TC66	Q3TC66 [445-452]	0	8	30.0562	91.0	88.2	92.0	96.8	83.7	81.4	68.7	80.9	92.0	70.1	60.5	70.2
NVSLGNVLAVAYAAK	[K].NVSLGNVLAVAYAAK.[R]	High	0.000566047	8.30771E-05	2	Q3THP1	Q3THP1 [406-420]	0	15	53.3220	45.7	38.6	60.9	34.0	35.4	39.7	34.5	35.4	60.9	24.6	25.6	34.2
NVSIGIVGK	[K].NVSIGIVGK.[D]	High	0.00126833	0.000159038	3	Q3TS44	Q3TS44 [209-217]	0	9	25.3181	73.8	105.9	202.1	78.3	75.0	83.9	55.7	97.1	202.1	56.7	54.2	72.3
NVSDYTPLSLAASGGYVNIIK	[R].NVSDYTPLSLAASGGYVNIIK.[I]	High	0.0416544	0.0039227	1	E9PUR0	E9PUR0 [1155-1175]	0	21	49.7287	14.6	14.6	17.8	15.1	16.9	15.8	11.0	13.4	17.8	10.9	12.2	13.6
NVQQLAILGAGLMGAGIAQVSVDK	[K].NVQQLAILGAGLMGAGIAQVSVDK.[G]	High	4.7913E-09	0	1	Q8BMS1	Q8BMS1 [360-383]	0	24	54.6264	6.5	6.2	4.7	3.3	4.7		4.9	5.7	4.7	2.4	3.4
NVQLYK	[K].NVQLYK.[M]	High	0.0501471	0.00449847	1	Q9R1P3	Q9R1P3 [63-68]	0	6	18.1562	98.1	102.6	144.0	88.2	82.0	99.1	74.1	94.1	144.0	63.9	59.3	85.4
NVQILNMVTR	[R].NVQILNMVTR.[Q]	High	0.0786164	0.00708222	1	Q9CXU4	Q9CXU4 [113-122]	0	10	33.0398
NVQGVNYVSPVR	[R].NVQGVNYVSPVR.[N]	High	6.72796E-05	0	2	Q3TIF1	Q3TIF1 [238-249]	0	12	19.4421	108.2	182.0	179.9	132.3	194.5	173.3	81.7	166.9	179.9	95.8	140.6	149.4
NVQGVNYVSPVR	[R].NVQGVNYVSPVR.[N]	High	2.88733E-05	0	3	Q3TIF1	Q3TIF1 [238-249]	0	12	20.6634	131.0	134.0	254.4	126.5	117.4	117.7	98.9	122.9	254.4	91.6	84.9	101.5
NVQGVNYVSPVR	[R].NVQGVNYVSPVR.[N]	High	0.000349817	4.56976E-05	2	Q3TIF1	Q3TIF1 [238-249]	0	12	18.5085
NVTSVTSLTTQQR	[R].NVTSVTSLTTQQR.[Q]	High	1.23756E-05	0	1	Q7TPV4	Q7TPV4 [556-568]	0	13	16.9431
NVQGIIDILK	[K].NVQGIIDILK.[I]	High	0.00326832	0.000517739	2	Q6PB66	Q6PB66 [453-462]	0	10	46.6417	67.1	96.4	103.2	78.2	75.4	97.4	50.7	88.4	103.2	56.6	54.5	84.0
NVQDCLSLQK	[K].NVQDCLSLQK.[F]	High	0.0047124	0.000572473	1	B2CY76	B2CY76 [324-333]	0	10	22.6593	135.7	131.3	150.6	122.5	116.5	122.7	102.5	120.4	150.6	88.7	84.2	105.8
NVPYVFVR	[K].NVPYVFVR.[S]	High	0.0113923	0.00135697	1	Q9D0T1	Q9D0T1 [77-84]	0	8	31.1893	39.3	44.6	49.1	38.7	36.7	52.4	29.7	40.9	49.1	28.0	26.5	45.2
NVPVYKPQTLDTQR	[K].NVPVYKPQTLDTQR.[-]	High	0.02457	0.00228723	2	Q8BJ64	Q8BJ64 [583-596]	0	14	20.4724	54.0	56.7	69.3	61.3	53.1	61.6	40.8	52.0	69.3	44.4	38.4	53.1
NVPVYKPQTLDTQR	[K].NVPVYKPQTLDTQR.[-]	High	0.000139207	4.56976E-05	1	Q8BJ64	Q8BJ64 [583-596]	0	14	17.9533	64.2	59.2	57.1	59.9	60.7	55.2	48.5	54.3	57.1	43.4	43.9	47.6
NVPVITGSK	[R].NVPVITGSK.[D]	High	0.000809984	8.30771E-05	2	P67778	P67778 [75-83]	0	9	19.3835	78.7	98.1	106.9	88.4	77.6	93.3	59.4	90.0	106.9	64.0	56.1	80.4
NVPVITGSK	[R].NVPVITGSK.[D]	High	0.00766382	0.000914538	1	P67778	P67778 [75-83]	0	9	16.0689	100.8	103.3	91.9	99.7	90.5	87.2	76.1	94.7	91.9	72.2	65.4	75.2
NVPPGLDEYNPFSDSR	[R].NVPPGLDEYNPFSDSR.[T]	High	4.16609E-07	0	1	Q3TD71	Q3TD71 [29-44]	0	16	38.3370
NVPNWHR	[K].NVPNWHR.[D]	High	0.0346072	0.00317609	3	P62827	P62827 [100-106]	0	7	13.8269	168.3	174.1	115.9	113.2	113.4	145.0	127.1	159.7	115.9	82.0	82.0	125.0
NVPNLHVMK	[K].NVPNLHVMK.[A]	High	0.0524122	0.0046864	1	P63325	P63325 [39-47]	0	9	18.1498	42.2	59.2	71.6	47.2	48.1	69.7	31.9	54.3	71.6	34.2	34.8	60.1
NVPNLHVMK	[K].NVPNLHVMK.[A]	High	5.55526E-06	0	3	P63325	P63325 [39-47]	0	9	21.6552	132.7	180.7	238.7	119.7	121.0	185.9	100.2	165.7	238.7	86.7	87.5	160.3
NVPLPEFPEHPFQEEHLR	[K].NVPLPEFPEHPFQEEHLR.[Q]	High	8.92762E-09	0	2	Q8CGB9	Q8CGB9 [282-299]	0	18	34.8548	46.5	69.0	76.3	60.4	60.6	63.4	35.1	63.3	76.3	43.7	43.8	54.7
NVPLPEFPEHPFQEEHLR	[K].NVPLPEFPEHPFQEEHLR.[Q]	High	5.49951E-05	0	1	Q8CGB9	Q8CGB9 [282-299]	0	18	34.1388
NVPILYTASQACLQHPDVAAYK	[K].NVPILYTASQACLQHPDVAAYK.[A]	High	0.000439974	4.56976E-05	1	Q3TGQ3	Q3TGQ3 [217-238]	0	22	30.8661	68.6	58.9	57.2	63.0	66.9	62.3	51.8	54.0	57.2	45.6	48.4	53.7
NVPILYTASQACLQHPDVAAYK	[K].NVPILYTASQACLQHPDVAAYK.[A]	High	6.05146E-06	0	1	Q3TGQ3	Q3TGQ3 [217-238]	0	22	35.5759	35.8	29.3	32.0	36.6	30.2	28.9	27.0	26.9	32.0	26.5	21.8	24.9
NVQELWLR	[K].NVQELWLR.[L]	High	0.000152702	4.56976E-05	2	P42125	P42125 [114-121]	0	8	36.4561	108.2	152.0	176.6	123.9	134.9	158.4	81.7	139.4	176.6	89.7	97.5	136.6
NVTSVTSLTTQQR	[R].NVTSVTSLTTQQR.[Q]	High	3.42536E-05	0	1	Q7TPV4	Q7TPV4 [556-568]	0	13	21.3834	14.6	21.3	32.0	12.2	9.3	24.4	11.0	19.5	32.0	8.8	6.7	21.0
NVTVIEGESVTLECHISGYPSPK	[K].NVTVIEGESVTLECHISGYPSPK.[V]	High	0.000179505	4.56976E-05	1	A0A5K1VVQ9; A0A5K1VVQ1	A0A5K1VVQ9 [954-976]; A0A5K1VVQ1 [908-930]	0	23	31.4466	48.7	50.3	49.3	58.6	60.4	47.9	36.8	46.1	49.3	42.4	43.7	41.3
NVTVQPDDPISFMQLTAK	[R].NVTVQPDDPISFMQLTAK.[N]	High	4.56514E-05	0	4	Q9JIF7	Q9JIF7 [662-679]	0	18	49.7134	107.7	95.5	78.5	86.2	82.6	88.5	81.3	87.6	78.5	62.4	59.7	76.3
NWVLVEK	[R].NWVLVEK.[A]	High	0.00651036	0.000804404	1	P55264	P55264 [171-177]	0	7	30.5717	50.6	54.5	79.8	66.2	58.5	62.2	38.2	50.0	79.8	47.9	42.3	53.6
NWVEFYAR	[K].NWVEFYAR.[Q]	High	0.00698062	0.000826766	1	Q8K274	Q8K274 [163-170]	0	8	37.4119	66.5	82.2	80.3	75.1	70.1	69.7	50.2	75.4	80.3	54.4	50.7	60.1
NWSEDDLQLLIK	[K].NWSEDDLQLLIK.[A]	High	0.000482203	4.56976E-05	1	P54103	P54103 [453-464]	0	12	45.8258	31.8	39.3	37.8	31.1	29.5	32.0	24.0	36.0	37.8	22.5	21.3	27.6
NWRDPDQTDGPGLGYLSSHIANVER	[K].NWRDPDQTDGPGLGYLSSHIANVER.[V]	High	0.000767928	8.30771E-05	3	P13020	P13020 [393-417]	1	25	32.3056	113.1	110.1	105.3	103.2	94.7	92.2	85.4	101.0	105.3	74.7	68.5	79.5
NWRDPDQTDGPGLGYLSSHIANVER	[K].NWRDPDQTDGPGLGYLSSHIANVER.[V]	High	2.86666E-11	0	2	P13020	P13020 [393-417]	1	25	35.9071
NWQYQETIK	[K].NWQYQETIK.[K]	High	0.0197795	0.00190933	1	Q99JI4	Q99JI4 [363-371]	0	9	22.5729	49.9	53.3	54.8	46.0	48.7	48.9	37.7	48.9	54.8	33.3	35.2	42.2
NWQWWR	[R].NWQWWR.[L]	High	0.0911883	0.00800905	1	Q69ZX3; Q8VDD5; K3W4R2	Q69ZX3 [843-848]; Q8VDD5 [824-829]; K3W4R2 [852-857]	0	6	39.9060	48.1	46.5	45.8	50.5	38.3	54.2	36.3	42.6	45.8	36.6	27.7	46.7
NWQWGGLSCDNFEEAK	[K].NWQWGGLSCDNFEEAK.[V]	High	0.000344506	4.56976E-05	3	B7ZMW6	B7ZMW6 [453-468]	0	16	39.5302	137.1	138.4	131.2	200.3	170.8	132.8	103.5	126.9	131.2	145.0	123.5	114.5
NWQGGILSGGFEK	[R].NWQGGILSGGFEK.[N]	High	0.044705	0.00407785	1	Q7TSQ8	Q7TSQ8 [294-306]	0	13	36.8608	42.9	37.3	38.5	48.1	43.7	31.0	32.4	34.2	38.5	34.8	31.6	26.7
NWNVWNHIR	[R].NWNVWNHIR.[D]	High	0.0467244	0.00426979	1	A2ADU9	A2ADU9 [71-79]	0	9	29.0983
NWNTTFYEGTWR	[R].NWNTTFYEGTWR.[R]	High	0.0091809	0.001116	1	Q3TI07	Q3TI07 [365-376]	0	12	39.2843	39.2	46.0	45.4	44.3	51.5	44.3	29.6	42.2	45.4	32.1	37.2	38.2
NWNTTFYEGTWR	[R].NWNTTFYEGTWR.[R]	High	0.00597994	0.00074796	1	Q3TI07	Q3TI07 [365-376]	0	12	39.4350
NWMNSLGVNPR	[R].NWMNSLGVNPR.[V]	High	0.00790702	0.000914538	2	Q3TJX0	Q3TJX0 [402-412]	0	11	25.3740	130.6	138.3	151.5	127.9	127.0	123.8	98.6	126.8	151.5	92.6	91.8	106.7
NWMNSLGVNPR	[R].NWMNSLGVNPR.[V]	High	0.000360684	4.56976E-05	2	Q3TJX0	Q3TJX0 [402-412]	0	11	33.6841
NWIQYK	[K].NWIQYK.[E]	High	0.0114848	0.00135697	4	Q3UER8	Q3UER8 [232-237]	0	6	26.7256	398.2	233.1	221.8	300.4	243.1	355.3	300.7	213.8	221.8	217.5	175.8	306.3
NWHGVPGK	[RK].NWHGVPGK.[V]	High	0.019442	0.00185704	1	P29788	P29788 [337-344]	0	8	15.2135	65.2	77.4	74.7	74.0	73.7	63.1	49.2	71.0	74.7	53.6	53.3	54.4
NWHEVNSSPVK	[K].NWHEVNSSPVK.[E]	High	1.24765E-06	0	1	Q14BI5	Q14BI5 [756-766]	0	11	14.6029	79.5	142.0	90.6	92.9	131.0	98.1	60.0	130.2	90.6	67.3	94.7	84.6
NVTVQPDDPISFMQLTAK	[R].NVTVQPDDPISFMQLTAK.[N]	High	4.39138E-05	0	1	Q9JIF7	Q9JIF7 [662-679]	0	18	46.8451	24.9	29.9	32.4	25.1	24.1	29.0	18.8	27.4	32.4	18.2	17.4	25.0
NVVEGIHFK	[K].NVVEGIHFK.[S]	High	0.00772387	0.000914538	1	O55111	O55111 [386-394]	0	9	25.5783	71.4	73.9	61.5	52.5	55.6	73.3	53.9	67.8	61.5	38.0	40.2	63.2
NVVIAADGVLK	[R].NVVIAADGVLK.[I]	High	0.0325369	0.00297998	1	Q3TRG2	Q3TRG2 [138-148]	0	11	27.0314	93.0	73.6	62.0	81.9	83.8	75.2	70.2	67.5	62.0	59.3	60.6	64.8
NVVIAADGVLK	[R].NVVIAADGVLK.[I]	High	0.00112331	0.000122408	2	Q3TRG2	Q3TRG2 [138-148]	0	11	31.7901	57.9	71.6	75.4	58.8	62.5	66.9	43.7	65.7	75.4	42.6	45.2	57.7
NVVLQTLEGHLR	[K].NVVLQTLEGHLR.[S]	High	0.014096	0.00144939	1	Q3UEG9	Q3UEG9 [129-140]	0	12	35.6426
NVVTIFSAPNYCYR	[R].NVVTIFSAPNYCYR.[C]	High	1.56338E-06	0	1	P63330	P63330 [255-268]	0	14	38.8818
NVNPNWSVNVK	[K].NVNPNWSVNVK.[T]	High	0.00192336	0.000262998	1	Q8CHG1	Q8CHG1 [197-207]	0	11	25.6977	34.7	46.0	69.8	44.6	32.1	40.4	26.2	42.2	69.8	32.3	23.2	34.8
NVVTIFSAPNYCYR	[R].NVVTIFSAPNYCYR.[C]	High	1.35911E-06	0	3	P63330	P63330 [255-268]	0	14	41.1759	95.4	99.2	96.2	105.8	110.1	97.2	72.0	91.0	96.2	76.6	79.6	83.8
NVWSFLK	[K].NVWSFLK.[V]	High	0.109238	0.009905	1	Q3UPL0	Q3UPL0 [471-477]	0	7	43.0456	67.7	27.3	17.0	40.6	54.4	32.8	51.1	25.0	17.0	29.4	39.3	28.3
NVWSFLK	[K].NVWSFLK.[V]	High	0.0275311	0.00267614	3	Q3UPL0	Q3UPL0 [471-477]	0	7	49.7197	86.7	83.4	84.2	77.3	78.4	77.0	65.5	76.5	84.2	56.0	56.7	66.4
NVYDADMVLTNFQDLENTQK	[K].NVYDADMVLTNFQDLENTQK.[D]	High	0.0030294	0.000464788	1	Q6P6M3	Q6P6M3 [156-175]	0	20	49.3967	12.1	11.0	8.8	16.7	17.2	9.6	9.1	10.1	8.8	12.1	12.4	8.3
NVYTLEIR	[R].NVYTLEIR.[N]	High	0.00778441	0.000914538	1	A0A5K1VVQ9; A0A5K1VVQ1	A0A5K1VVQ9 [35153-35160]; A0A5K1VVQ1 [26701-26708]	0	8	27.9633	34.0	49.3	49.5	58.0	53.1	45.2	25.7	45.2	49.5	42.0	38.4	39.0
NWACFVGK	[R].NWACFVGK.[K]	High	0.0134131	0.00144939	2	Q3TIF1	Q3TIF1 [133-140]	0	8	32.3809	94.2	110.4	92.3	104.1	95.7	111.2	71.1	101.2	92.3	75.4	69.2	95.9
NWACFVGK	[R].NWACFVGK.[K]	High	3.6449E-05	0	3	Q3TIF1	Q3TIF1 [133-140]	0	8	33.1998	166.6	235.4	290.7	194.6	200.5	258.5	125.8	215.9	290.7	140.9	145.0	222.9
NVVTIFSAPNYCYR	[R].NVVTIFSAPNYCYR.[C]	High	0.00485902	0.000598804	4	P63330	P63330 [255-268]	0	14	34.1903	90.3	112.6	118.6	95.3	100.6	103.2	68.2	103.3	118.6	69.0	72.7	89.0
NTMAYIGFVEEK	[K].NTMAYIGFVEEK.[G]	High	0.0800063	0.00716367	1	Q8CI51	Q8CI51 [446-457]	0	12	36.3093	72.4	54.1	42.5	63.8	56.7	58.1	54.7	49.6	42.5	46.2	41.0	50.1
QFLFRPWDVTK	[R].QFLFRPWDVTK.[L]	High	0.0300589	0.00286943	3	A0A1S6GWH5	A0A1S6GWH5 [576-586]	0	11	38.1239	236.8	215.1	140.4	190.4	175.1	195.1	178.8	197.3	140.4	137.9	126.6	168.2
QFLLGDR	[R].QFLLGDR.[G]	High	0.0952245	0.00841666	1	Q8BJS4	Q8BJS4 [477-483]	0	7	23.7755
QINWTVLYR	[R].QINWTVLYR.[R]	High	1.97431E-06	0	3	Q3UW40	Q3UW40 [48-56]	0	9	40.8099	148.7	161.4	167.9	143.9	103.6	171.6	112.3	148.0	167.9	104.2	74.9	147.9
QINWTVLYR	[R].QINWTVLYR.[R]	High	0.000240355	4.56976E-05	1	Q3UW40	Q3UW40 [48-56]	0	9	39.6509
QLNTALPQEFAALTK	[R].QLNTALPQEFAALTK.[E]	High	3.9087E-05	0	1	B8QI33	B8QI33 [81-95]	0	15	43.4423	53.5	79.5	62.4	61.7	60.9	69.8	40.4	72.9	62.4	44.7	44.0	60.2
QINPTLGSQEDFKDLLQSAK	[K].QINPTLGSQEDFKDLLQSAK.[K]	High	1.34834E-08	0	1	Q60849	Q60849 [178-197]	1	20	40.8513	30.9	46.6	53.1	33.1	29.5	49.9	23.3	42.7	53.1	24.0	21.3	43.0
QINLSNIR	[R].QINLSNIR.[A]	High	0.017248	0.00175203	1	Q3TRW3	Q3TRW3 [48-55]	0	8	20.7879
QLNLIAQGK	[K].QLNLIAQGK.[A]	High	0.0130857	0.00144939	1	Q3UJF5	Q3UJF5 [567-575]	0	9	26.2292	114.3	102.7	104.2	102.7	76.3	92.1	86.3	94.2	104.2	74.4	55.2	79.4
QINIHNLSAFYDSDLFK	[R].QINIHNLSAFYDSDLFK.[F]	High	0.00192336	0.000262998	1	Q3UJN1	Q3UJN1 [871-887]	0	17	47.8468	35.9	40.8	41.3	26.0	27.5	38.3	27.1	37.4	41.3	18.8	19.9	33.0
QINLEGSVK	[R].QINLEGSVK.[G]	High	0.000629856	8.30771E-05	2	Q63918	Q63918 [83-91]	0	9	20.7779	252.8	241.3	248.0	240.6	276.9	270.0	190.9	221.3	248.0	174.2	200.2	232.8
QINDIQLSR	[R].QINDIQLSR.[D]	High	1.82549E-05	0	2	Q3T9Y8	Q3T9Y8 [190-198]	0	9	20.9346	140.5	180.1	218.6	145.3	134.2	193.4	106.1	165.2	218.6	105.2	97.0	166.7
QINCFNTNYLR	[K].QINCFNTNYLR.[N]	High	5.02078E-08	0	2	Q9Z2R8; Q3TDX7	Q9Z2R8 [389-399]; Q3TDX7 [514-524]	0	11	30.1279	93.4	103.4	99.6	117.2	90.6	87.3	70.5	94.8	99.6	84.9	65.5	75.3
QINCFNTNYLR	[K].QINCFNTNYLR.[N]	High	6.24267E-06	0	1	Q9Z2R8; Q3TDX7	Q9Z2R8 [389-399]; Q3TDX7 [514-524]	0	11	27.5365
QLMHQLPIYDQDPSR	[R].QLMHQLPIYDQDPSR.[C]	High	5.06047E-07	0	4	Q3TVW6	Q3TVW6 [156-170]	0	15	32.1044	222.2	201.6	191.3	208.7	241.6	205.5	167.8	184.9	191.3	151.1	174.7	177.2
QLMEVFK	[K].QLMEVFK.[F]	High	0.0192756	0.00185704	3	Q543J5	Q543J5 [134-140]	0	7	37.8416	75.8	70.7	76.4	76.5	86.6	62.5	57.2	64.8	76.4	55.4	62.6	53.9
QIMENAEINNIIK	[K].QIMENAEINNIIK.[I]	High	0.000392328	4.56976E-05	1	Q01320; Q64511	Q01320 [499-511]; Q64511 [509-521]	0	13	35.9366	51.5	49.5	41.5	95.8	44.5	44.3	38.9	45.4	41.5	69.4	32.2	38.2
QIPAITCIQSQWR	[K].QIPAITCIQSQWR.[G]	High	0.000644434	8.30771E-05	1	Q9JKF1; Q80UW7	Q9JKF1 [775-787]; Q80UW7 [775-787]	0	13	38.4943
QLLYLEK	[K].QLLYLEK.[Y]	High	0.0572523	0.0051381	1	O70274	O70274 [142-148]	0	7	31.4345	65.0	61.9	80.4	72.5	64.3	83.3	49.1	56.8	80.4	52.5	46.5	71.8
QILYADR	[R].QILYADR.[Q]	High	0.0158478	0.00166286	1	A2ABU4	A2ABU4 [321-327]	0	7	19.1433	102.5	92.5	81.7	92.9	96.5	93.3	77.4	84.8	81.7	67.3	69.8	80.4
QLIVPPHLAHGENGAR	[R].QLIVPPHLAHGENGAR.[G]	High	0.000187984	4.56976E-05	1	Q61576	Q61576 [452-467]	0	16	17.4793	76.0	67.2	67.9	66.7	66.1	74.1	57.4	61.6	67.9	48.3	47.8	63.9
QLIVGVNK	[K].QLIVGVNK.[M]	High	3.53343E-05	0	9	P10126; P62631; Q3TII3	P10126 [147-154]; P62631 [147-154]; Q3TII3 [147-154]	0	8	24.0303	372.7	490.7	598.3	352.4	371.6	467.9	281.4	450.0	598.3	255.2	268.7	403.4
QLIVGVNK	[K].QLIVGVNK.[M]	High	0.012256	0.00140907	1	P10126; P62631; Q3TII3	P10126 [147-154]; P62631 [147-154]; Q3TII3 [147-154]	0	8	20.8687	58.5	41.3	31.9	43.1	48.7	41.5	44.2	37.9	31.9	31.2	35.2	35.8
QILVGDIGDTVEDPYTSFVK	[K].QILVGDIGDTVEDPYTSFVK.[L]	High	8.58519E-11	0	2	Q3UHW9	Q3UHW9 [54-73]	0	20	48.9753	39.2	40.3	58.2	38.1	37.5	43.3	29.6	37.0	58.2	27.6	27.1	37.3
QILVGDIGDTVEDPYTSFVK	[K].QILVGDIGDTVEDPYTSFVK.[L]	High	0.00213822	0.000300234	4	Q3UHW9	Q3UHW9 [54-73]	0	20	54.1754	112.0	96.1	65.7	107.2	101.5	87.8	84.6	88.1	65.7	77.6	73.4	75.7
QLLVEEWGPLSGK	[R].QLLVEEWGPLSGK.[L]	High	5.59864E-06	0	5	A0A0A0MQ97	A0A0A0MQ97 [87-99]	0	13	45.4827	157.1	189.6	207.3	158.3	151.0	168.7	118.6	173.9	207.3	114.6	109.2	145.4
QLLVEAIDVPVGTATLGR	[K].QLLVEAIDVPVGTATLGR.[R]	High	1.91352E-08	0	2	A2A863	A2A863 [961-978]	0	18	50.6494	43.4	51.9	48.9	45.0	56.0	48.0	32.8	47.6	48.9	32.6	40.5	41.4
QIIVDPLSFSEER	[K].QIIVDPLSFSEER.[F]	High	3.85426E-06	0	3	Q3TGQ3	Q3TGQ3 [288-300]	0	13	42.6191	99.1	116.5	115.0	101.6	96.3	110.3	74.8	106.8	115.0	73.6	69.6	95.1
QIIVDPLSFSEER	[K].QIIVDPLSFSEER.[F]	High	3.65001E-06	0	1	Q3TGQ3	Q3TGQ3 [288-300]	0	13	41.3367
QLLVAK	[R].QLLVAK.[E]	High	0.0625355	0.00557778	1	A0A1B0GRA5	A0A1B0GRA5 [372-377]	0	6	21.8998	98.9	102.2	101.9	113.5	96.0	103.8	74.7	93.7	101.9	82.2	69.4	89.5
QLLTLSNELSQAR	[R].QLLTLSNELSQAR.[D]	High	4.68127E-08	0	4	Q3TCP5	Q3TCP5 [530-542]	0	13	42.2589	103.4	125.6	129.4	105.0	90.5	114.1	78.1	115.2	129.4	76.0	65.4	98.4
QLLTLSNELSQAR	[R].QLLTLSNELSQAR.[D]	High	0.000561743	8.30771E-05	2	Q3TCP5	Q3TCP5 [530-542]	0	13	33.5701
QLITFTQELQDVVAK	[K].QLITFTQELQDVVAK.[E]	High	9.21078E-08	0	1	A0A5K1VVQ9; A0A5K1VVQ1	A0A5K1VVQ9 [2178-2192]; A0A5K1VVQ1 [2132-2146]	0	15	53.8386	34.2	45.6	43.4	42.1	50.8	41.2	25.8	41.8	43.4	30.5	36.7	35.5
QLLYDAIK	[R].QLLYDAIK.[H]	High	0.0427731	0.00401685	2	Q6P5E4	Q6P5E4 [776-783]	0	8	36.1989	77.1	92.5	78.3	81.3	76.6	86.3	58.2	84.8	78.3	58.9	55.4	74.4
QLITFTQELQDVVAK	[K].QLITFTQELQDVVAK.[E]	High	0.00289463	0.000464788	3	A0A5K1VVQ9; A0A5K1VVQ1	A0A5K1VVQ9 [2178-2192]; A0A5K1VVQ1 [2132-2146]	0	15	50.4035	86.1	73.0	100.1	95.4	103.3	77.7	65.0	66.9	100.1	69.1	74.7	67.0
QIPAITCIQSQWR	[K].QIPAITCIQSQWR.[G]	High	6.74769E-08	0	2	Q9JKF1; Q80UW7	Q9JKF1 [775-787]; Q80UW7 [775-787]	0	13	40.2831	40.9	42.5	43.6	41.6	31.5	38.3	30.9	39.0	43.6	30.1	22.8	33.0
QLPEPLISFR	[R].QLPEPLISFR.[F]	High	0.0231155	0.00220969	1	D3Z7R7	D3Z7R7 [847-856]	0	10	41.1760	76.3	81.2	68.5	81.9	58.2	63.1	57.6	74.5	68.5	59.3	42.1	54.4
QIQQYMK	[K].QIQQYMK.[V]	High	0.0208303	0.00195456	1	Q571M2	Q571M2 [795-801]	0	7	21.3911	104.9	143.9	136.4	122.8	124.6	141.2	79.2	132.0	136.4	88.9	90.1	121.7
QLQQVIAK	[K].QLQQVIAK.[E]	High	7.04822E-05	0	5	E9PV24	E9PV24 [204-211]	0	8	22.8401	502.6	329.7	359.6	441.5	377.3	500.4	379.5	302.4	359.6	319.7	272.8	431.4
QLQQVGTVSK	[R].QLQQVGTVSK.[V]	High	0.000634679	8.30771E-05	1	Q922Q1	Q922Q1 [50-59]	0	10	16.8443	103.6	105.2	103.5	107.7	99.3	104.6	78.2	96.5	103.5	78.0	71.8	90.2
QLQNISQAAASGGAK	[K].QLQNISQAAASGGAK.[E]	High	4.644E-10	0	2	Q9JHU4	Q9JHU4 [4486-4500]	0	15	22.8212	120.1	110.1	139.6	121.3	115.5	121.6	90.7	101.0	139.6	87.8	83.5	104.8
QLQNIIQATSR	[R].QLQNIIQATSR.[E]	High	1.26721E-06	0	5	E9Q557	E9Q557 [283-293]	0	11	33.5435	286.5	356.2	370.0	334.5	274.7	324.0	216.3	326.7	370.0	242.2	198.6	279.3
QLQNIIQATSR	[R].QLQNIIQATSR.[E]	High	8.32413E-06	0	5	E9Q557	E9Q557 [283-293]	0	11	22.9305
QLQLITSLK	[K].QLQLITSLK.[E]	High	0.00497206	0.000598804	1	Q8K2Q9	Q8K2Q9 [9-17]	0	9	38.4648	19.5	18.9	17.8	18.1	14.2	18.3	14.7	17.3	17.8	13.1	10.3	15.8
QLQLAQEAAQK	[R].QLQLAQEAAQK.[R]	High	2.69427E-09	0	2	Q9QXS1	Q9QXS1 [2180-2190]	0	11	22.7075	227.1	262.9	298.8	247.3	243.4	252.5	171.5	241.1	298.8	179.1	176.0	217.7
QLQGHMWK	[K].QLQGHMWK.[A]	High	0.00692666	0.000826766	1	Q8BGB7	Q8BGB7 [109-116]	0	8	20.0098	128.3	139.4	127.3	117.9	112.2	130.4	96.9	127.8	127.3	85.4	81.1	112.4
QLQESCSVCLTGLDGFR	[R].QLQESCSVCLTGLDGFR.[Q]	High	0.000148066	4.56976E-05	1	Q3U254	Q3U254 [298-314]	0	17	38.4875	25.3	27.4	29.0	32.0	35.4	30.6	19.1	25.1	29.0	23.2	25.6	26.4
QLQEQVAQDLMSLQR	[K].QLQEQVAQDLMSLQR.[S]	High	1.0676E-05	0	2	Q6ZWQ0	Q6ZWQ0 [6740-6754]	0	15	49.4437	33.8	41.4	44.1	43.1	38.3	43.5	25.5	38.0	44.1	31.2	27.7	37.5
QIQEMLGLTK	[K].QIQEMLGLTK.[S]	High	0.015982	0.00171185	1	Q3TAW4	Q3TAW4 [199-208]	0	10	40.6180	39.5	34.5	44.4	36.5	38.4	36.2	29.8	31.6	44.4	26.4	27.8	31.2
QLQEMLGLSK	[K].QLQEMLGLSK.[V]	High	2.43368E-05	0	2	Q01405	Q01405 [199-208]	0	10	39.8437	112.6	114.7	139.0	107.9	93.2	119.1	85.0	105.2	139.0	78.1	67.4	102.7
QIQELVEAIVLPMNHK	[K].QIQELVEAIVLPMNHK.[E]	High	0.00112331	0.000122408	2	Q3TKG4	Q3TKG4 [257-272]	0	16	49.3035	42.8	36.2	33.2	44.1	44.0	36.7	32.3	33.2	33.2	31.9	31.8	31.6
QLPEIVFSK	[K].QLPEIVFSK.[D]	High	0.0340024	0.00307806	1	Q3U3Y0	Q3U3Y0 [139-147]	0	9	38.5874	28.6	33.8	31.7	32.6	26.0	31.5	21.6	31.0	31.7	23.6	18.8	27.2
QLQDIATLADQR	[K].QLQDIATLADQR.[R]	High	1.65087E-06	0	1	Q9EPL8	Q9EPL8 [991-1002]	0	12	35.0618	44.9	49.4	48.0	42.5	61.7	31.5	33.9	45.3	48.0	30.8	44.6	27.2
QIPYTMMK	[R].QIPYTMMK.[F]	High	0.00159193	0.000231345	2	G5E902	G5E902 [223-230]	0	8	28.5651	165.7	178.1	208.9	183.8	165.4	222.1	125.1	163.3	208.9	133.1	119.6	191.5
QLPVPDSITGFAR	[K].QLPVPDSITGFAR.[L]	High	0.00160402	0.000231345	1	Q9CQB5	Q9CQB5 [20-32]	0	13	37.7791	42.0	40.8	40.6	36.6	40.9	45.1	31.7	37.4	40.6	26.5	29.6	38.9
QLPVLDK	[K].QLPVLDK.[T]	High	0.00790702	0.000914538	1	M0QWC2	M0QWC2 [78-84]	0	7	26.4075	62.0	70.1	88.4	69.3	68.0	69.6	46.8	64.3	88.4	50.2	49.2	60.0
QIPTPEDAVTILAGSPLSPK	[K].QIPTPEDAVTILAGSPLSPK.[K]	High	9.1715E-05	0	2	P70670	P70670 [1160-1179]	0	20	51.6926	31.9	37.5	33.3	35.6	31.9	32.1	24.1	34.4	33.3	25.8	23.1	27.7
QLPTLILFQGGK	[R].QLPTLILFQGGK.[E]	High	0.00450094	0.00054222	1	Q9D710	Q9D710 [216-227]	0	12	46.6978	27.8	33.0	38.0	31.1	32.1	35.5	21.0	30.3	38.0	22.5	23.2	30.6
QIPQPDVFPPK	[R].QIPQPDVFPPK.[V]	High	0.0204735	0.00193208	1	D1FNM9	D1FNM9 [490-500]	0	11	29.2899	47.9	48.5	49.3	52.8	48.5	54.1	36.2	44.5	49.3	38.2	35.1	46.6
QLPIYTEAIVEMYR	[K].QLPIYTEAIVEMYR.[G]	High	0.000172729	4.56976E-05	1	K3W4R2	K3W4R2 [146-159]	0	14	53.4447	25.7	24.9	23.0	25.8	27.7	25.8	19.4	22.8	23.0	18.7	20.0	22.2
QLPLVKPYLR	[K].QLPLVKPYLR.[S]	High	0.111112	0.00996888	1	Q80U89	Q80U89 [1453-1462]	0	10	27.2905	45.2	39.3	50.6	34.4	41.8	42.2	34.1	36.0	50.6	24.9	30.2	36.4
QLPLVKPYLR	[K].QLPLVKPYLR.[S]	High	0.00052445	8.30771E-05	8	Q80U89	Q80U89 [1453-1462]	0	10	35.3477	390.9	373.5	344.7	343.3	302.8	384.6	295.2	342.5	344.7	248.6	218.9	331.6
QLPLSPAYFGEDGIFR	[K].QLPLSPAYFGEDGIFR.[H]	High	1.1187E-08	0	3	Q3TVI8	Q3TVI8 [631-646]	0	16	50.7423	76.2	64.1	60.7	83.1	78.0	72.1	57.5	58.8	60.7	60.2	56.4	62.2
QIPLQSPDLEFGSGFQPQVLPTQPSPVAPSR	[R].QIPLQSPDLEFGSGFQPQVLPTQPSPVAPSR.[A]	High	0.000217533	4.56976E-05	1	A1L2Z3	A1L2Z3 [259-289]	0	31	47.1402		3.4	3.5	4.0	4.6	5.6		3.1	3.5	2.9	3.3	4.8
QLPIPAELSCVR	[R].QLPIPAELSCVR.[R]	High	0.0739304	0.006603	1	Q6P912	Q6P912 [193-204]	0	12	37.5625	46.2	46.6	49.4	50.3	40.1	45.5	34.9	42.7	49.4	36.4	29.0	39.2
QLPLCHPVYK	[R].QLPLCHPVYK.[L]	High	0.0713744	0.00625064	1	Q14B96	Q14B96 [426-435]	0	10	23.4600	62.4	44.6	55.5	50.8	57.5	48.3	47.1	40.9	55.5	36.8	41.6	41.6
QIPFDASK	[K].QIPFDASK.[L]	High	0.0243564	0.00223507	1	Q69Z71	Q69Z71 [397-404]	0	8	22.7160	67.0	61.4	65.7	69.3	75.7	68.9	50.6	56.3	65.7	50.2	54.7	59.4
QLQALSSELAQAR	[K].QLQALSSELAQAR.[D]	High	6.64352E-08	0	4	Q3U111	Q3U111 [606-618]	0	13	40.4022	124.6	118.2	108.7	133.3	86.3	122.0	94.1	108.4	108.7	96.5	62.4	105.2
QLLTDFCTHLPNLPDSTAK	[R].QLLTDFCTHLPNLPDSTAK.[E]	High	3.21902E-05	0	2	Q14AI7	Q14AI7 [64-82]	0	19	44.6593	98.4	85.5	76.6	89.5	82.4	88.6	74.3	78.4	76.6	64.8	59.6	76.4
QLLSTLEK	[K].QLLSTLEK.[K]	High	0.00366315	0.000517739	2	K3W4R2	K3W4R2 [1462-1469]	0	8	32.1782	96.4	99.9	90.3	84.8	74.5	80.7	72.8	91.6	90.3	61.4	53.9	69.6
QLLSNELLLTQMEK	[K].QLLSNELLLTQMEK.[C]	High	2.16591E-05	0	1	A2RRJ4	A2RRJ4 [632-645]	0	14	46.1328	24.5	27.6	27.2	26.8	23.4	22.7	18.5	25.3	27.2	19.4	16.9	19.6
QLIDYESQLFGK	[R].QLIDYESQLFGK.[S]	High	0.00285107	0.000464788	2	Q3TLZ7	Q3TLZ7 [157-168]	0	12	40.4953	187.1	109.8	102.0	139.1	129.3	119.0	141.3	100.7	102.0	100.7	93.5	102.6
QLIDSNPNQPLVILEMESGASAK	[K].QLIDSNPNQPLVILEMESGASAK.[A]	High	3.4032E-07	0	2	Q6XMP4	Q6XMP4 [847-869]	0	23	48.4502	43.6	48.0	40.5	47.1	42.5	43.4	32.9	44.0	40.5	34.1	30.7	37.4
QLIDSNPNQPLVILEMESGASAK	[K].QLIDSNPNQPLVILEMESGASAK.[A]	High	3.56546E-08	0	1	Q6XMP4	Q6XMP4 [847-869]	0	23	47.8164	31.4	21.3	18.6	23.5	24.2	20.3	23.7	19.5	18.6	17.0	17.5	17.5
QLLDMHFK	[K].QLLDMHFK.[R]	High	0.0368112	0.00337826	2	Q61164	Q61164 [536-543]	0	8	32.7623	95.9	110.2	88.3	85.6	96.1	99.6	72.4	101.1	88.3	62.0	69.5	85.9
QLIDITGK	[K].QLIDITGK.[N]	High	0.0150687	0.00158136	1	Q80X50	Q80X50 [56-63]	0	8	28.5357	25.3	33.5	27.2	22.6	23.4	28.3	19.1	30.7	27.2	16.4	16.9	24.4
QLLDLELQSQGESR	[K].QLLDLELQSQGESR.[E]	High	3.88435E-06	0	2	Q9DBE0	Q9DBE0 [54-67]	0	14	34.6970	82.0	71.5	87.3	81.5	75.9	67.7	61.9	65.6	87.3	59.0	54.9	58.4
QLLDFSQK	[R].QLLDFSQK.[L]	High	0.00033669	4.56976E-05	1	Q6P5F9	Q6P5F9 [15-22]	0	8	30.8033	103.8	132.3	158.9	101.6	99.3	161.7	78.4	121.3	158.9	73.6	71.8	139.4
QLLDETSAITLTSTWK	[R].QLLDETSAITLTSTWK.[E]	High	0.00532772	0.000662644	1	Q8CGF7	Q8CGF7 [965-980]	0	16	45.5239	19.5	18.4	20.1	19.5	18.1	15.0	14.7	16.9	20.1	14.1	13.1	12.9
QILDALTLSK	[K].QILDALTLSK.[A]	High	0.0229152	0.00219197	1	Q6IFX4	Q6IFX4 [199-208]	0	10	42.0422	15.6	12.8	17.3	14.1	14.4	12.2	11.8	11.7	17.3	10.2	10.4	10.5
QIIDAINK	[R].QIIDAINK.[V]	High	2.79899E-05	0	2	O88493; E9PWQ3	O88493 [1091-1098]; E9PWQ3 [1698-1705]	0	8	26.8510	100.4	96.8	69.3	103.0	74.1	100.6	75.8	88.8	69.3	74.6	53.6	86.7
QIIDAINK	[R].QIIDAINK.[V]	High	0.00772387	0.000914538	1	O88493; E9PWQ3	O88493 [1091-1098]; E9PWQ3 [1698-1705]	0	8	19.2803	92.3	48.5	42.6	107.3	67.2	59.6	69.7	44.5	42.6	77.7	48.6	51.4
QLLCGAAIGTHEDDKYR	[K].QLLCGAAIGTHEDDKYR.[L]	High	1.49209E-06	0	4	Q3U9N8	Q3U9N8 [243-259]	1	17	22.2130	98.1	116.7	119.1	104.7	86.0	118.0	74.1	107.0	119.1	75.8	62.2	101.7
QLICDPSYVK	[K].QLICDPSYVK.[D]	High	1.01919E-06	0	2	Q3UPA3	Q3UPA3 [346-355]	0	10	25.1439	163.4	163.5	171.4	167.9	170.1	180.0	123.4	149.9	171.4	121.6	123.0	155.2
QLICDPSYIPDR	[K].QLICDPSYIPDR.[V]	High	0.00167852	0.000231345	1	P50396	P50396 [279-290]	0	12	28.9581	51.6	73.8	70.8	60.9	54.9	81.8	39.0	67.7	70.8	44.1	39.7	70.5
QLIDYESQLFGK	[R].QLIDYESQLFGK.[S]	High	1.35858E-05	0	1	Q3TLZ7	Q3TLZ7 [157-168]	0	12	44.9792	32.4	25.1	31.8	22.6	31.3	27.3	24.5	23.0	31.8	16.4	22.6	23.5
QILAPVVK	[R].QILAPVVK.[E]	High	0.000311886	4.56976E-05	2	Q9JKF1; Q80UW7; B9EKK3	Q9JKF1 [1070-1077]; Q80UW7 [1070-1077]; B9EKK3 [983-990]	0	8	25.3565	105.3	119.5	111.4	111.7	111.8	116.1	79.5	109.6	111.4	80.9	80.8	100.1
QLLAGGVAGAVSR	[R].QLLAGGVAGAVSR.[T]	High	3.51078E-06	0	1	Q8BMD8	Q8BMD8 [197-209]	0	13	28.0680	49.0	54.0	59.7	65.7	56.3	54.1	37.0	49.5	59.7	47.6	40.7	46.6
QLLAGGVAGAVSR	[R].QLLAGGVAGAVSR.[T]	High	8.78981E-06	0	2	Q8BMD8	Q8BMD8 [197-209]	0	13	22.8114
QLIAGGNKEELR	[K].QLIAGGNKEELR.[K]	High	0.0443117	0.00407785	1	Q7TSV4	Q7TSV4 [45-56]	1	12	18.0684	116.9	131.5	150.5	119.3	119.9	123.6	88.3	120.6	150.5	86.4	86.7	106.6
QLLAEQENIIAAK	[K].QLLAEQENIIAAK.[L]	High	1.91382E-06	0	1	Q9Z0E6	Q9Z0E6 [539-551]	0	13	34.9044	64.1	57.1	57.8	56.2	50.2	50.0	48.4	52.4	57.8	40.7	36.3	43.1
QLLADLIDK	[K].QLLADLIDK.[N]	High	0.0463134	0.00422147	2	Q80UG2	Q80UG2 [1406-1414]	0	9	42.6431	34.6	49.4	36.8	40.5	58.6	44.8	26.1	45.3	36.8	29.3	42.4	38.6
QLLADFSCNK	[K].QLLADFSCNK.[F]	High	0.00118462	0.000159038	3	Q08189	Q08189 [670-679]	0	10	34.5959	123.0	150.6	149.8	109.0	113.8	135.0	92.9	138.1	149.8	78.9	82.3	116.4
QLKPPAELYPEDINTFK	[K].QLKPPAELYPEDINTFK.[L]	High	0.00549411	0.000692781	2	Q8CAQ8	Q8CAQ8 [672-688]	0	17	35.3343	94.7	92.0	114.9	101.8	94.2	110.9	71.5	84.4	114.9	73.7	68.1	95.6
QLKPGDNFR	[R].QLKPGDNFR.[L]	High	0.000203003	4.56976E-05	1	A0A5K1VVQ9; A0A5K1VVQ1	A0A5K1VVQ9 [33311-33319]; A0A5K1VVQ1 [24859-24867]	0	9	14.7351	118.4	147.8	173.5	159.5	178.6	146.6	89.4	135.5	173.5	115.5	129.1	126.4
QIHVIDMDTIDVSNLNR	[R].QIHVIDMDTIDVSNLNR.[Q]	High	1.33731E-12	0	1	Q8C878	Q8C878 [95-111]	0	17	36.7716	38.0	34.2	43.7	32.2	40.0	35.4	28.7	31.4	43.7	23.3	28.9	30.5
QLHIPTMENGPELILR	[K].QLHIPTMENGPELILR.[F]	High	2.6324E-08	0	3	Q3ULU3	Q3ULU3 [357-372]	0	16	41.2371	101.3	104.9	93.2	113.5	91.1	95.3	76.5	96.2	93.2	82.2	65.9	82.2
QLHLNQLIR	[R].QLHLNQLIR.[T]	High	2.45267E-05	0	1	Q3UJN1	Q3UJN1 [299-307]	0	9	27.2549	47.8	64.4	62.0	58.0	47.0	60.2	36.1	59.1	62.0	42.0	34.0	51.9
QLHLAEAQTK	[K].QLHLAEAQTK.[E]	High	0.00993944	0.00125631	1	Q99PL5; Q6ZPS0	Q99PL5 [1255-1264]; Q6ZPS0 [453-462]	0	10	14.4467	41.6	39.6	38.4	43.2	40.0	45.1	31.4	36.3	38.4	31.3	28.9	38.9
QIGVEHVVVYVNK	[K].QIGVEHVVVYVNK.[A]	High	0.000126894	4.56976E-05	2	Q8BFR5	Q8BFR5 [170-182]	0	13	28.7344	89.9	105.0	86.5	91.8	99.4	89.1	67.9	96.3	86.5	66.5	71.9	76.8
QIGTFASVEQFWK	[KR].QIGTFASVEQFWK.[F]	High	0.00352641	0.000517739	1	D3YUV9	D3YUV9 [84-96]	0	13	49.3627	39.3	36.1	29.5	31.8	32.1	24.7	29.7	33.1	29.5	23.0	23.2	21.3
QLLAGLDK	[R].QLLAGLDK.[V]	High	0.00104908	0.000122408	2	G5E898	G5E898 [504-511]	0	8	31.3040	105.4	99.8	102.8	107.4	105.1	104.3	79.6	91.5	102.8	77.8	76.0	89.9
QLLDYR	[K].QLLDYR.[G]	High	0.0726415	0.00638946	1	Q3ULZ3	Q3ULZ3 [28-33]	0	6	23.4368	56.5	74.0	82.0	61.3	58.2	59.2	42.7	67.9	82.0	44.4	42.1	51.0
QILEALR	[R].QILEALR.[Y]	High	0.00528694	0.000630876	1	O70589	O70589 [124-130]	0	7	32.1902	108.7	104.7	122.3	102.3	84.4	96.0	82.1	96.0	122.3	74.1	61.0	82.8
QIIEEQSGPYIWVPAK	[K].QIIEEQSGPYIWVPAK.[E]	High	2.00526E-06	0	1	E9Q9H0	E9Q9H0 [894-909]	0	16	41.1678	53.0	51.9	54.1	49.6	49.8	46.9	40.0	47.6	54.1	35.9	36.0	40.4
QLLSDLIEK	[K].QLLSDLIEK.[N]	High	0.0609018	0.00543975	1	P70206	P70206 [1408-1416]	0	9	42.7204	13.4	17.2	13.2	11.2	12.9	14.4	10.1	15.8	13.2	8.1	9.3	12.4
QLIQPIAEK	[K].QLIQPIAEK.[I]	High	0.00170411	0.000231345	1	P97346	P97346 [346-354]	0	9	25.6087	86.3	99.0	89.2	75.7	76.3	88.8	65.2	90.8	89.2	54.8	55.2	76.6
QLLQANPILESFGNAK	[R].QLLQANPILESFGNAK.[T]	High	6.0829E-05	0	1	Q3UH59	Q3UH59 [254-269]	0	16	44.7798	27.8	29.1	21.0	26.9	28.2	24.5	21.0	26.7	21.0	19.5	20.4	21.1
QLLQANPILEAFGNAK	[KR].QLLQANPILEAFGNAK.[T]	High	3.85307E-10	0	3	Q69ZX3; Q8VDD5; K3W4R2	Q69ZX3 [229-244]; Q8VDD5 [210-225]; K3W4R2 [241-256]	0	16	53.2333	56.0	72.6	78.6	53.0	50.5	78.8	42.3	66.6	78.6	38.4	36.5	67.9
QLLQANPILEAFGNAK	[KR].QLLQANPILEAFGNAK.[T]	High	5.91117E-09	0	4	Q69ZX3; Q8VDD5; K3W4R2	Q69ZX3 [229-244]; Q8VDD5 [210-225]; K3W4R2 [241-256]	0	16	50.7738	115.9	81.2	56.7	80.5	87.0	91.1	87.5	74.5	56.7	58.3	62.9	78.5
QLLQANPILEAFGNAK	[KR].QLLQANPILEAFGNAK.[T]	High	0.0256675	0.00241574	1	Q69ZX3; Q8VDD5; K3W4R2	Q69ZX3 [229-244]; Q8VDD5 [210-225]; K3W4R2 [241-256]	0	16	50.2542
QLLPCEMACNEK	[K].QLLPCEMACNEK.[L]	High	2.54983E-05	0	1	Q99J77	Q99J77 [279-290]	0	12	25.1192	83.7	82.3	76.7	106.5	106.8	80.2	63.2	75.5	76.7	77.1	77.2	69.1
QLINVAER	[R].QLINVAER.[T]	High	0.0119602	0.0013847	1	E9Q6A6	E9Q6A6 [1373-1380]	0	8	21.0055	75.6	84.7	68.4	86.5	80.4	78.2	57.1	77.7	68.4	62.6	58.1	67.4
QLLNCLHIITLYNR	[R].QLLNCLHIITLYNR.[I]	High	0.00720092	0.000826766	2	Q9WUB3; Q3TFQ8	Q9WUB3 [577-590]; Q3TFQ8 [577-590]	0	14	42.7127
QILMASGSTTFTK	[R].QILMASGSTTFTK.[I]	High	5.62898E-05	0	1	Q99PV0	Q99PV0 [1246-1258]	0	13	30.3082	57.9	67.8	72.0	66.3	61.1	56.5	43.7	62.2	72.0	48.0	44.2	48.7
QLIMANPQMQQLIQR	[R].QLIMANPQMQQLIQR.[N]	High	1.95828E-10	0	4	Q9QZM0; Q3T992	Q9QZM0 [214-228]; Q3T992 [198-212]	0	15	40.3286	99.5	119.5	123.8	107.6	86.9	116.1	75.1	109.6	123.8	77.9	62.8	100.1
QLIMANPQMQQLIQR	[R].QLIMANPQMQQLIQR.[N]	High	1.57532E-08	0	2	Q9QZM0; Q3T992	Q9QZM0 [214-228]; Q3T992 [198-212]	0	15	37.8715
QLLLTPSAVVIVEDAK	[R].QLLLTPSAVVIVEDAK.[V]	High	1.46895E-07	0	4	Q9WTI7	Q9WTI7 [939-954]	0	16	47.8669	70.2	75.7	82.5	68.5	67.4	73.2	53.0	69.4	82.5	49.6	48.7	63.1
QLLLTPSAVVIVEDAK	[R].QLLLTPSAVVIVEDAK.[V]	High	0.00296124	0.000464788	2	Q9WTI7	Q9WTI7 [939-954]	0	16	47.6568	56.3	42.6	32.8	42.3	45.8	38.3	42.5	39.1	32.8	30.6	33.1	33.0
QLLLTADDR	[R].QLLLTADDR.[V]	High	0.000149212	4.56976E-05	7	A6ZI46; A6ZI44	A6ZI46 [116-124]; A6ZI44 [115-123]	0	9	25.8251	490.8	552.7	520.3	520.1	540.5	466.2	370.6	506.9	520.3	376.6	390.8	401.9
QLLLTADDR	[R].QLLLTADDR.[V]	High	0.0395047	0.00377626	1	A6ZI46; A6ZI44	A6ZI46 [116-124]; A6ZI44 [115-123]	0	9	36.6509
QILLPFR	[R].QILLPFR.[K]	High	0.0210112	0.00195456	2	Q60597	Q60597 [845-851]	0	7	38.0992	98.8	125.2	130.1	107.9	123.5	130.4	74.6	114.8	130.1	78.1	89.3	112.4
QLLEGELEPLR	[R].QLLEGELEPLR.[R]	High	1.21846E-05	0	1	G5E898	G5E898 [1472-1482]	0	11	36.9238	31.3	38.1	46.6	34.5	34.9	38.4	23.6	34.9	46.6	25.0	25.2	33.1
QLLEGELEPLRR	[R].QLLEGELEPLRR.[K]	High	0.00467646	0.000572473	1	G5E898	G5E898 [1472-1483]	1	12	32.5663	112.3	116.5	100.3	127.3	123.0	123.0	84.8	106.8	100.3	92.2	88.9	106.0
QILENELQIPVPK	[K].QILENELQIPVPK.[M]	High	8.5543E-05	0	1	P54731	P54731 [126-138]	0	13	41.5497	59.7	75.2	99.4	48.6	45.9	53.4	45.1	69.0	99.4	35.2	33.2	46.0
QIIEQLSSGFFSPK	[R].QIIEQLSSGFFSPK.[Q]	High	2.69492E-06	0	5	Q9WUB3	Q9WUB3 [741-754]	0	14	44.4831	111.5	96.8	75.1	113.8	145.9	88.2	84.2	88.8	75.1	82.4	105.5	76.0
QIIEQLSSGFFSPK	[R].QIIEQLSSGFFSPK.[Q]	High	3.70648E-09	0	4	Q9WUB3	Q9WUB3 [741-754]	0	14	52.1966	91.1	106.8	98.6	102.6	139.0	121.1	68.8	97.9	98.6	74.3	100.5	104.4
QIIGPFQR	[R].QIIGPFQR.[F]	High	0.0108543	0.00135697	1	Q9CU62	Q9CU62 [19-26]	0	8	26.6012	30.6	31.8	33.0	29.1	25.4	25.9	23.1	29.2	33.0	21.1	18.4	22.3
QIQSLTCEVDGLR	[R].QIQSLTCEVDGLR.[G]	High	0.000103799	0	1	P15331	P15331 [322-334]	0	13	37.1369	83.3	95.8	94.5	80.0	87.1	88.8	62.9	87.9	94.5	57.9	63.0	76.6
QIIGRPVVVK	[K].QIIGRPVVVK.[L]	High	0.000234887	4.56976E-05	1	P62313	P62313 [14-23]	0	10	19.9196	151.0	164.0	180.8	137.3	117.6	171.8	114.0	150.4	180.8	99.4	85.0	148.1
QLLHLAEEK	[K].QLLHLAEEK.[Q]	High	0.0001458	4.56976E-05	3	Q3V1M8	Q3V1M8 [715-723]	0	9	27.9411	257.5	268.1	270.4	312.9	261.3	256.7	194.4	245.9	270.4	226.6	188.9	221.3
QLLHNFPPDQLTSSGAPFWSGPK	[R].QLLHNFPPDQLTSSGAPFWSGPK.[R]	High	9.80305E-07	0	1	A0A1S6GWH5	A0A1S6GWH5 [784-806]	0	23	43.1357	21.6	28.0	26.3	24.2	18.1	26.4	16.3	25.7	26.3	17.5	13.1	22.8
QILHPEASK	[R].QILHPEASK.[K]	High	0.0134131	0.00144939	1	F8WGU3	F8WGU3 [116-124]	0	9	13.7881	132.3	151.5	160.9	150.7	139.6	157.9	99.9	138.9	160.9	109.1	100.9	136.1
QLLLDTTDKFR	[R].QLLLDTTDKFR.[F]	High	1.16293E-05	0	1	Q3UGZ4	Q3UGZ4 [1901-1911]	1	11	35.8792	71.5	76.8	69.6	72.0	53.9	66.3	54.0	70.4	69.6	52.1	39.0	57.2
QILLGPNTGLSGGMPGALPPLPGK	[R].QILLGPNTGLSGGMPGALPPLPGK.[M]	High	0.000215869	4.56976E-05	1	Q9CPQ3	Q9CPQ3 [118-141]	0	24	45.7963	24.8	36.0	42.2	33.1	39.6	40.7	18.7	33.0	42.2	24.0	28.6	35.1
QILLPFR	[R].QILLPFR.[K]	High	0.110172	0.009905	1	Q60597	Q60597 [845-851]	0	7	37.3896
QILGVIDK	[K].QILGVIDK.[K]	High	0.00754522	0.000856916	1	Q60865	Q60865 [54-61]	0	8	32.9767	85.0	109.2	121.7	96.1	91.0	108.9	64.2	100.1	121.7	69.6	65.8	93.9
QLGSILK	[K].QLGSILK.[T]	High	0.0577601	0.00518538	1	Q6P5F9	Q6P5F9 [687-693]	0	7	28.9721	44.8	52.6	67.2	42.7	39.4	60.1	33.8	48.2	67.2	30.9	28.5	51.8
QLQSPAVYPVALSEK	[K].QLQSPAVYPVALSEK.[L]	High	2.88733E-05	0	1	Q8CC86	Q8CC86 [510-524]	0	15	32.7690	61.8	62.7	68.9	54.6	53.9	62.4	46.7	57.5	68.9	39.5	39.0	53.8
QLQSPFILDEDQAR	[R].QLQSPFILDEDQAR.[L]	High	1.92866E-07	0	2	Q8BVK3	Q8BVK3 [490-503]	0	14	35.8933	55.5	71.2	64.6	73.9	70.3	65.9	41.9	65.3	64.6	53.5	50.8	56.8
QMEQISQFLQAAER	[K].QMEQISQFLQAAER.[Y]	High	1.50316E-10	0	8	Q9WVA4	Q9WVA4 [89-102]	0	14	51.4078	137.6	155.7	128.6	117.4	91.3	124.6	103.9	142.8	128.6	85.0	66.0	107.4
QMEQISQFLQAAER	[K].QMEQISQFLQAAER.[Y]	High	0.0935909	0.0082837	1	Q9WVA4	Q9WVA4 [89-102]	0	14	38.9977
QMEQISQFLQAAER	[K].QMEQISQFLQAAER.[Y]	High	2.36077E-08	0	17	Q9WVA4	Q9WVA4 [89-102]	0	14	48.3793
QMELESVSSELSEALR	[K].QMELESVSSELSEALR.[A]	High	0.0577601	0.00518538	1	Q91VW5	Q91VW5 [703-718]	0	16	52.4043	25.3	20.4	11.8	24.4	30.3	19.8	19.1	18.7	11.8	17.7	21.9	17.1
QMAGLPPR	[R].QMAGLPPR.[R]	High	0.00114919	0.000159038	2	Q9QZJ6	Q9QZJ6 [133-140]	0	8	15.0501	215.7	244.6	220.6	279.2	215.9	216.6	162.9	224.3	220.6	202.2	156.1	186.7
QMAFMLGR	[K].QMAFMLGR.[H]	High	0.00264299	0.000361578	1	Q3TXV1	Q3TXV1 [293-300]	0	8	34.0342	92.8	98.9	86.0	98.7	77.9	84.4	70.1	90.7	86.0	71.5	56.3	72.8
QMAFMLGR	[K].QMAFMLGR.[H]	High	0.0126632	0.00144939	1	Q3TXV1	Q3TXV1 [293-300]	0	8	30.3522
QMAEIAVNAVLTVADMER	[R].QMAEIAVNAVLTVADMER.[R]	High	7.69846E-12	0	1	P80316	P80316 [184-201]	0	18	54.8850	10.6	11.1	12.6	14.6	12.7	12.9	8.0	10.2	12.6	10.6	9.2	11.1
QMAAVLLR	[R].QMAAVLLR.[R]	High	0.000339276	4.56976E-05	2	Q8BKC5	Q8BKC5 [60-67]	0	8	32.3880	113.6	150.4	170.3	133.1	102.3	151.4	85.8	137.9	170.3	96.4	74.0	130.5
QLYVLGHEAMK	[R].QLYVLGHEAMK.[HM]	High	0.000357936	4.56976E-05	1	A0A1S6GWH5	A0A1S6GWH5 [118-128]	0	11	26.8058	45.6	47.4	58.8	41.0	48.4	49.4	34.4	43.5	58.8	29.7	35.0	42.6
QLYVLGHEAMK	[R].QLYVLGHEAMK.[HM]	High	1.8124E-06	0	5	A0A1S6GWH5	A0A1S6GWH5 [118-128]	0	11	29.6014	267.3	299.7	261.4	263.8	245.5	293.6	201.8	274.8	261.4	191.0	177.5	253.1
QLYQTLTDYDIR	[K].QLYQTLTDYDIR.[F]	High	1.29666E-05	0	1	Q60737	Q60737 [123-134]	0	12	42.4358	40.5	40.8	22.5	25.7	18.9	27.7	30.6	37.4	22.5	18.6	13.7	23.9
QIYPPINVLPSLSR	[R].QIYPPINVLPSLSR.[L]	High	2.55201E-07	0	2	A0A1S6GWG6	A0A1S6GWG6 [416-429]	0	14	44.7883	69.5	66.6	105.4	76.4	62.7	66.5	52.5	61.1	105.4	55.3	45.3	57.3
QIYPPINVLPSLSR	[R].QIYPPINVLPSLSR.[L]	High	0.00198244	0.000262998	2	A0A1S6GWG6	A0A1S6GWG6 [416-429]	0	14	54.1125
QMEQISQFLQAAER	[K].QMEQISQFLQAAER.[Y]	High	1.60019E-07	0	4	Q9WVA4	Q9WVA4 [89-102]	0	14	41.0044	109.4	133.9	126.2	123.5	113.1	119.9	82.6	122.8	126.2	89.4	81.8	103.4
QLYPESGFPEDFSILTTVK	[K].QLYPESGFPEDFSILTTVK.[A]	High	1.98844E-05	0	1	B1AWB9	B1AWB9 [89-107]	0	19	46.3253	38.9	44.5	34.0	35.9	41.5	34.9	29.4	40.8	34.0	26.0	30.0	30.1
QLYNIYAK	[K].QLYNIYAK.[H]	High	0.0153235	0.00158136	1	O88696	O88696 [200-207]	0	8	27.9411	53.8	58.2	71.0	53.4	55.3	54.3	40.6	53.4	71.0	38.7	40.0	46.8
QLYMVSK	[R].QLYMVSK.[E]	High	0.0582724	0.00520676	1	A0A1S6GWH4	A0A1S6GWH4 [583-589]	0	7	24.2433	62.5	143.3	54.9	58.8	62.9	76.6	47.2	131.4	54.9	42.6	45.5	66.0
QLYLTVLSK	[R].QLYLTVLSK.[V]	High	0.000269649	4.56976E-05	1	Q6P5F9	Q6P5F9 [407-415]	0	9	39.5458	35.6	42.6	46.3	41.3	35.4	36.3	26.9	39.1	46.3	29.9	25.6	31.3
QLYEFDIK	[R].QLYEFDIK.[V]	High	0.0261207	0.0024415	1	Q8BFR4	Q8BFR4 [334-341]	0	8	34.6265	45.3	47.3	50.6	43.0	56.6	39.6	34.2	43.4	50.6	31.1	40.9	34.1
QLYAWDDGYQIVYK	[R].QLYAWDDGYQIVYK.[L]	High	0.0297957	0.00284468	2	Q8BK62	Q8BK62 [383-396]	0	14	38.8229	48.5	56.0	52.1	57.7	56.7	55.0	36.6	51.4	52.1	41.8	41.0	47.4
QLYAWDDGYQIVYK	[R].QLYAWDDGYQIVYK.[L]	High	2.45267E-05	0	1	Q8BK62	Q8BK62 [383-396]	0	14	42.2744	49.8	50.3	42.0	50.3	51.2	59.7	37.6	46.1	42.0	36.4	37.0	51.5
QIWTLEQPPDEAGSAAVCLR	[K].QIWTLEQPPDEAGSAAVCLR.[S]	High	2.21832E-08	0	1	Q61553	Q61553 [44-63]	0	20	40.1233	55.5	57.7	52.9	50.0	44.0	65.4	41.9	52.9	52.9	36.2	31.8	56.4
QIWQNLGLDEAR	[R].QIWQNLGLDEAR.[I]	High	0.0021873	0.000330222	1	Q6XMP4	Q6XMP4 [154-165]	0	12	36.0648
QIWQDNQALFGDEVSPLLK	[R].QIWQDNQALFGDEVSPLLK.[Q]	High	8.29341E-05	0	1	A0A5H1ZRL3	A0A5H1ZRL3 [199-217]	0	19	51.2252	13.8	17.0	16.2	14.4	16.3	15.8	10.4	15.6	16.2	10.4	11.8	13.6
QLWGLLIEETEKR	[K].QLWGLLIEETEKR.[H]	High	2.49289E-08	0	1	Q62261	Q62261 [1572-1584]	1	13	50.1631	29.5	29.1	25.5	34.9	26.8	29.8	22.3	26.7	25.5	25.3	19.4	25.7
QLWGLLIEETEKR	[K].QLWGLLIEETEKR.[H]	High	0.00626346	0.00074796	1	Q62261	Q62261 [1572-1584]	1	13	46.9287	24.9	18.6	19.7	22.9	24.2	19.6	18.8	17.1	19.7	16.6	17.5	16.9
QLWDTANTVK	[K].QLWDTANTVK.[E]	High	0.00748665	0.000856916	1	Q9Z1E4	Q9Z1E4 [388-397]	0	10	27.6697	57.2	92.7	108.3	77.6	95.6	69.8	43.2	85.0	108.3	56.2	69.1	60.2
QIVYCIGGENLSVAK	[K].QIVYCIGGENLSVAK.[A]	High	0.000485899	8.30771E-05	1	Q8BJY1	Q8BJY1 [129-143]	0	15	36.0262	48.5	53.0	45.1	42.1	35.3	41.6	36.6	48.6	45.1	30.5	25.5	35.9
QLVTNACLIK	[K].QLVTNACLIK.[E]	High	9.50271E-07	0	3	Q9JIF0	Q9JIF0 [244-253]	0	10	28.7845	134.2	173.9	209.3	153.4	151.2	186.3	101.3	159.5	209.3	111.1	109.3	160.6
QLYPESGFPEDFSILTTVK	[K].QLYPESGFPEDFSILTTVK.[A]	High	1.82549E-05	0	3	B1AWB9	B1AWB9 [89-107]	0	19	53.4017	85.7	61.8	51.1	74.3	81.6	63.9	64.7	56.7	51.1	53.8	59.0	55.1
QLVTNACLIK	[K].QLVTNACLIK.[E]	High	0.00947644	0.00120298	1	Q9JIF0	Q9JIF0 [244-253]	0	10	24.5265	50.1	40.6	32.8	38.7	43.2	41.6	37.8	37.2	32.8	28.0	31.2	35.9
QMEQVAQFLK	[K].QMEQVAQFLK.[A]	High	0.0208303	0.00195456	2	P37804	P37804 [90-99]	0	10	32.7806	95.2	79.3	70.1	83.4	85.3	80.0	71.9	72.7	70.1	60.4	61.7	69.0
QMEQVAQFLK	[K].QMEQVAQFLK.[A]	High	0.00100996	0.000122408	1	P37804	P37804 [90-99]	0	10	28.4038	70.9	63.7	71.0	59.9	55.0	58.6	53.5	58.4	71.0	43.4	39.8	50.5
QMVEAQLATFMK	[R].QMVEAQLATFMK.[K]	High	9.14019E-07	0	2	Q3UP42	Q3UP42 [40-51]	0	12	45.3256	74.2	64.2	65.8	76.9	59.7	66.2	56.0	58.9	65.8	55.7	43.2	57.1
QMTDVVLTPATDALK	[K].QMTDVVLTPATDALK.[S]	High	4.13381E-07	0	1	Q8BJ71	Q8BJ71 [229-243]	0	15	36.0210	83.8	114.4	122.7	79.0	96.7	108.6	63.3	104.9	122.7	57.2	69.9	93.6
QMTDPNVALTFLEK	[R].QMTDPNVALTFLEK.[T]	High	4.15915E-05	0	2	Q9WVJ2	Q9WVJ2 [86-99]	0	14	45.4640	46.2	66.3	62.8	54.3	67.1	64.1	34.9	60.8	62.8	39.3	48.5	55.3
QMTDPNVALTFLEK	[R].QMTDPNVALTFLEK.[T]	High	0.00237716	0.000330222	1	Q9WVJ2	Q9WVJ2 [86-99]	0	14	44.4046	33.4	28.1	20.5	30.1	25.0	22.4	25.2	25.8	20.5	21.8	18.1	19.3
QMSLLLR	[R].QMSLLLR.[R]	High	0.0080317	0.000944307	1	Q03265	Q03265 [323-329]	0	7	32.8432	27.7	40.2	48.5	28.4	26.8	45.8	20.9	36.9	48.5	20.6	19.4	39.5
QMSFSLAAEPIQGPYK	[K].QMSFSLAAEPIQGPYK.[I]	High	0.0331152	0.00300495	1	P28665; P28666	P28665 [189-204]; P28666 [189-204]	0	16	33.7080	32.4	41.2	36.5	33.8	32.1	42.6	24.5	37.8	36.5	24.5	23.2	36.7
QMSFSLAAEPIQGPYK	[K].QMSFSLAAEPIQGPYK.[I]	High	9.1394E-08	0	2	P28665; P28666	P28665 [189-204]; P28666 [189-204]	0	16	33.1874	60.5	63.4	59.8	65.0	61.1	64.4	45.7	58.1	59.8	47.1	44.2	55.5
QMSFSLAAEPIQGPYK	[K].QMSFSLAAEPIQGPYK.[I]	High	4.03805E-08	0	4	P28665; P28666	P28665 [189-204]; P28666 [189-204]	0	16	39.3298	138.4	165.1	151.4	169.0	132.1	179.2	104.5	151.4	151.4	122.4	95.5	154.5
QMSFSLAAEPIQGPYK	[K].QMSFSLAAEPIQGPYK.[I]	High	0.000360684	4.56976E-05	2	P28665; P28666	P28665 [189-204]; P28666 [189-204]	0	16	38.3727	113.0	75.9	51.8	87.7	85.5	72.0	85.3	69.6	51.8	63.5	61.8	62.1
QMSCLMEALEDKR	[R].QMSCLMEALEDKR.[V]	High	0.00855189	0.00103157	1	Q61543	Q61543 [1085-1097]	1	13	34.7375	93.8	79.3	57.6	79.4	66.0	71.5	70.8	72.7	57.6	57.5	47.7	61.6
QMSCLMEALEDK	[R].QMSCLMEALEDK.[R]	High	0.00175647	0.000262998	1	Q61543	Q61543 [1085-1096]	0	12	46.9094	48.3	40.9	34.5	37.8	38.0	39.9	36.5	37.5	34.5	27.4	27.5	34.4
QMQVLHPAAR	[K].QMQVLHPAAR.[M]	High	0.00193797	0.000262998	1	P80315	P80315 [80-89]	0	10	10.3166	3.6	7.1	7.7	5.8	5.9	7.0	2.7	6.5	7.7	4.2	4.3	6.0
QMPVHYGCK	[R].QMPVHYGCK.[E]	High	0.00482193	0.000598804	1	Q3U3J1	Q3U3J1 [191-199]	0	9	14.8060	140.4	132.6	154.1	164.1	146.7	134.4	106.0	121.6	154.1	118.8	106.1	115.9
QMPSFPEMVYYIQEK	[K].QMPSFPEMVYYIQEK.[A]	High	0.000360684	4.56976E-05	1	Q6PDI5	Q6PDI5 [548-562]	0	15	52.9280	14.6	23.8	20.8	18.4	14.4	22.7	11.0	21.8	20.8	13.3	10.4	19.6
QMEQVAQFLK	[K].QMEQVAQFLK.[A]	High	4.56514E-05	0	2	P37804	P37804 [90-99]	0	10	41.7787	26.0	30.5	35.7	18.5	22.0	30.0	19.6	28.0	35.7	13.4	15.9	25.9
QMPIGGDVPALQLQYDHCK	[K].QMPIGGDVPALQLQYDHCK.[V]	High	0.00300651	0.000464788	1	E9Q6R7	E9Q6R7 [2583-2601]	0	19	32.1830	25.2	29.3	38.6	27.8	26.1	25.4	19.0	26.9	38.6	20.1	18.9	21.9
QMNPYIQVTSHQNR	[R].QMNPYIQVTSHQNR.[V]	High	0.0557554	0.00504749	1	A0A1S6GWH5	A0A1S6GWH5 [598-611]	0	14	17.5308	46.7	63.9	59.3	68.4	30.7	65.3	35.3	58.6	59.3	49.5	22.2	56.3
QMNPYIQVTSHQNR	[R].QMNPYIQVTSHQNR.[V]	High	5.30063E-10	0	2	A0A1S6GWH5	A0A1S6GWH5 [598-611]	0	14	20.5037	84.6	87.9	77.1	85.9	74.3	75.7	63.9	80.6	77.1	62.2	53.7	65.3
QMNPYIQVTSHQNR	[R].QMNPYIQVTSHQNR.[V]	High	0.00276592	0.000361578	1	A0A1S6GWH5	A0A1S6GWH5 [598-611]	0	14	16.7665
QMNPYIEEILNR	[K].QMNPYIEEILNR.[I]	High	9.50061E-06	0	1	Q9CRT8	Q9CRT8 [559-570]	0	12	46.9630	21.6	25.0	29.2	26.7	23.1	24.8	16.3	22.9	29.2	19.3	16.7	21.4
QMNLYIPK	[R].QMNLYIPK.[F]	High	0.0138641	0.00144939	2	Q06770	Q06770 [289-296]	0	8	31.7850	89.8	108.9	115.5	104.4	91.8	85.5	67.8	99.9	115.5	75.6	66.4	73.7
QMMGGFK	[K].QMMGGFK.[E]	High	0.043922	0.00407785	1	Q9WVE8	Q9WVE8 [123-129]	0	7	23.4275	89.4	102.6	126.9	102.2	98.1	108.0	67.5	94.1	126.9	74.0	70.9	93.1
QMLPLNTNIR	[K].QMLPLNTNIR.[L]	High	0.000105417	0	3	Q6P5F9	Q6P5F9 [296-305]	0	10	28.8791	256.8	271.7	290.7	257.8	227.0	263.1	193.9	249.2	290.7	186.7	164.1	226.8
QMLPLNTNIR	[K].QMLPLNTNIR.[L]	High	0.0364879	0.00335411	1	Q6P5F9	Q6P5F9 [296-305]	0	10	28.2896
QMLLFTHIR	[KR].QMLLFTHIR.[L]	High	0.000133939	4.56976E-05	1	Q4JG03	Q4JG03 [254-262]	0	9	35.5883	43.8	41.1	40.8	40.5	36.5	62.9	33.1	37.7	40.8	29.3	26.4	54.2
QMLLDWCR	[K].QMLLDWCR.[A]	High	0.0873092	0.00779038	1	D3Z3Q3; Q9D7A0	D3Z3Q3 [809-816]; Q9D7A0 [334-341]	0	8	37.0161
QMLGLQGLLPPK	[R].QMLGLQGLLPPK.[I]	High	9.24275E-05	0	1	Q99KE1	Q99KE1 [46-57]	0	12	42.3210	58.9	49.4	55.8	54.1	42.6	43.6	44.5	45.3	55.8	39.2	30.8	37.6
QMIEVPNCITR	[K].QMIEVPNCITR.[N]	High	0.00024595	4.56976E-05	1	P0DOV1; Q8CGE8	P0DOV1 [310-320]; Q8CGE8 [289-299]	0	11	28.4114	11.8	14.9	33.8	18.8	14.5	14.2	8.9	13.7	33.8	13.6	10.5	12.2
QMGFPLIYVEAEQVEDDR	[K].QMGFPLIYVEAEQVEDDR.[V]	High	1.46864E-09	0	1	Q11011	Q11011 [501-518]	0	18	53.7224	23.0	26.9	21.7	27.5	21.4	26.3	17.4	24.7	21.7	19.9	15.5	22.7
QMFLATWK	[R].QMFLATWK.[D]	High	0.000739222	8.30771E-05	3	O35643	O35643 [841-848]	0	8	40.6424	113.4	116.0	115.9	111.0	102.6	113.8	85.6	106.4	115.9	80.4	74.2	98.1
QMPGVNVTWDGEGPK	[K].QMPGVNVTWDGEGPK.[Q]	High	1.75658E-08	0	1	Q8BKZ9	Q8BKZ9 [342-356]	0	15	30.8619	62.9	76.2	58.4	68.9	59.5	63.6	47.5	69.9	58.4	49.9	43.0	54.8
QLVTITTR	[K].QLVTITTR.[E]	High	0.000579155	8.30771E-05	1	Q68FF6	Q68FF6 [759-766]	0	8	22.3144	81.6	92.5	102.7	83.6	118.3	90.1	61.6	84.8	102.7	60.5	85.5	77.7
QLVTITTK	[K].QLVTITTK.[E]	High	0.000987189	8.30771E-05	1	E9PVA6	E9PVA6 [748-755]	0	8	24.0185	83.8	90.7	88.5	79.1	78.0	84.2	63.3	83.2	88.5	57.3	56.4	72.6
QLVSSMDVAETNVFFYPR	[R].QLVSSMDVAETNVFFYPR.[L]	High	6.00386E-09	0	1	Q8CGF4	Q8CGF4 [935-952]	0	18	51.5185	22.9	19.2	20.0	18.2	16.6	12.4	17.3	17.6	20.0	13.2	12.0	10.7
QLTLYPGAER	[R].QLTLYPGAER.[L]	High	0.00549411	0.000692781	2	Q6IME9	Q6IME9 [4-13]	0	10	25.1305	46.1	99.3	98.2	40.7	43.8	109.3	34.8	91.1	98.2	29.5	31.7	94.2
QITLNDLPVGR	[R].QITLNDLPVGR.[S]	High	3.4032E-07	0	20	P35700; O08807	P35700 [141-151]; O08807 [216-226]	0	11	32.2231	420.1	467.1	528.4	487.5	544.2	477.9	317.2	428.4	528.4	353.0	393.5	412.0
QITINDLPVGR	[R].QITINDLPVGR.[S]	High	0.00126833	0.000159038	8	P35700; O08807	P35700 [141-151]; O08807 [216-226]	0	11	29.5336
QLTLEQLR	[K].QLTLEQLR.[R]	High	0.00676738	0.000804404	1	D3YZP9	D3YZP9 [182-189]	0	8	28.1752	54.6	61.8	70.5	60.2	56.8	64.5	41.2	56.7	70.5	43.6	41.1	55.6
QLTFTVER	[K].QLTFTVER.[L]	High	0.015982	0.00171185	1	A0A5K1VVQ9; A0A5K1VVQ1	A0A5K1VVQ9 [30514-30521]; A0A5K1VVQ1 [22062-22069]	0	8	26.1099	40.1	41.3	46.6	57.2	68.2	62.9	30.3	37.9	46.6	41.4	49.3	54.2
QLTFTVER	[K].QLTFTVER.[L]	High	0.00703502	0.000826766	2	A0A5K1VVQ9; A0A5K1VVQ1	A0A5K1VVQ9 [30514-30521]; A0A5K1VVQ1 [22062-22069]	0	8	22.7475
QLTFEEIAK	[R].QLTFEEIAK.[S]	High	8.07049E-07	0	2	Q9WVJ2	Q9WVJ2 [290-298]	0	9	31.2695	116.3	116.6	123.0	99.3	124.1	147.9	87.8	106.9	123.0	71.9	89.7	127.5
QITAQQINK	[R].QITAQQINK.[L]	High	0.00112331	0.000122408	1	Q9EPU0	Q9EPU0 [251-259]	0	9	15.3680	128.7	122.7	153.7	134.9	120.9	144.1	97.2	112.5	153.7	97.7	87.4	124.2
QLTAHLQDVNR	[R].QLTAHLQDVNR.[E]	High	2.32466E-06	0	1	O08788	O08788 [522-532]	0	11	18.5725	81.4	113.2	122.5	84.8	83.1	104.0	61.5	103.8	122.5	61.4	60.1	89.7
QLSVPVIAK	[R].QLSVPVIAK.[D]	High	4.42559E-05	0	1	A0A5K1VVQ9; A0A5K1VVQ1	A0A5K1VVQ9 [24048-24056]; A0A5K1VVQ1 [15596-15604]	0	9	28.8074	93.4	101.6	108.9	112.8	111.3	108.3	70.5	93.2	108.9	81.7	80.5	93.4
QISVDVANDLALK	[R].QISVDVANDLALK.[L]	High	2.56972E-05	0	1	P11531	P11531 [2627-2639]	0	13	38.9448	45.7	56.4	47.1	53.0	55.0	49.9	34.5	51.7	47.1	38.4	39.8	43.0
QLSSSVTGLTNIEEENCQR	[K].QLSSSVTGLTNIEEENCQR.[Y]	High	1.05109E-09	0	1	Q9JKF1; Q80UW7	Q9JKF1 [478-496]; Q80UW7 [478-496]	0	19	31.1213	44.5	41.5	40.2	56.6	40.2	40.9	33.6	38.1	40.2	41.0	29.1	35.3
QISSFMSEISDEFK	[K].QISSFMSEISDEFK.[V]	High	1.45705E-05	0	1	Q9QZE5	Q9QZE5 [363-376]	0	14	53.9108	61.1	58.8	59.5	69.3	57.0	58.8	46.1	53.9	59.5	50.2	41.2	50.7
QLSQSLLPAIVELAEDAK	[R].QLSQSLLPAIVELAEDAK.[W]	High	2.10053E-09	0	1	Q76MZ3; G3UWS4	Q76MZ3 [399-416]; G3UWS4 [411-428]	0	18	54.3216	19.2	30.0	25.7	21.4	21.0	31.0	14.5	27.5	25.7	15.5	15.2	26.7
QLTQDLLNSYIENEGK	[R].QLTQDLLNSYIENEGK.[M]	High	0.000271724	4.56976E-05	1	P48722	P48722 [591-606]	0	16	45.1142	69.4	102.2	79.9	83.0	95.6	99.5	52.4	93.7	79.9	60.1	69.1	85.8
QLSQSLLPAIVELAEDAK	[R].QLSQSLLPAIVELAEDAK.[W]	High	3.93917E-05	0	1	Q76MZ3; G3UWS4	Q76MZ3 [399-416]; G3UWS4 [411-428]	0	18	54.4119	20.3	17.2	15.2	27.3	17.6	17.3	15.3	15.8	15.2	19.8	12.7	14.9
QLSNPQQEVQNIFK	[K].QLSNPQQEVQNIFK.[A]	High	5.86655E-07	0	2	Q69ZW4	Q69ZW4 [871-884]	0	14	37.3856	57.7	65.5	64.7	65.9	57.7	66.6	43.6	60.1	64.7	47.7	41.7	57.4
QISILESVNTSK	[K].QISILESVNTSK.[K]	High	0.00925383	0.0011454	1	Q8CCJ3	Q8CCJ3 [403-414]	0	12	32.8093	53.5	58.4	53.8	63.5	52.4	66.3	40.4	53.6	53.8	46.0	37.9	57.2
QISLEDALR	[R].QISLEDALR.[S]	High	5.86609E-06	0	1	Q9CY64	Q9CY64 [55-63]	0	9	31.9230	92.3	100.5	115.3	104.5	89.9	101.6	69.7	92.2	115.3	75.7	65.0	87.6
QLSKPVTFVDGR	[R].QLSKPVTFVDGR.[S]	High	0.00889536	0.00108836	1	Q3TNA0	Q3TNA0 [386-397]	0	12	25.1275	74.3	79.5	105.7	74.2	72.3	64.1	56.1	72.9	105.7	53.7	52.3	55.3
QLSEVFIQLPSR	[R].QLSEVFIQLPSR.[K]	High	7.61608E-05	0	1	A0A0R4J170; H3BLH0	A0A0R4J170 [1450-1461]; H3BLH0 [1433-1444]	0	12	42.8209	18.1	18.3	21.1	18.5	20.1	23.1	13.7	16.8	21.1	13.4	14.5	19.9
QLSDLNYK	[K].QLSDLNYK.[AV]	High	0.000907957	8.30771E-05	2	A0A571BF58	A0A571BF58 [515-522]; [762-769]; [1494-1501]	0	8	22.1823	196.9	221.8	222.1	233.9	267.4	239.8	148.7	203.4	222.1	169.4	193.3	206.7
QISDILYK	[K].QISDILYK.[L]	High	0.00016241	4.56976E-05	2	A0A571BF58	A0A571BF58 [6229-6236]	0	8	33.1876	145.5	175.6	158.1	191.7	209.3	177.1	109.9	161.0	158.1	138.8	151.3	152.7
QLSDAISIIGR	[K].QLSDAISIIGR.[E]	High	8.72261E-08	0	2	Q9ERK4	Q9ERK4 [110-120]	0	11	39.8144	140.6	159.3	138.7	140.6	110.0	150.4	106.2	146.1	138.7	101.8	79.5	129.7
QLSAQGQMTQLCELINK	[R].QLSAQGQMTQLCELINK.[S]	High	4.97192E-05	0	2	O88543	O88543 [14-30]	0	17	44.0945	43.6	82.9	52.3	75.8	49.0	52.1	32.9	76.0	52.3	54.9	35.4	44.9
QLSAQGQMTQLCELINK	[R].QLSAQGQMTQLCELINK.[S]	High	0.000339276	4.56976E-05	1	O88543	O88543 [14-30]	0	17	42.7908	48.3	44.3	40.1	36.5	46.3	37.3	36.5	40.6	40.1	26.4	33.5	32.2
QLSALADQQGR	[K].QLSALADQQGR.[I]	High	0.00616744	0.00074796	1	Q9D952	Q9D952 [238-248]	0	11	20.6424	50.1	52.4	54.1	51.9	84.9	59.4	37.8	48.1	54.1	37.6	61.4	51.2
QLRPLLGR	[K].QLRPLLGR.[K]	High	0.0371375	0.00345496	1	P55249	P55249 [38-45]	0	8	20.8330	117.3	134.3	165.7	108.4	110.2	137.5	88.6	123.2	165.7	78.5	79.7	118.5
QIQVLQVQLQK	[K].QIQVLQVQLQK.[L]	High	0.00270375	0.000361578	1	Q3URD3	Q3URD3 [561-571]	0	11	33.3122	19.6	27.4	25.0	28.2	28.6	33.1	14.8	25.1	25.0	20.4	20.7	28.5
QLQTLFQEEK	[K].QLQTLFQEEK.[E]	High	0.000436626	4.56976E-05	1	Q6P5E4	Q6P5E4 [1522-1531]	0	10	35.2760	35.6	37.9	34.7	43.1	37.2	42.2	26.9	34.8	34.7	31.2	26.9	36.4
QISQAYEVLADSK	[K].QISQAYEVLADSK.[K]	High	8.19704E-07	0	2	P63037	P63037 [47-59]	0	13	38.1923	96.9	119.8	121.0	96.9	85.2	103.5	73.2	109.9	121.0	70.2	61.6	89.2
QITQLLPEDLR	[K].QITQLLPEDLR.[K]	High	0.0533465	0.00475692	1	Q3SXD3	Q3SXD3 [103-113]	0	11	43.6556	20.3	21.8	16.9	20.0	20.9	23.3	15.3	20.0	16.9	14.5	15.1	20.1
QLTQPETSYGR	[K].QLTQPETSYGR.[E]	High	3.24411E-05	0	1	Q62418	Q62418 [297-307]	0	11	15.1196	69.4	91.6	101.3	77.9	77.6	76.8	52.4	84.0	101.3	56.4	56.1	66.2
QITQVYGFYDECLR	[R].QITQVYGFYDECLR.[K]	High	1.02715E-06	0	2	P97470; P63330	P97470 [119-132]; P63330 [122-135]	0	14	36.8752
QIVSGPSVTGGSITVMAPDSCSPCQPR	[R].QIVSGPSVTGGSITVMAPDSCSPCQPR.[A]	High	2.37869E-10	0	2	Q9Z2T6	Q9Z2T6 [466-492]	0	27	28.4123	52.2	38.3	48.6	52.9	79.4	58.7	39.4	35.1	48.6	38.3	57.4	50.6
QIVSGPSVTGGSITVMAPDSCSPCQPR	[R].QIVSGPSVTGGSITVMAPDSCSPCQPR.[A]	High	6.14431E-11	0	5	Q9Z2T6	Q9Z2T6 [466-492]	0	27	33.0232	100.1	78.7	99.9	84.8	89.1	82.4	75.6	72.2	99.9	61.4	64.4	71.0
QIVSGPSVTGGSITVMAPDSCSPCQPR	[R].QIVSGPSVTGGSITVMAPDSCSPCQPR.[A]	High	1.44627E-07	0	1	Q9Z2T6	Q9Z2T6 [466-492]	0	27	27.0630
QIVSGPSVTGGSITVMAPDSCSPCQPR	[R].QIVSGPSVTGGSITVMAPDSCSPCQPR.[A]	High	1.66331E-09	0	2	Q9Z2T6	Q9Z2T6 [466-492]	0	27	30.9955
QIVSEMLR	[K].QIVSEMLR.[Y]	High	0.0896181	0.00792397	1	P17426	P17426 [404-411]	0	8	35.6583	34.3	47.7	44.1	30.9	29.9	39.8	25.9	43.7	44.1	22.4	21.6	34.3
QLVRPDQLPIYTAPPLHSK	[K].QLVRPDQLPIYTAPPLHSK.[Y]	High	1.08433E-05	0	2	Q78IK4	Q78IK4 [34-52]	0	19	32.0944	84.2	98.4	86.2	95.2	97.9	97.8	63.6	90.2	86.2	68.9	70.8	84.3
QLVPVRDQSLQEELAR	[K].QLVPVRDQSLQEELAR.[Q]	High	4.46823E-07	0	1	Q9JI91	Q9JI91 [616-631]	1	16	28.2494	78.0	83.3	78.1	87.7	63.8	78.3	58.9	76.4	78.1	63.5	46.1	67.5
QLVNICINPDPEK	[R].QLVNICINPDPEK.[R]	High	0.000901074	8.30771E-05	1	Q9ES74	Q9ES74 [269-281]	0	13	33.0035	68.3	48.7	76.5	45.2	45.6	45.8	51.6	44.7	76.5	32.7	33.0	39.5
QIVLAK	[R].QIVLAK.[V]	High	0.0135243	0.00144939	1	A0A0R4IZY0	A0A0R4IZY0 [554-559]	0	6	21.2728	51.4	77.7	68.7	57.7	57.5	65.5	38.8	71.3	68.7	41.8	41.6	56.5
QLVHSFTEGR	[K].QLVHSFTEGR.[D]	High	0.0116724	0.00135697	1	Q8VE98	Q8VE98 [74-83]	0	10	21.8739	87.0	102.7	97.2	93.2	91.1	107.9	65.7	94.2	97.2	67.5	65.9	93.0
QLVGTNEWSR	[K].QLVGTNEWSR.[C]	High	8.82334E-05	0	1	A0A5K1VVQ9; A0A5K1VVQ1	A0A5K1VVQ9 [16955-16964]; A0A5K1VVQ1 [8503-8512]	0	10	22.0667	52.4	73.4	78.6	78.4	94.9	82.4	39.6	67.3	78.6	56.8	68.6	71.0
QLVESDLNGLRR	[R].QLVESDLNGLRR.[I]	High	6.34114E-07	0	10	Q61765; Q61897	Q61765 [153-164]; Q61897 [153-164]	1	12	26.1891	501.7	450.9	488.1	408.9	332.1	409.6	378.8	413.5	488.1	296.1	240.1	353.1
QLVEADINSLRR	[R].QLVEADINSLRR.[I]	High	4.98212E-06	0	3	Q8K0Y2; Q9D646	Q8K0Y2 [153-164]; Q9D646 [153-164]	1	12	30.0809	275.1	120.4	147.6	196.8	107.6	142.1	207.7	110.4	147.6	142.5	77.8	122.5
QLVEADINSLR	[R].QLVEADINSLR.[R]	High	5.86655E-07	0	6	Q8K0Y2; Q9D646	Q8K0Y2 [153-163]; Q9D646 [153-163]	0	11	34.5934	242.1	174.0	255.0	182.2	226.8	196.0	182.8	159.6	255.0	131.9	164.0	169.0
QLVEADINGLR	[R].QLVEADINGLR.[R]	High	0.00152125	0.000196344	2	B1AQ75; Q497I4	B1AQ75 [190-200]; Q497I4 [194-204]	0	11	31.0174	311.4	236.1	275.1	285.2	313.1	274.8	235.1	216.5	275.1	206.5	226.4	236.9
QLVDTTVELANK	[R].QLVDTTVELANK.[V]	High	1.85409E-05	0	2	G5E866	G5E866 [832-843]	0	12	33.5919	98.8	107.1	105.1	89.1	92.4	116.3	74.6	98.2	105.1	64.5	66.8	100.3
QLVCLAR	[R].QLVCLAR.[A]	High	0.00193797	0.000262998	1	B9EKC2; A5D6P3	B9EKC2 [1183-1189]; A5D6P3 [1433-1439]	0	7	23.2931	60.8	66.7	63.7	70.6	69.7	60.5	45.9	61.2	63.7	51.1	50.4	52.2
QITQVYGFYDECLR	[R].QITQVYGFYDECLR.[K]	High	2.65268E-09	0	2	P97470; P63330	P97470 [119-132]; P63330 [122-135]	0	14	41.2081	99.2	114.7	121.8	115.5	110.1	105.7	74.9	105.2	121.8	83.6	79.6	91.1
QITQVYGFYDECQTK	[R].QITQVYGFYDECQTK.[Y]	High	0.000717027	8.30771E-05	1	Q9CQR6	Q9CQR6 [118-132]	0	15	33.5216	62.0	53.9	64.7	70.8	71.2	70.8	46.8	49.4	64.7	51.3	51.5	61.0
QLTSFIEK	[R].QLTSFIEK.[G]	High	0.0143323	0.00150564	1	P21614	P21614 [395-402]	0	8	26.5228	42.0	21.7	14.6	30.7	43.3	24.6	31.7	19.9	14.6	22.2	31.3	21.2
QLTSFIEK	[R].QLTSFIEK.[G]	High	4.29031E-05	0	6	P21614	P21614 [395-402]	0	8	33.0717	330.4	365.5	426.4	399.1	437.2	456.0	249.5	335.2	426.4	289.0	316.1	393.1
QITSYGETCPGLEQYAIK	[K].QITSYGETCPGLEQYAIK.[K]	High	0.000220899	4.56976E-05	2	Q6A0F1	Q6A0F1 [429-446]	0	18	31.3881	177.3	157.8	114.6	159.4	150.9	141.5	133.9	144.7	114.6	115.4	109.1	122.0
QITSYGETCPGLEQYAIK	[K].QITSYGETCPGLEQYAIK.[K]	High	1.18131E-08	0	3	Q6A0F1	Q6A0F1 [429-446]	0	18	33.6868	133.0	155.3	141.2	175.8	136.8	139.8	100.4	142.4	141.2	127.3	98.9	120.5
QLQSPFILDEDQAR	[R].QLQSPFILDEDQAR.[L]	High	1.84082E-06	0	1	Q8BVK3	Q8BVK3 [490-503]	0	14	34.2924
QITSYGETCPGLEQYAIK	[K].QITSYGETCPGLEQYAIK.[K]	High	0.000610928	8.30771E-05	1	Q6A0F1	Q6A0F1 [429-446]	0	18	30.1826	41.8	48.7	51.3	38.7	44.4	44.9	31.6	44.7	51.3	28.0	32.1	38.7
QITVEELVR	[K].QITVEELVR.[S]	High	1.35858E-05	0	2	Q9QXS1	Q9QXS1 [4035-4043]	0	9	33.3240	147.0	168.8	163.1	160.6	172.1	161.7	111.0	154.8	163.1	116.3	124.4	139.4
QITVNDLPVGR	[R].QITVNDLPVGR.[S]	High	2.08336E-05	0	1	Q61171	Q61171 [140-150]	0	11	24.9638
QITVNDLPVGR	[R].QITVNDLPVGR.[S]	High	0.000148066	4.56976E-05	2	Q61171	Q61171 [140-150]	0	11	27.8951	70.3	110.0	120.4	70.6	68.0	101.6	53.1	100.9	120.4	51.1	49.2	87.6
QLTVNLK	[K].QLTVNLK.[E]	High	0.0201233	0.00193208	1	A6MDD3	A6MDD3 [946-952]	0	7	23.9522	58.9	64.7	66.1	55.7	58.5	58.9	44.5	59.3	66.1	40.3	42.3	50.8
QIVAGTNLFIK	[R].QIVAGTNLFIK.[V]	High	0.00528694	0.000630876	1	Q62426	Q62426 [46-56]	0	11	33.6537	68.5	63.9	58.9	63.3	62.8	56.4	51.7	58.6	58.9	45.8	45.4	48.6
QIVAGTNLFIK	[R].QIVAGTNLFIK.[V]	High	5.06047E-07	0	4	Q62426	Q62426 [46-56]	0	11	36.8830	93.8	145.7	146.2	117.5	97.4	129.2	70.8	133.6	146.2	85.1	70.4	111.4
QITVEELVR	[K].QITVEELVR.[S]	High	0.00116677	0.000159038	1	Q9QXS1	Q9QXS1 [4035-4043]	0	9	29.3619
QFLGNK	[K].QFLGNK.[V]	High	0.0577601	0.00518538	1	E9PZ16; Q05793	E9PZ16 [601-606]; Q05793 [601-606]	0	6	18.5859	51.1	66.5	69.9	66.0	59.7	69.9	38.6	61.0	69.9	47.8	43.2	60.3
QLGSAALTR	[R].QLGSAALTR.[H]	High	0.000684971	8.30771E-05	1	Q99K28	Q99K28 [120-128]	0	9	16.4659	63.4	93.8	77.2	83.0	74.7	76.1	47.9	86.0	77.2	60.1	54.0	65.6
QLGPPVQQIILVSPMGVSR	[K].QLGPPVQQIILVSPMGVSR.[L]	High	0.00110638	0.000122408	1	Q9Z1Z0	Q9Z1Z0 [152-170]	0	19	46.1951
QGTTLVMNK	[R].QGTTLVMNK.[H]	High	0.0726415	0.00638946	1	P51855	P51855 [435-443]	0	9	18.1903	118.3	125.7	99.5	120.8	109.8	107.3	89.3	115.3	99.5	87.5	79.4	92.5
QGTIFLAGPPLVK	[K].QGTIFLAGPPLVK.[A]	High	0.00230628	0.000330222	1	Q3ULD5	Q3ULD5 [236-248]	0	13	40.5600	43.2	46.9	41.6	35.6	31.7	40.4	32.6	43.0	41.6	25.8	22.9	34.8
QGTFHSQQALEYGTK	[K].QGTFHSQQALEYGTK.[L]	High	1.81136E-05	0	1	Q9WUM5	Q9WUM5 [67-81]	0	15	16.4415	79.6	88.8	104.7	78.6	77.5	96.7	60.1	81.4	104.7	56.9	56.0	83.4
QGSATVGLK	[K].QGSATVGLK.[S]	High	0.000482203	4.56976E-05	1	Q3TS44	Q3TS44 [31-39]	0	9	13.9666	46.2	63.4	63.1	56.3	46.3	59.4	34.9	58.1	63.1	40.8	33.5	51.2
QGQYSPMAIEEQVAVIYAGVR	[K].QGQYSPMAIEEQVAVIYAGVR.[G]	High	7.81917E-12	0	3	Q03265	Q03265 [473-493]	0	21	52.0551	33.5	45.5	51.9	36.7	37.1	52.4	25.3	41.7	51.9	26.6	26.8	45.2
QGQYSPMAIEEQVAVIYAGVR	[K].QGQYSPMAIEEQVAVIYAGVR.[G]	High	1.88236E-16	0	3	Q03265	Q03265 [473-493]	0	21	53.9123	103.7	136.2	175.4	139.8	116.2	155.7	78.3	124.9	175.4	101.2	84.0	134.2
QGQYSPMAIEEQVAVIYAGVR	[K].QGQYSPMAIEEQVAVIYAGVR.[G]	High	4.0059E-10	0	1	Q03265	Q03265 [473-493]	0	21	53.8055
QGQIIYNWQGAQSTQDEVAASAILTAQLDEELGGTPVQSR	[R].QGQIIYNWQGAQSTQDEVAASAILTAQLDEELGGTPVQSR.[V]	High	2.37818E-12	0	1	P13020	P13020 [484-523]	0	40	53.9924	10.6	9.4	8.8	7.7	10.4	8.6	8.0	8.6	8.8	5.6	7.5	7.4
QGQIDNQYQSLLELGEK	[R].QGQIDNQYQSLLELGEK.[R]	High	3.85428E-07	0	2	E9Q447	E9Q447 [1046-1062]	0	17	39.5406	44.8	69.9	62.6	72.8	55.7	63.4	33.8	64.1	62.6	52.7	40.3	54.7
QGQGQLVTCSGAFK	[R].QGQGQLVTCSGAFK.[E]	High	8.19704E-07	0	1	Q3U1J4	Q3U1J4 [370-383]	0	14	21.1441	24.0	55.8	229.7	52.9	30.6	42.5	18.1	51.2	229.7	38.3	22.1	36.6
QGQETAVAPSLVAPALSKPK	[R].QGQETAVAPSLVAPALSKPK.[K]	High	2.69427E-09	0	2	Q3U4H0	Q3U4H0 [131-150]	0	20	28.2253	99.1	135.4	132.8	126.1	154.8	140.6	74.8	124.2	132.8	91.3	111.9	121.2
QGQETAVAPSLVAPALSKPK	[R].QGQETAVAPSLVAPALSKPK.[K]	High	2.54983E-05	0	2	Q3U4H0	Q3U4H0 [131-150]	0	20	27.2502	92.3	64.9	49.8	63.3	78.7	93.3	69.7	59.5	49.8	45.8	56.9	80.4
QGPYFQEPLTWK	[K].QGPYFQEPLTWK.[V]	High	0.000828701	8.30771E-05	2	A2ABU4	A2ABU4 [1120-1131]	0	12	38.6773	77.5	100.0	110.7	101.2	78.3	82.5	58.5	91.7	110.7	73.3	56.6	71.1
QGPHFAEYLHWDVTEECEVR	[K].QGPHFAEYLHWDVTEECEVR.[L]	High	0.000404507	4.56976E-05	1	Q14BI5	Q14BI5 [1128-1147]	0	20	33.0660	60.8	69.0	69.9	63.0	80.8	77.4	45.9	63.3	69.9	45.6	58.4	66.7
QGVCIGLSEIMK	[R].QGVCIGLSEIMK.[S]	High	0.0139795	0.00144939	1	E9PVA8	E9PVA8 [1981-1992]	0	12	39.1782	48.2	73.2	66.0	47.4	44.3	68.7	36.4	67.1	66.0	34.3	32.0	59.2
QGNPIHVLK	[K].QGNPIHVLK.[G]	High	5.94302E-05	0	1	J3QN89	J3QN89 [248-256]	0	9	17.9996	53.2	60.1	52.6	62.3	58.5	50.7	40.2	55.1	52.6	45.1	42.3	43.7
QGNMTAALQAALK	[R].QGNMTAALQAALK.[N]	High	0.00433217	0.00054222	2	Q9CPW4; Q3UC32	Q9CPW4 [48-60]; Q3UC32 [48-60]	0	13	34.4088	90.7	96.9	100.0	76.5	70.5	95.3	68.5	88.9	100.0	55.4	51.0	82.2
QGNGPVLVCAPSNIAVDQLTEK	[R].QGNGPVLVCAPSNIAVDQLTEK.[I]	High	0.0479797	0.00431053	1	Q9EPU0	Q9EPU0 [518-539]	0	22	37.2010	47.7	36.1	38.2	42.3	36.0	37.3	36.0	33.1	38.2	30.6	26.0	32.2
QGMSLCVDPTQK	[K].QGMSLCVDPTQK.[W]	High	0.000244071	4.56976E-05	1	Q149U7	Q149U7 [68-79]	0	12	23.0364	75.9	67.1	75.2	85.1	89.1	82.0	57.3	61.5	75.2	61.6	64.4	70.7
QGIVPAGLTENELWR	[R].QGIVPAGLTENELWR.[A]	High	5.77555E-06	0	2	Q99JR1	Q99JR1 [56-70]	0	15	44.5247	60.0	67.1	79.2	80.7	47.4	55.2	45.3	61.5	79.2	58.4	34.3	47.6
QGIVPAGLTENELWR	[R].QGIVPAGLTENELWR.[A]	High	0.000950359	8.30771E-05	1	Q99JR1	Q99JR1 [56-70]	0	15	42.7996
QGLSSSIFTK	[K].QGLSSSIFTK.[D]	High	0.000357936	4.56976E-05	1	Q9DBF1	Q9DBF1 [453-462]	0	10	30.0251	21.5	30.4	30.9	31.9	24.2	31.0	16.2	27.9	30.9	23.1	17.5	26.7
QGLSFGSLASR	[R].QGLSFGSLASR.[L]	High	7.5573E-05	0	2	Q9D880	Q9D880 [335-345]	0	11	28.1201	158.4	201.7	187.0	195.3	191.3	185.1	119.6	185.0	187.0	141.4	138.3	159.6
QGIQFYTQLK	[K].QGIQFYTQLK.[T]	High	0.0073138	0.000826766	1	Q9EQ20	Q9EQ20 [501-510]	0	10	32.2266	44.6	49.4	52.4	48.3	51.7	54.2	33.7	45.3	52.4	35.0	37.4	46.7
QGLNNAVALDFDYR	[K].QGLNNAVALDFDYR.[E]	High	2.78009E-06	0	1	A0A0R4J0I9	A0A0R4J0I9 [3055-3068]	0	14	37.3339	40.9	42.3	47.1	37.6	32.4	36.5	30.9	38.8	47.1	27.2	23.4	31.5
QGLLPLTFADPSDYNK	[K].QGLLPLTFADPSDYNK.[I]	High	5.82109E-07	0	5	Q99KI0	Q99KI0 [702-717]	0	16	44.7434	153.0	206.3	211.2	195.0	207.7	201.2	115.5	189.2	211.2	141.2	150.2	173.5
QGLLHVGDIIK	[R].QGLLHVGDIIK.[E]	High	0.0217518	0.00200428	1	Q9JLB0	Q9JLB0 [165-175]	0	11	34.2778	49.1	37.1	47.5	40.2	43.4	37.8	37.1	34.0	47.5	29.1	31.4	32.6
QGLLGINIAEK	[K].QGLLGINIAEK.[H]	High	0.000157482	4.56976E-05	1	P51174	P51174 [96-106]	0	11	35.7633	140.8	100.9	104.9	114.2	94.6	127.6	106.3	92.5	104.9	82.7	68.4	110.0
QGIFPITYVDVLK	[R].QGIFPITYVDVLK.[R]	High	0.00317054	0.000517739	3	A0A286YCI8	A0A286YCI8 [1171-1183]	0	13	51.8079	55.1	58.8	63.7	61.2	68.9	59.4	41.6	53.9	63.7	44.3	49.8	51.2
QGLFLSK	[K].QGLFLSK.[V]	High	0.00209024	0.000262998	3	Q3UWK8; Q3U3L3	Q3UWK8 [311-317]; Q3U3L3 [310-316]	0	7	26.8421	95.4	169.7	196.9	215.9	197.4	169.1	72.0	155.6	196.9	156.3	142.7	145.8
QGNMTAALQAALK	[R].QGNMTAALQAALK.[N]	High	5.76149E-05	0	2	Q9CPW4; Q3UC32	Q9CPW4 [48-60]; Q3UC32 [48-60]	0	13	37.3532	64.8	81.8	77.2	69.9	63.1	82.6	48.9	75.0	77.2	50.6	45.6	71.2
QGHFIVWEGAPGAR	[R].QGHFIVWEGAPGAR.[M]	High	1.95777E-05	0	2	E9QQ96	E9QQ96 [6781-6794]	0	14	29.4513	100.3	113.2	126.4	114.6	112.3	118.7	75.7	103.8	126.4	83.0	81.2	102.3
QGVDDAFYTLVR	[R].QGVDDAFYTLVR.[E]	High	0.000187984	4.56976E-05	1	Q3U2W7	Q3U2W7 [150-161]	0	12	40.7695	27.5	35.5	44.2	33.8	33.7	38.2	20.8	32.6	44.2	24.5	24.4	32.9
QGVLGIK	[R].QGVLGIK.[V]	High	0.00189449	0.000262998	3	Q5YLW3	Q5YLW3 [179-185]	0	7	23.1863	163.3	180.7	225.9	162.0	121.0	211.7	123.3	165.7	225.9	117.3	87.5	182.5
QKPDGVFQEDGPVIHQEMIGGFR	[K].QKPDGVFQEDGPVIHQEMIGGFR.[N]	High	7.29424E-07	0	4	P01027	P01027 [1112-1134]	0	23	33.0590	92.0	59.6	54.4	73.3	64.5	58.1	69.5	54.7	54.4	53.1	46.6	50.1
QKLQDMEEALQQAK	[K].QKLQDMEEALQQAK.[E]	High	0.000928918	8.30771E-05	3	Q6IFZ6	Q6IFZ6 [429-442]	1	14	36.2404	174.8	115.5	139.2	141.7	101.9	126.0	132.0	105.9	139.2	102.6	73.7	108.6
QKLPDGSEIPLPPILLGK	[K].QKLPDGSEIPLPPILLGK.[L]	High	1.6003E-06	0	5	Q9D1A2	Q9D1A2 [67-84]	1	18	48.3322	117.9	109.8	118.3	117.8	118.4	116.0	89.0	100.7	118.3	85.3	85.6	100.0
QKLPDGSEIPLPPILLGK	[K].QKLPDGSEIPLPPILLGK.[L]	High	0.000756315	8.30771E-05	6	Q9D1A2	Q9D1A2 [67-84]	1	18	48.6911	95.5	67.1	52.8	86.7	92.7	83.4	72.1	61.5	52.8	62.8	67.0	71.9
QKEVNENFAIDLIAQQPVNEVEHR	[R].QKEVNENFAIDLIAQQPVNEVEHR.[I]	High	1.08442E-08	0	1	P52503	P52503 [52-75]	1	24	38.9246	31.5	40.0	45.1	33.7	31.1	52.1	23.8	36.7	45.1	24.4	22.5	44.9
QKENGCFQQSGYLLNNAMK	[K].QKENGCFQQSGYLLNNAMK.[G]	High	0.0377988	0.00358318	1	Q61838	Q61838 [1087-1105]	1	19	28.5359	71.8	50.3	51.6	69.5	58.5	59.7	54.2	46.1	51.6	50.3	42.3	51.5
QHYIDLK	[K].QHYIDLK.[D]	High	0.0843164	0.00745522	1	E9PZF0	E9PZF0 [165-171]	0	7	16.6962	16.4	35.4	54.7	15.3	24.2	21.7	12.4	32.5	54.7	11.1	17.5	18.7
QHVIPGMFK	[R].QHVIPGMFK.[E]	High	0.0243564	0.00223507	1	Q8VDC3	Q8VDC3 [612-620]	0	9	24.5193	71.6	89.1	109.3	70.3	78.4	67.2	54.1	81.7	109.3	50.9	56.7	57.9
QHSNSNMVIMLIGNK	[R].QHSNSNMVIMLIGNK.[S]	High	0.00160402	0.000231345	1	P53994	P53994 [106-120]	0	15	36.9606	29.9	30.8	30.9	29.8	37.9	32.7	22.6	28.2	30.9	21.6	27.4	28.2
QHQMQLVDSIVR	[R].QHQMQLVDSIVR.[Q]	High	7.35022E-06	0	1	F6ZDS4	F6ZDS4 [672-683]	0	12	28.2589	26.8	29.8	34.3	26.1	23.9	32.9	20.2	27.3	34.3	18.9	17.3	28.4
QHPYLFSQCQAIHCR	[K].QHPYLFSQCQAIHCR.[A]	High	1.44576E-05	0	2	P24527	P24527 [128-142]	0	15	15.0841	159.6	165.7	154.5	150.7	157.1	155.1	120.5	152.0	154.5	109.1	113.6	133.7
QHPYLFSQCQAIHCR	[K].QHPYLFSQCQAIHCR.[A]	High	1.56338E-06	0	3	P24527	P24527 [128-142]	0	15	20.8528	120.0	124.0	123.8	98.1	111.9	108.9	90.6	113.7	123.8	71.0	80.9	93.9
QHPFFK	[K].QHPFFK.[NE]	High	0.0614416	0.00546132	2	A0A1Y7VMN0	A0A1Y7VMN0 [350-355]	0	6	17.8144	85.7	98.7	87.8	70.7	68.7	76.4	64.7	90.5	87.8	51.2	49.7	65.9
QHINTWVTK	[R].QHINTWVTK.[N]	High	0.00321906	0.000517739	1	Q3UWK8	Q3UWK8 [134-142]	0	9	19.4495	63.3	67.4	88.7	65.9	77.7	73.7	47.8	61.8	88.7	47.7	56.2	63.5
QGVEDAFYTLVR	[R].QGVEDAFYTLVR.[E]	High	0.000224317	4.56976E-05	1	Q4FJP3; Q61411	Q4FJP3 [150-161]; Q61411 [150-161]	0	12	43.5749
QHINTWVAK	[R].QHINTWVAK.[K]	High	5.01065E-05	0	3	W4VSP4; Q3U3L3	W4VSP4 [135-143]; Q3U3L3 [134-142]	0	9	18.3584	68.2	95.5	90.9	69.3	95.0	79.0	51.5	87.6	90.9	50.2	68.7	68.1
QHINAWVAK	[R].QHINAWVAK.[K]	High	0.00243176	0.000330222	1	O08804; I7HJI3	O08804 [134-142]; I7HJI3 [185-193]	0	9	20.0062	109.1	142.0	190.2	84.5	100.4	143.0	82.4	130.2	190.2	61.2	72.6	123.3
QHIELALEK	[K].QHIELALEK.[H]	High	5.58549E-05	0	1	Q8CAQ8	Q8CAQ8 [427-435]	0	9	21.7062	88.3	103.7	91.5	86.6	89.6	99.4	66.7	95.1	91.5	62.7	64.8	85.7
QHLANQQALGR	[R].QHLANQQALGR.[L]	High	1.05131E-07	0	1	Q61292	Q61292 [1383-1393]	0	11	10.8045	47.0	51.3	53.5	49.0	48.4	41.1	35.5	47.0	53.5	35.5	35.0	35.4
QHGIPIPVTPK	[K].QHGIPIPVTPK.[S]	High	5.41485E-05	0	5	P16460	P16460 [166-176]	0	11	26.2129	268.4	386.1	347.4	272.8	270.0	285.9	202.7	354.1	347.4	197.5	195.2	246.5
QHFPATPLLDYALEVEK	[K].QHFPATPLLDYALEVEK.[I]	High	1.09289E-08	0	3	Q3V117	Q3V117 [996-1012]	0	17	49.4895	48.2	53.6	60.8	50.5	48.0	58.0	36.4	49.2	60.8	36.6	34.7	50.0
QHFISFDSDR	[R].QHFISFDSDR.[S]	High	0.00321906	0.000517739	1	Q6P069	Q6P069 [107-116]	0	10	22.6308	55.0	60.1	67.8	50.4	57.1	61.1	41.5	55.1	67.8	36.5	41.3	52.7
QHEITDGEITSKPMVLFLGPWSVGK	[R].QHEITDGEITSKPMVLFLGPWSVGK.[S]	High	6.0829E-05	0	1	Q7TQ48	Q7TQ48 [519-543]	0	25	53.1952	14.7	16.6	12.8	15.7	16.2	18.3	11.1	15.2	12.8	11.4	11.7	15.8
QHDLGHMMR	[K].QHDLGHMMR.[C]	High	0.056749	0.00506458	1	P11276; A0A087WSN6	P11276 [487-495]; A0A087WSN6 [487-495]	0	9	11.6091	103.0	85.9	65.8	102.2	103.5	98.2	77.8	78.8	65.8	74.0	74.8	84.7
QHALCVGVMK	[K].QHALCVGVMK.[M]	High	0.000532518	8.30771E-05	2	Q9DB27	Q9DB27 [140-149]	0	10	20.3180	51.8	58.0	71.6	50.4	53.8	61.5	39.1	53.2	71.6	36.5	38.9	53.0
QHALCVGVMK	[K].QHALCVGVMK.[M]	High	0.0772494	0.00694438	1	Q9DB27	Q9DB27 [140-149]	0	10	17.6781	101.2	121.7	134.1	119.6	91.1	110.3	76.4	111.6	134.1	86.6	65.9	95.1
QGYVIYR	[K].QGYVIYR.[I]	High	0.0726415	0.00638946	1	Q3U7D2	Q3U7D2 [57-63]	0	7	18.6499	40.1	51.6	98.1	45.2	30.6	61.8	30.3	47.3	98.1	32.7	22.1	53.3
QGYVIYR	[K].QGYVIYR.[I]	High	0.00532772	0.000662644	1	Q3U7D2	Q3U7D2 [57-63]	0	7	18.7414	151.9	162.8	259.8	157.9	126.6	222.2	114.7	149.3	259.8	114.3	91.5	191.6
QGYVLSSIEGR	[K].QGYVLSSIEGR.[V]	High	0.00270375	0.000361578	1	Q9WVA3	Q9WVA3 [192-202]	0	11	24.2676
QGVVSVMSYR	[K].QGVVSVMSYR.[N]	High	0.00153281	0.000231345	1	P06684	P06684 [1055-1064]	0	10	27.4277	58.1	63.1	84.7	84.5	73.9	74.7	43.9	57.9	84.7	61.2	53.4	64.4
QHINTWVAK	[R].QHINTWVAK.[K]	High	0.0303245	0.00289169	1	W4VSP4; Q3U3L3	W4VSP4 [135-143]; Q3U3L3 [134-142]	0	9	15.5839	57.5	49.2	40.7	64.5	53.9	40.8	43.4	45.1	40.7	46.7	39.0	35.2
QGGPTYYIDTNALR	[K].QGGPTYYIDTNALR.[V]	High	0.00305248	0.000464788	1	Q3TF62	Q3TF62 [63-76]	0	14	30.2952
QGGLGPMNIPLISDPK	[K].QGGLGPMNIPLISDPK.[R]	High	7.88362E-08	0	4	P35700	P35700 [94-109]	0	16	41.7328	197.2	197.9	199.6	204.9	168.2	178.0	148.9	181.5	199.6	148.4	121.6	153.5
QGGLGPMNIPLISDPK	[K].QGGLGPMNIPLISDPK.[R]	High	2.287E-05	0	3	P35700	P35700 [94-109]	0	16	42.3630	81.7	76.9	52.3	65.3	77.0	66.0	61.7	70.5	52.3	47.3	55.7	56.9
QFTSSSSIK	[R].QFTSSSSIK.[G]	High	0.0835832	0.0074362	1	Q9QWL7	Q9QWL7 [7-15]	0	9	16.6982	188.2	123.8	81.2	128.3	118.4	166.7	142.1	113.5	81.2	92.9	85.6	143.7
QFTCKPGVANR	[R].QFTCKPGVANR.[G]	High	0.000644434	8.30771E-05	2	Q6NXH9	Q6NXH9 [4-14]	0	11	14.2990	80.3	125.4	118.1	81.5	70.4	133.5	60.6	115.0	118.1	59.0	50.9	115.1
QFTCKPGVANR	[R].QFTCKPGVANR.[G]	High	0.00143183	0.000196344	2	Q6NXH9	Q6NXH9 [4-14]	0	11	11.7953	90.5	94.4	54.3	50.4	44.7	98.6	68.3	86.6	54.3	36.5	32.3	85.0
QFSYTHICAGASAFGK	[K].QFSYTHICAGASAFGK.[N]	High	0.00482193	0.000598804	1	Q99LC5	Q99LC5 [102-117]	0	16	32.2652	32.3	36.5	37.6	32.5	38.2	35.7	24.4	33.5	37.6	23.5	27.6	30.8
QFSYTHICAGASAFGK	[K].QFSYTHICAGASAFGK.[N]	High	9.38691E-05	0	1	Q99LC5	Q99LC5 [102-117]	0	16	33.2819	86.3	60.8	64.7	71.3	68.6	71.0	65.2	55.8	64.7	51.6	49.6	61.2
QFSSQSAFSSR	[R].QFSSQSAFSSR.[S]	High	4.71829E-07	0	4	Q6IFZ6	Q6IFZ6 [4-14]	0	11	17.9519	235.9	258.1	370.1	241.7	292.5	262.3	178.1	236.7	370.1	175.0	211.5	226.1
QFSSQSAFSSR	[R].QFSSQSAFSSR.[S]	High	0.00593399	0.00074796	2	Q6IFZ6	Q6IFZ6 [4-14]	0	11	15.2524
QFSQYIK	[K].QFSQYIK.[N]	High	0.0765744	0.00690051	1	P47962	P47962 [222-228]	0	7	27.2110	14.0	23.0	30.0	18.4	12.6	25.1	10.6	21.1	30.0	13.3	9.1	21.6
QFSLFLGK	[K].QFSLFLGK.[F]	High	0.00371934	0.000517739	2	P48774	P48774 [140-147]	0	8	42.6032	66.6	94.9	125.1	82.7	76.6	97.2	50.3	87.0	125.1	59.9	55.4	83.8
QFSLFLGK	[K].QFSLFLGK.[F]	High	0.109238	0.009905	1	P48774	P48774 [140-147]	0	8	40.4570	60.0	57.5	38.7	57.3	58.6	54.4	45.3	52.7	38.7	41.5	42.4	46.9
QFRPAVYAGEVER	[K].QFRPAVYAGEVER.[H]	High	0.0292765	0.0027936	1	Q9D142	Q9D142 [60-72]	0	13	21.0762	66.2	70.1	76.9	101.4	271.1	63.8	50.0	64.3	76.9	73.4	196.0	55.0
QFPPILVVLASAESEDDVEEAAK	[K].QFPPILVVLASAESEDDVEEAAK.[A]	High	8.72168E-09	0	1	E9Q6A6; A0A140T8T7; B9EK79	E9Q6A6 [129-151]; A0A140T8T7 [133-155]; B9EK79 [129-151]	0	23	54.3882	14.4	14.3	12.4	19.6	19.2	17.6	10.9	13.1	12.4	14.2	13.9	15.2
QFPFHEMFAAR	[R].QFPFHEMFAAR.[G]	High	6.37258E-05	0	1	Q8BHL3	Q8BHL3 [396-406]	0	11	39.1644	35.5	38.4	37.3	36.2	33.9	36.7	26.8	35.2	37.3	26.2	24.5	31.6
QFPCEPFK	[K].QFPCEPFK.[F]	High	0.00553654	0.000692781	1	Q3TF87	Q3TF87 [331-338]	0	8	27.7381	94.7	118.3	131.8	105.9	115.5	121.2	71.5	108.5	131.8	76.7	83.5	104.5
QFTSSSSMK	[R].QFTSSSSMK.[G]	High	0.00742856	0.000826766	3	Q9EQD6; Q61781	Q9EQD6 [7-15]; Q61781 [7-15]	0	9	15.3341	153.9	156.6	143.0	134.4	152.4	158.0	116.2	143.6	143.0	97.3	110.2	136.2
QFPAPPASATLGVPVSPLPATEGLK	[K].QFPAPPASATLGVPVSPLPATEGLK.[N]	High	0.00101767	0.000122408	1	P70670	P70670 [455-479]	0	25	44.0546	20.3	23.9	25.8	25.7	28.9	25.5	15.3	21.9	25.8	18.6	20.9	22.0
QFNLTDDDLLR	[R].QFNLTDDDLLR.[Y]	High	0.00321906	0.000517739	1	F6ZHD8	F6ZHD8 [566-576]	0	11	37.0438	50.2	62.5	53.0	56.5	54.6	56.8	37.9	57.3	53.0	40.9	39.5	49.0
QFNENEAIQWMQENWK	[K].QFNENEAIQWMQENWK.[K]	High	9.06937E-07	0	2	Q920L5	Q920L5 [16-31]	0	16	50.5437	31.3	28.6	25.5	35.9	36.1	30.7	23.6	26.2	25.5	26.0	26.1	26.5
QFLWSFR	[R].QFLWSFR.[L]	High	0.00661193	0.000804404	1	A2A517	A2A517 [161-167]	0	7	43.5638	71.0	55.8	58.1	63.8	59.9	61.4	53.6	51.2	58.1	46.2	43.3	52.9
QFLTQLMQK	[R].QFLTQLMQK.[E]	High	9.90928E-05	0	2	Q8K4Z5	Q8K4Z5 [180-188]	0	9	44.4141	55.6	67.4	74.9	55.1	44.7	60.7	42.0	61.8	74.9	39.9	32.3	52.3
QFLSQFEMQSR	[K].QFLSQFEMQSR.[K]	High	0.000610928	8.30771E-05	1	H3BJW3	H3BJW3 [162-172]	0	11	33.8632
QFLSGELEVELTPQGTLAER	[R].QFLSGELEVELTPQGTLAER.[I]	High	1.16282E-10	0	1	Q9D0K2	Q9D0K2 [125-144]	0	20	47.2132	19.2	19.3	28.4	30.5	23.8	32.9	14.5	17.7	28.4	22.1	17.2	28.4
QFLQAGK	[R].QFLQAGK.[H]	High	0.0145732	0.00153243	2	Q9CY64	Q9CY64 [85-91]	0	7	19.9750	132.0	130.5	120.9	131.9	151.4	142.9	99.7	119.7	120.9	95.5	109.5	123.2
QFLPFLQR	[K].QFLPFLQR.[A]	High	0.0431527	0.0040627	1	Q3TRW3	Q3TRW3 [516-523]	0	8	43.1876	139.1	119.7	98.9	138.7	136.0	122.1	105.0	109.8	98.9	100.4	98.3	105.3
QFLPFLQR	[K].QFLPFLQR.[A]	High	0.0609018	0.00543975	2	Q3TRW3	Q3TRW3 [516-523]	0	8	42.0792
QFLIYNEDHKR	[R].QFLIYNEDHKR.[C]	High	0.0217518	0.00200428	1	Q2HZ94	Q2HZ94 [24-34]	1	11	17.6816	141.3	121.1	87.0	138.5	170.1	118.1	106.7	111.1	87.0	100.3	123.0	101.8
QFLIYNEDHK	[R].QFLIYNEDHK.[R]	High	0.000187984	4.56976E-05	1	Q2HZ94	Q2HZ94 [24-33]	0	10	23.2067	75.0	66.8	81.2	82.3	79.8	80.2	56.6	61.3	81.2	59.6	57.7	69.1
QFILVMNALDNR	[R].QFILVMNALDNR.[A]	High	5.9119E-06	0	2	Q9Z1F9	Q9Z1F9 [108-119]	0	12	52.0212	47.7	52.8	47.9	37.7	43.6	44.0	36.0	48.4	47.9	27.3	31.5	37.9
QFLLTNLVEVGGR	[R].QFLLTNLVEVGGR.[F]	High	0.000255563	4.56976E-05	2	Q8K4F5	Q8K4F5 [209-221]	0	13	49.6643	31.8	43.3	47.3	39.2	40.2	35.3	24.0	39.7	47.3	28.4	29.1	30.4
QFLLGDR	[R].QFLLGDR.[G]	High	0.00584319	0.00074796	2	Q8BJS4	Q8BJS4 [477-483]	0	7	27.3412	213.5	211.2	231.7	202.7	250.2	253.6	161.2	193.7	231.7	146.8	180.9	218.6
QFNPGVK	[K].QFNPGVK.[S]	High	0.0181533	0.00175203	2	A0A0R4J038	A0A0R4J038 [43-49]	0	7	16.2370	198.1	184.2	189.2	203.2	193.5	187.1	149.6	168.9	189.2	147.1	139.9	161.3
QFVFDLHSGK	[K].QFVFDLHSGK.[L]	High	0.0677006	0.00590345	1	Q3URM4	Q3URM4 [346-355]	0	10	28.4341	42.9	45.8	42.9	47.8	55.9	47.1	32.4	42.0	42.9	34.6	40.4	40.6
QFVFDLHSGK	[K].QFVFDLHSGK.[L]	High	0.00111481	0.000122408	1	Q3URM4	Q3URM4 [346-355]	0	10	31.0227	53.2	55.1	48.8	43.1	40.0	57.8	40.2	50.5	48.8	31.2	28.9	49.8
QFVLTAAHCSGR	[R].QFVLTAAHCSGR.[E]	High	6.39007E-08	0	2	Q3UN88	Q3UN88 [58-69]	0	12	19.0351	183.3	140.9	125.3	167.9	178.3	147.2	138.4	129.2	125.3	121.6	128.9	126.9
QGFVPAAYVK	[R].QGFVPAAYVK.[K]	High	0.0263505	0.00249444	1	E9Q447; A3KGU9	E9Q447 [1013-1022]; A3KGU9 [1013-1022]	0	10	23.7610	110.7	105.3	116.8	112.0	89.3	91.9	83.6	96.6	116.8	81.1	64.6	79.2
QGFVPAAYVK	[R].QGFVPAAYVK.[K]	High	8.78981E-06	0	4	E9Q447; A3KGU9	E9Q447 [1013-1022]; A3KGU9 [1013-1022]	0	10	28.4700	231.8	271.1	348.1	300.0	314.4	277.7	175.0	248.6	348.1	217.2	227.3	239.4
QGFSYQCPHGQVVVAVR	[R].QGFSYQCPHGQVVVAVR.[S]	High	4.90443E-09	0	7	Q9QZZ6	Q9QZZ6 [44-60]	0	17	21.3318	289.6	247.1	215.5	240.6	230.3	236.5	218.7	226.6	215.5	174.2	166.5	203.9
QGFSYQCPHGQVVVAVR	[R].QGFSYQCPHGQVVVAVR.[S]	High	8.92378E-13	0	8	Q9QZZ6	Q9QZZ6 [44-60]	0	17	23.7625	320.2	330.6	291.6	360.9	306.4	317.5	241.8	303.2	291.6	261.3	221.5	273.7
QGFSYQCPHGQVVVAVR	[R].QGFSYQCPHGQVVVAVR.[S]	High	1.81136E-05	0	2	Q9QZZ6	Q9QZZ6 [44-60]	0	17	22.3554
QGFQCQVCCFVVHK	[K].QGFQCQVCCFVVHK.[R]	High	1.11858E-05	0	2	Q4VA93	Q4VA93 [63-76]	0	14	31.4263	71.1	79.9	96.1	77.9	75.8	81.7	53.7	73.3	96.1	56.4	54.8	70.4
QGFGNLPICMAK	[K].QGFGNLPICMAK.[T]	High	0.0252224	0.00236449	1	Q922D8	Q922D8 [855-866]	0	12	35.7391	35.0	35.2	48.3	34.5	28.2	33.3	26.4	32.3	48.3	25.0	20.4	28.7
QGFGELLQAVPLADSFR	[R].QGFGELLQAVPLADSFR.[H]	High	9.64987E-09	0	1	Q544Z7	Q544Z7 [237-253]	0	17	54.0176
QGFFKPEYGRPSVSAPNPR	[R].QGFFKPEYGRPSVSAPNPR.[G]	High	0.0701287	0.00611258	1	G3UY93	G3UY93 [315-333]	0	19	24.1817	24.1	28.4	32.9	23.1	21.9	28.9	18.2	26.0	32.9	16.7	15.8	24.9
QGFDLNIPGGEIDTSLK	[K].QGFDLNIPGGEIDTSLK.[A]	High	6.29142E-06	0	1	E9Q616	E9Q616 [4820-4836]	0	17	41.0358	51.4	54.4	53.4	51.1	61.8	47.1	38.8	49.9	53.4	37.0	44.7	40.6
QGFDFLCMPVFHPR	[K].QGFDFLCMPVFHPR.[F]	High	3.00497E-06	0	1	A0A0R4J049	A0A0R4J049 [36-49]	0	14	50.6329	20.9	25.3	25.7	20.3	19.5	24.1	15.8	23.2	25.7	14.7	14.1	20.8
QGETLNVLETGYSR	[R].QGETLNVLETGYSR.[C]	High	5.77555E-06	0	1	Q9Z2R8; Q3TDX7	Q9Z2R8 [225-238]; Q3TDX7 [225-238]	0	14	29.3016	39.1	52.4	56.3	49.0	58.0	45.1	29.5	48.1	56.3	35.5	41.9	38.9
QGDTGDWIGTFLGHK	[R].QGDTGDWIGTFLGHK.[G]	High	0.000117463	0	2	B2RUC7	B2RUC7 [45-59]	0	15	43.1669	102.0	105.7	152.8	107.0	91.4	112.6	77.0	96.9	152.8	77.5	66.1	97.1
QGDQYSCMVGHEALPMNFTQK	[K].QGDQYSCMVGHEALPMNFTQK.[T]	High	0.0134131	0.00144939	1	Q80ZI7; Q2KHS9; Q91WR1; Q58E61; Q4V9Z4	Q80ZI7 [441-461]; Q2KHS9 [440-460]; Q91WR1 [442-462]; Q58E61 [439-459]; Q4V9Z4 [430-450]	0	21	33.4468	48.2	54.5	48.6	41.0	46.1	63.8	36.4	50.0	48.6	29.7	33.3	55.0
QGAIVAVTGDGVNDSPALK	[R].QGAIVAVTGDGVNDSPALK.[K]	High	6.49026E-08	0	2	Q3TXF9; Q6ZQ49	Q3TXF9 [708-726]; Q6ZQ49 [718-736]	0	19	30.0157	144.9	127.8	128.6	190.0	127.5	116.3	109.4	117.2	128.6	137.6	92.2	100.3
QGAFLVNTAR	[R].QGAFLVNTAR.[G]	High	6.93982E-05	0	2	O88712	O88712 [257-266]	0	10	22.9825	121.0	138.2	155.4	134.2	125.9	132.6	91.4	126.7	155.4	97.2	91.0	114.3
QGAALGIPYFTACR	[R].QGAALGIPYFTACR.[A]	High	0.00027592	4.56976E-05	1	P47199	P47199 [125-138]	0	14	40.2399	38.4	38.1	37.2	36.2	41.1	39.3	29.0	34.9	37.2	26.2	29.7	33.9
QFVPMSDMK	[K].QFVPMSDMK.[W]	High	0.00237716	0.000330222	1	A0A5K1VVQ9; A0A5K1VVQ1	A0A5K1VVQ9 [33906-33914]; A0A5K1VVQ1 [25454-25462]	0	9	28.4674	100.9	109.4	93.2	108.3	109.3	114.7	76.2	100.3	93.2	78.4	79.0	98.9
QFVTATDVVR	[R].QFVTATDVVR.[G]	High	0.00132735	0.000159038	1	Q3TJX0	Q3TJX0 [348-357]	0	10	19.6584
QFVTATDVVR	[R].QFVTATDVVR.[G]	High	8.38911E-06	0	3	Q3TJX0	Q3TJX0 [348-357]	0	10	24.8714	292.0	265.0	301.1	411.4	293.9	279.4	220.5	243.0	301.1	297.9	212.5	240.9
QFVTPADVVSGNPK	[R].QFVTPADVVSGNPK.[L]	High	8.7553E-05	0	1	B1AX58	B1AX58 [360-373]	0	14	27.3528	37.1	29.6	22.5	28.4	29.2	23.7	28.0	27.1	22.5	20.6	21.1	20.4
QFVTPADVVSGNPK	[R].QFVTPADVVSGNPK.[L]	High	0.000291119	4.56976E-05	3	B1AX58	B1AX58 [360-373]	0	14	28.7108	201.6	176.7	167.7	174.0	153.9	156.1	152.2	162.0	167.7	126.0	111.3	134.6
QFVVFEGNHYFYSPYPTK	[K].QFVVFEGNHYFYSPYPTK.[T]	High	0.0625355	0.00557778	1	Q3U900	Q3U900 [153-170]	0	18	39.2870	60.4	40.0	35.3	42.7	41.8	44.9	45.6	36.7	35.3	30.9	30.2	38.7
QKPDGVFQEDGPVIHQEMIGGFR	[K].QKPDGVFQEDGPVIHQEMIGGFR.[N]	High	2.82149E-14	0	3	P01027	P01027 [1112-1134]	0	23	34.2886	138.9	95.4	98.6	129.3	112.2	105.3	104.9	87.5	98.6	93.6	81.1	90.8
QFVVFEGNHYFYSPYPTK	[K].QFVVFEGNHYFYSPYPTK.[T]	High	6.52254E-05	0	1	Q3U900	Q3U900 [153-170]	0	18	36.6306	49.7	56.4	56.8	58.0	53.0	58.8	37.5	51.7	56.8	42.0	38.3	50.7
QFWIFDVQNPDDVAK	[R].QFWIFDVQNPDDVAK.[N]	High	2.11748E-06	0	3	Q08857	Q08857 [64-78]	0	15	50.5651	56.2	65.9	52.8	105.5	52.1	50.5	42.4	60.4	52.8	76.4	37.7	43.5
QFYINVER	[KR].QFYINVER.[E]	High	0.000224317	4.56976E-05	2	Q3TFG3; P10630	Q3TFG3 [248-255]; P10630 [249-256]	0	8	28.1449	247.1	143.8	134.9	165.4	130.3	134.9	186.6	131.9	134.9	119.8	94.2	116.3
QFYINVER	[KR].QFYINVER.[E]	High	0.0557554	0.00504749	1	Q3TFG3; P10630	Q3TFG3 [248-255]; P10630 [249-256]	0	8	24.5649	65.7	85.8	110.1	60.2	66.0	82.8	49.6	78.7	110.1	43.6	47.7	71.4
QFYPDLIR	[K].QFYPDLIR.[E]	High	0.0388132	0.00368068	4	Q63836; P17563	Q63836 [412-419]; P17563 [412-419]	0	8	35.7893	277.5	358.5	440.2	370.4	341.1	343.3	209.5	328.8	440.2	268.2	246.6	296.0
QFYPDLIR	[K].QFYPDLIR.[E]	High	0.0297957	0.00284468	1	Q63836; P17563	Q63836 [412-419]; P17563 [412-419]	0	8	28.9615	113.4	125.6	166.0	114.8	97.2	97.4	85.6	115.2	166.0	83.1	70.3	84.0
QGAACNVLFVNSVDMESLTGPQAISK	[K].QGAACNVLFVNSVDMESLTGPQAISK.[A]	High	2.84281E-05	0	1	E9Q0S6	E9Q0S6 [1748-1773]	0	26	46.2403	25.4	23.9	25.3	29.6	28.1	31.9	19.2	21.9	25.3	21.4	20.3	27.5
QFWIFDVQNPDDVAK	[R].QFWIFDVQNPDDVAK.[N]	High	8.85843E-06	0	1	Q08857	Q08857 [64-78]	0	15	53.6896	51.6	37.2	40.8	44.2	44.1	32.0	39.0	34.1	40.8	32.0	31.9	27.6
QLGPPVQQIILVSPMGVSR	[K].QLGPPVQQIILVSPMGVSR.[L]	High	3.14716E-11	0	2	Q9Z1Z0	Q9Z1Z0 [152-170]	0	19	46.2344	55.8	53.9	54.8	60.5	42.6	55.1	42.1	49.4	54.8	43.8	30.8	47.5
QKPDIVLFPEPVR	[K].QKPDIVLFPEPVR.[V]	High	0.000561743	8.30771E-05	4	A0A5K1VVQ9; A0A5K1VVQ1	A0A5K1VVQ9 [1845-1857]; A0A5K1VVQ1 [1799-1811]	0	13	33.7054	150.2	161.4	167.2	135.5	151.7	160.4	113.4	148.0	167.2	98.1	109.7	138.3
QKPEFLK	[K].QKPEFLK.[TA]	High	0.0443117	0.00407785	1	P10649	P10649 [123-129]	0	7	18.6317	117.7	129.1	137.7	136.7	151.3	140.7	88.9	118.4	137.7	99.0	109.4	121.3
QLFHPEQLITGK	[R].QLFHPEQLITGK.[E-]	High	0.000324052	4.56976E-05	2	Q3TIZ0; Q9JJZ2; A0A0A0MQA5	Q3TIZ0 [85-96]; Q9JJZ2 [85-96]; A0A0A0MQA5 [114-125]	0	12	29.9883	164.0	100.3	69.0	105.4	119.4	102.5	123.8	92.0	69.0	76.3	86.3	88.4
QLFHHLPQETSR	[K].QLFHHLPQETSR.[L]	High	0.00426649	0.00054222	1	Q9ERU9	Q9ERU9 [459-470]	0	12	19.1667	48.5	53.0	54.4	45.7	43.2	50.9	36.6	48.6	54.4	33.1	31.2	43.9
QIFGILK	[K].QIFGILK.[A]	High	0.0137497	0.00144939	1	P70227	P70227 [517-523]	0	7	39.2558	34.2	36.5	34.8	31.3	30.4	38.3	25.8	33.5	34.8	22.7	22.0	33.0
QIFGEATK	[K].QIFGEATK.[Q]	High	0.00217082	0.000330222	3	Q8C243	Q8C243 [175-182]	0	8	21.8221	104.2	142.4	143.6	98.2	112.7	136.9	78.7	130.6	143.6	71.1	81.5	118.0
QLFENTGVPGR	[R].QLFENTGVPGR.[F]	High	0.000109572	0	1	Q8VCG4	Q8VCG4 [101-111]	0	11	26.1175	65.0	58.9	50.5	69.2	72.8	61.8	49.1	54.0	50.5	50.1	52.6	53.3
QLFDQVVK	[K].QLFDQVVK.[T]	High	4.12698E-05	0	4	P26041; Q3U111; Q3TCP5	P26041 [28-35]; Q3U111 [107-114]; Q3TCP5 [28-35]	0	8	30.9467	222.1	253.6	339.7	223.5	234.4	295.5	167.7	232.6	339.7	161.8	169.5	254.8
QLFALSCAAEEQGMLPEDLSGVIR	[R].QLFALSCAAEEQGMLPEDLSGVIR.[R]	High	0.000659348	8.30771E-05	2	P08752	P08752 [106-129]	0	24	50.4613
QLFALSCAAEEQGMLPEDLSGVIR	[R].QLFALSCAAEEQGMLPEDLSGVIR.[R]	High	9.57611E-08	0	1	P08752	P08752 [106-129]	0	24	53.7004
QLEVLQDIADLTVK	[K].QLEVLQDIADLTVK.[A]	High	2.03639E-08	0	1	Q5XKE0	Q5XKE0 [433-446]	0	14	54.1032	26.0	41.7	47.1	46.1	61.1	45.7	19.6	38.2	47.1	33.4	44.2	39.4
QLETVLDDLDPENALLPAGFR	[K].QLETVLDDLDPENALLPAGFR.[Q]	High	6.72796E-05	0	1	Q3TFA9	Q3TFA9 [31-51]	0	21	54.1805
QIETLQQLVEVDGGIVSEVK	[R].QIETLQQLVEVDGGIVSEVK.[L]	High	2.88998E-08	0	1	Q9R045	Q9R045 [102-121]	0	20	53.8089	70.5	63.4	45.7	57.2	40.4	72.5	53.2	58.1	45.7	41.4	29.2	62.5
QIETLQQLVEVDGGIVSEVK	[R].QIETLQQLVEVDGGIVSEVK.[L]	High	0.00205886	0.000262998	1	Q9R045	Q9R045 [102-121]	0	20	52.4545	25.8	17.9	14.5	24.3	21.7	18.6	19.5	16.4	14.5	17.6	15.7	16.0
QLETIDQLHLEYAK	[K].QLETIDQLHLEYAK.[R]	High	4.36505E-06	0	2	Q3ULT2	Q3ULT2 [523-536]	0	14	31.8759	133.2	139.5	155.1	117.8	110.2	141.4	100.6	127.9	155.1	85.3	79.7	121.9
QLETIDQLHLEYAK	[K].QLETIDQLHLEYAK.[R]	High	1.49209E-06	0	2	Q3ULT2	Q3ULT2 [523-536]	0	14	35.0222	74.8	89.3	76.4	70.0	68.9	75.9	56.5	81.9	76.4	50.7	49.8	65.4
QLFHPEQLITGK	[R].QLFHPEQLITGK.[E-]	High	2.82368E-06	0	6	Q3TIZ0; Q9JJZ2; A0A0A0MQA5	Q3TIZ0 [85-96]; Q9JJZ2 [85-96]; A0A0A0MQA5 [114-125]	0	12	33.3359	190.2	194.1	229.4	185.3	170.7	225.1	143.6	178.0	229.4	134.2	123.4	194.1
QIESNFAQFR	[R].QIESNFAQFR.[R]	High	0.00155619	0.000231345	1	P11531	P11531 [1960-1969]	0	10	31.3818	54.0	56.6	60.5	56.6	57.1	65.3	40.8	51.9	60.5	41.0	41.3	56.3
QLEPGLQGILITCNMNER	[R].QLEPGLQGILITCNMNER.[K]	High	8.9257E-11	0	1	Q99J36	Q99J36 [38-55]	0	18	42.1867	66.7	66.5	59.0	59.2	62.5	49.5	50.4	61.0	59.0	42.9	45.2	42.7
QIENVLR	[K].QIENVLR.[R]	High	0.00272432	0.000361578	1	Q99L45	Q99L45 [264-270]	0	7	23.3804	69.1	87.6	108.1	60.4	54.1	89.7	52.2	80.3	108.1	43.7	39.1	77.3
QLELTLK	[K].QLELTLK.[Q]	High	0.00772387	0.000914538	1	G5E8V9	G5E8V9 [347-353]	0	7	29.1079	63.2	61.1	60.3	64.9	61.3	59.9	47.7	56.0	60.3	47.0	44.3	51.6
QIEINTISASFGGLASR	[K].QIEINTISASFGGLASR.[T]	High	3.59367E-06	0	1	P51855	P51855 [142-158]	0	17	45.7123	29.5	28.0	26.8	21.0	20.7	26.0	22.3	25.7	26.8	15.2	15.0	22.4
QLEILSGDR	[K].QLEILSGDR.[V]	High	0.00256412	0.000361578	3	Q6IME9	Q6IME9 [195-203]	0	9	27.5324	143.8	156.8	125.9	151.8	142.6	161.7	108.6	143.8	125.9	109.9	103.1	139.4
QLELENLTTK	[R].QLELENLTTK.[E]	High	0.0130857	0.00144939	1	P35821	P35821 [157-166]	0	10	30.4271	40.8	45.8	48.5	47.0	66.7	52.9	30.8	42.0	48.5	34.0	48.2	45.6
QIELDLLR	[K].QIELDLLR.[T]	High	0.000398371	4.56976E-05	1	Q3U0J8	Q3U0J8 [711-718]	0	8	38.9315	80.0	93.7	95.1	96.5	84.1	92.3	60.4	85.9	95.1	69.9	60.8	79.6
QIEGHTICALGDGAAWPVQGLIR	[K].QIEGHTICALGDGAAWPVQGLIR.[H]	High	1.66277E-12	0	3	Q91YT0	Q91YT0 [418-440]	0	23	45.7471	47.3	48.9	53.1	43.9	43.8	50.2	35.7	44.8	53.1	31.8	31.7	43.3
QIEETLSHFR	[R].QIEETLSHFR.[L]	High	1.33762E-05	0	2	P17710	P17710 [525-534]	0	10	36.2692	83.4	91.6	98.4	90.0	89.2	97.9	63.0	84.0	98.4	65.2	64.5	84.4
QIEETLSHFR	[R].QIEETLSHFR.[L]	High	0.0158478	0.00166286	1	P17710	P17710 [525-534]	0	10	19.9321
QLEELLSDMK	[K].QLEELLSDMK.[A]	High	0.000928918	8.30771E-05	2	Q5DTP7	Q5DTP7 [1889-1898]	0	10	50.0685	40.9	52.4	53.3	43.6	33.6	43.0	30.9	48.1	53.3	31.6	24.3	37.1
QIEELKR	[K].QIEELKR.[KN]	High	0.0112097	0.00135697	6	Q61789; G3X8R8; Q3UU65	Q61789 [2152-2158]; G3X8R8 [574-580]; Q3UU65 [546-552]	1	7	33.0636	106.2	170.1	139.2	158.0	168.6	153.3	80.2	156.0	139.2	114.4	121.9	132.2
QLEDILVLAK	[K].QLEDILVLAK.[Q]	High	0.000347151	4.56976E-05	2	F7ACR9	F7ACR9 [3286-3295]	0	10	48.9163	45.0	48.6	43.9	47.6	42.9	47.3	34.0	44.6	43.9	34.5	31.0	40.8
QLEADILDVNQIFK	[R].QLEADILDVNQIFK.[D]	High	4.00716E-07	0	1	Q3TDG9	Q3TDG9 [190-203]	0	14	53.8446	48.6	82.1	75.4	66.7	58.2	71.5	36.7	75.3	75.4	48.3	42.1	61.6
QLEPIYTSLGK	[K].QLEPIYTSLGK.[K]	High	2.1325E-05	0	3	A0A0R4J0Z1	A0A0R4J0Z1 [556-566]	0	11	34.9326	134.0	126.2	176.7	125.8	128.9	121.3	101.2	115.7	176.7	91.1	93.2	104.6
QLDVLSSDQAR	[R].QLDVLSSDQAR.[L]	High	4.67267E-05	0	1	Q99M73	Q99M73 [232-242]	0	11	22.2922	61.2	48.3	48.6	58.8	50.1	49.1	46.2	44.3	48.6	42.6	36.2	42.3
QIFLGGVDK	[K].QIFLGGVDK.[R]	High	3.4298E-06	0	3	Q545A2	Q545A2 [97-105]	0	9	30.8019	180.2	209.9	272.8	171.7	229.0	269.0	136.1	192.5	272.8	124.3	165.6	231.9
QIFLGGVDKR	[K].QIFLGGVDKR.[T]	High	0.000103	0	4	Q545A2	Q545A2 [97-106]	1	10	23.3363	280.9	295.6	341.2	276.6	283.0	331.2	212.1	271.1	341.2	200.3	204.6	285.5
QIGNVAALPGIVHR	[K].QIGNVAALPGIVHR.[S]	High	3.09994E-06	0	1	Q99LF4	Q99LF4 [68-81]	0	14	30.3056	68.5	68.3	51.4	72.2	99.0	56.1	51.7	62.6	51.4	52.3	71.6	48.4
QLGLVVCR	[R].QLGLVVCR.[G]	High	0.000185114	4.56976E-05	2	Q9CQQ8	Q9CQQ8 [70-77]	0	8	24.2597	189.2	188.4	207.0	170.7	166.9	157.2	142.9	172.8	207.0	123.6	120.7	135.5
QLGLVVCR	[R].QLGLVVCR.[G]	High	0.0112097	0.00135697	1	Q9CQQ8	Q9CQQ8 [70-77]	0	8	21.8035
QLGLTDNQIQMVK	[R].QLGLTDNQIQMVK.[A]	High	0.075905	0.00683365	1	Q9QZM4	Q9QZM4 [294-306]	0	13	30.4433	28.7	48.6	72.2	45.7	43.3	56.0	21.7	44.6	72.2	33.1	31.3	48.3
QLGLSCQK	[R].QLGLSCQK.[I]	High	0.00169127	0.000231345	1	A0A0R4J050	A0A0R4J050 [44-51]	0	8	16.3413	84.5	84.5	91.2	75.1	79.4	80.4	63.8	77.5	91.2	54.4	57.4	69.3
QLGIIPLLDPEDVFTENPDEK	[R].QLGIIPLLDPEDVFTENPDEK.[S]	High	3.37683E-07	0	1	B2RX08	B2RX08 [244-264]	0	21	54.2220	21.5	24.5	23.7	20.3	25.2	21.3	16.2	22.5	23.7	14.7	18.2	18.4
QIGIIK	[K].QIGIIK.[T]	High	0.0968837	0.00854523	1	P56959; Q8BQ46	P56959 [300-305]; Q8BQ46 [254-259]	0	6	22.1321	33.2	43.2	44.7	41.7	36.5	43.3	25.1	39.6	44.7	30.2	26.4	37.3
QLGHLCDLTIR	[R].QLGHLCDLTIR.[T]	High	0.012256	0.00140907	1	Q64321	Q64321 [29-39]	0	11	30.5647	46.2	60.4	107.1	40.7	44.3	43.8	34.9	55.4	107.1	29.5	32.0	37.8
QLGGYVATIGTK	[R].QLGGYVATIGTK.[F]	High	0.00248762	0.000330222	1	Q64374	Q64374 [65-76]	0	12	34.9356	56.5	53.1	47.7	54.1	49.0	44.1	42.7	48.7	47.7	39.2	35.4	38.0
QLGGGYYVFPGASHNR	[K].QLGGGYYVFPGASHNR.[F]	High	0.0199506	0.00190933	1	Q60710	Q60710 [181-196]	0	16	24.4942
QIGFLSLQDDPK	[K].QIGFLSLQDDPK.[L]	High	0.000392328	4.56976E-05	2	A0A571BF58	A0A571BF58 [1582-1593]	0	12	37.2790	63.0	80.1	59.5	72.8	77.3	68.6	47.6	73.5	59.5	52.7	55.9	59.1
QLGEVASFGGSNIEPSVR	[R].QLGEVASFGGSNIEPSVR.[S]	High	2.3792E-08	0	1	P11531	P11531 [3240-3257]	0	18	34.0899	69.1	73.4	98.1	83.0	68.7	75.9	52.2	67.3	98.1	60.1	49.7	65.4
QIGENLIVPGGVK	[K].QIGENLIVPGGVK.[T]	High	8.85843E-06	0	4	O08553	O08553 [44-56]	0	13	32.5218	128.5	123.8	111.6	116.8	127.7	112.7	97.0	113.5	111.6	84.6	92.3	97.2
QIGENLIVPGGVK	[K].QIGENLIVPGGVK.[T]	High	0.00588841	0.00074796	2	O08553	O08553 [44-56]	0	13	30.2935	189.2	119.8	111.4	159.5	157.1	139.4	142.9	109.9	111.4	115.5	113.6	120.2
QIFLGGVDKR	[K].QIFLGGVDKR.[T]	High	0.0479797	0.00431053	1	Q545A2	Q545A2 [97-106]	1	10	21.1968	47.7	40.3	50.8	49.3	48.1	46.7	36.0	37.0	50.8	35.7	34.8	40.3
QIGDTLPVSCTISASR	[K].QIGDTLPVSCTISASR.[N]	High	8.45611E-07	0	1	Q61490	Q61490 [345-360]	0	16	28.9426	38.5	48.4	39.4	38.3	38.9	39.0	29.1	44.4	39.4	27.7	28.1	33.6
QLGDAFADLSLK	[K].QLGDAFADLSLK.[S]	High	9.5333E-05	0	1	G5E8V9	G5E8V9 [195-206]	0	12	43.9889	34.4	29.9	28.0	32.9	31.5	31.2	26.0	27.4	28.0	23.8	22.8	26.9
QLGCPTAISAIGR	[K].QLGCPTAISAIGR.[V]	High	1.00321E-05	0	2	B7ZMW6	B7ZMW6 [305-317]	0	13	27.1370	96.9	125.7	136.4	129.1	119.2	116.1	73.2	115.3	136.4	93.5	86.2	100.1
QLGCPTAISAIGR	[K].QLGCPTAISAIGR.[V]	High	4.52985E-05	0	1	B7ZMW6	B7ZMW6 [305-317]	0	13	24.4373
QLFWEK	[R].QLFWEK.[KR]	High	0.0572523	0.0051381	1	Q9Z2E1; Q9Z2D8	Q9Z2E1 [283-288]; Q9Z2D8 [136-141]	0	6	33.2371	102.8	132.9	147.9	112.3	104.4	135.7	77.6	121.9	147.9	81.3	75.5	117.0
QIFSAEFEVK	[K].QIFSAEFEVK.[E]	High	3.19786E-07	0	3	P01027	P01027 [217-226]	0	10	36.6810	192.6	157.6	161.4	170.1	149.6	163.7	145.4	144.5	161.4	123.2	108.2	141.1
QLFQLDSPATPEK	[K].QLFQLDSPATPEK.[I]	High	1.10143E-08	0	3	Q00519	Q00519 [1295-1307]	0	13	32.8991	178.3	198.1	190.9	186.3	209.3	181.5	134.6	181.7	190.9	134.9	151.3	156.5
QLFQLDSPATPEK	[K].QLFQLDSPATPEK.[I]	High	0.0343034	0.00315623	1	Q00519	Q00519 [1295-1307]	0	13	31.2402	25.0	20.5	13.6	17.0	24.3	16.7	18.9	18.8	13.6	12.3	17.6	14.4
QLFPSGGSVR	[R].QLFPSGGSVR.[G]	High	0.0459059	0.0041993	1	Q61001	Q61001 [3083-3092]	0	10	23.4215	36.7	37.3	43.2	44.9	32.6	40.9	27.7	34.2	43.2	32.5	23.6	35.3
QIFNGTFVK	[R].QIFNGTFVK.[L]	High	0.0619862	0.00550669	1	F6XI62	F6XI62 [164-172]	0	9	30.0759	63.6	56.8	71.1	61.9	60.2	64.0	48.0	52.1	71.1	44.8	43.5	55.2
QLFLQTYAR	[K].QLFLQTYAR.[G]	High	0.00246886	0.000330222	1	Q8BTF0	Q8BTF0 [957-965]	0	9	34.4485	40.1	42.7	51.9	40.6	33.3	51.3	30.3	39.2	51.9	29.4	24.1	44.2
QLFLQTYAR	[K].QLFLQTYAR.[G]	High	0.00129751	0.000159038	1	Q8BTF0	Q8BTF0 [957-965]	0	9	29.5160
QIFIGPPDIK	[R].QIFIGPPDIK.[G]	High	7.4411E-05	0	1	Q8JZQ2	Q8JZQ2 [471-480]	0	10	36.2643	35.6	34.0	32.4	35.5	39.0	38.5	26.9	31.2	32.4	25.7	28.2	33.2
QIFLGGVDR	[K].QIFLGGVDR.[H]	High	0.00291666	0.000464788	7	P48962	P48962 [97-105]	0	9	29.9186	346.6	355.5	414.4	351.1	445.6	393.8	261.7	326.0	414.4	254.2	322.2	339.5
QIFLGGVDR	[K].QIFLGGVDR.[H]	High	0.00339488	0.000517739	4	P48962	P48962 [97-105]	0	9	24.6794
QIGDNLIVPGGVK	[K].QIGDNLIVPGGVK.[T]	High	4.89536E-05	0	1	E9PWE8	E9PWE8 [157-169]	0	13	31.8559	72.4	80.9	78.7	82.3	81.5	82.5	54.7	74.2	78.7	59.6	58.9	71.1
QLDTFLIAR	[K].QLDTFLIAR.[D]	High	0.00189449	0.000262998	1	Q6ZWQ0	Q6ZWQ0 [3028-3036]	0	9	38.8300	27.1	23.9	29.1	22.4	24.9	23.7	20.5	21.9	29.1	16.2	18.0	20.4
QLDSSNSTIAILQTEK	[K].QLDSSNSTIAILQTEK.[D]	High	0.000288897	4.56976E-05	1	Q9Z1Z0	Q9Z1Z0 [877-892]	0	16	32.2774	33.2	28.1	33.6	31.9	56.6	38.5	25.1	25.8	33.6	23.1	40.9	33.2
QLDSIIGER	[R].QLDSIIGER.[G]	High	8.82334E-05	0	1	P50446; Q0VDR7	P50446 [213-221]; Q0VDR7 [221-229]	0	9	29.1188	153.8	170.5	179.4	162.7	139.4	195.1	116.1	156.4	179.4	117.8	100.8	168.2
QLAPIWDK	[K].QLAPIWDK.[L]	High	0.000109572	0	3	P09103	P09103 [404-411]	0	8	33.0233	125.3	148.1	123.2	133.0	129.5	137.0	94.6	135.8	123.2	96.3	93.6	118.1
QLAPIWDK	[K].QLAPIWDK.[L]	High	0.0689042	0.00597342	1	P09103	P09103 [404-411]	0	8	30.7571	84.4	43.0	62.4	64.9	49.4	53.0	63.7	39.4	62.4	47.0	35.7	45.7
QLALWNPK	[R].QLALWNPK.[N]	High	0.00549411	0.000692781	3	Q3TEU8	Q3TEU8 [244-251]	0	8	31.9187	198.7	205.3	232.9	222.1	198.5	205.7	150.0	188.3	232.9	160.8	143.5	177.3
QLAIFCPHEALR	[R].QLAIFCPHEALR.[M]	High	7.27013E-05	0	1	Q8BIW1	Q8BIW1 [298-309]	0	12	31.8874	40.4	40.7	40.8	35.5	38.0	41.3	30.5	37.3	40.8	25.7	27.5	35.6
QLALETIDINKDPYFMK	[R].QLALETIDINKDPYFMK.[N]	High	4.29777E-07	0	2	G3UVU2	G3UVU2 [32-48]	1	17	43.0310	92.7	111.3	97.2	81.2	69.7	112.0	70.0	102.1	97.2	58.8	50.4	96.6
QLAIELK	[K].QLAIELK.[V]	High	0.00524648	0.000630876	1	P70268	P70268 [134-140]	0	7	28.5789	51.0	50.1	67.2	58.4	56.6	54.6	38.5	45.9	67.2	42.3	40.9	47.1
QLALDHFK	[K].QLALDHFK.[K]	High	0.0129786	0.00144939	1	Q91YH5	Q91YH5 [392-399]	0	8	24.9361	38.9	40.5	33.2	37.0	40.9	48.1	29.4	37.1	33.2	26.8	29.6	41.5
QLAGILQAPLEER	[K].QLAGILQAPLEER.[G]	High	0.00186604	0.000262998	1	Q3TSR1	Q3TSR1 [248-260]	0	13	41.2923	47.1	46.7	53.4	39.2	37.6	45.5	35.6	42.8	53.4	28.4	27.2	39.2
QLAGILQAPLEER	[K].QLAGILQAPLEER.[G]	High	0.00450094	0.00054222	1	Q3TSR1	Q3TSR1 [248-260]	0	13	35.9596
QLAELNKNPVEGFSAGLIDDNDLYR	[R].QLAELNKNPVEGFSAGLIDDNDLYR.[W]	High	5.12864E-05	0	1	P62254	P62254 [13-37]	1	25	47.1702	14.4	15.3	15.8	16.0	10.1	15.9	10.9	14.0	15.8	11.6	7.3	13.7
QLAELAISK	[K].QLAELAISK.[C]	High	0.00031913	4.56976E-05	3	O55029	O55029 [672-680]	0	9	31.4991	109.8	108.6	114.2	111.9	102.6	105.8	82.9	99.6	114.2	81.0	74.2	91.2
QLAEDFLR	[R].QLAEDFLR.[D]	High	7.38367E-05	0	2	Q3U741	Q3U741 [286-293]	0	8	36.0344	104.0	128.7	145.0	134.4	103.2	133.5	78.5	118.0	145.0	97.3	74.6	115.1
QLAEDFLK	[R].QLAEDFLK.[D]	High	0.000822415	8.30771E-05	2	Q3V0Z8	Q3V0Z8 [363-370]	0	8	34.0632	42.1	62.9	75.5	36.0	41.5	71.7	31.8	57.7	75.5	26.1	30.0	61.8
QLADTMVLPVIQFR	[K].QLADTMVLPVIQFR.[E]	High	0.00033669	4.56976E-05	1	Q3TB15	Q3TB15 [106-119]	0	14	51.9252	24.6	18.8	17.2	31.1	20.3	21.1	18.6	17.2	17.2	22.5	14.7	18.2
QLAQIDGTLSTIEFQR	[K].QLAQIDGTLSTIEFQR.[E]	High	3.82363E-09	0	1	Q9D8B3	Q9D8B3 [78-93]	0	16	39.7300
QLAAYITDK	[K].QLAAYITDK.[V]	High	0.017248	0.00175203	1	P11531	P11531 [1394-1402]	0	9	32.5188	57.2	54.7	56.1	54.7	51.3	60.0	43.2	50.2	56.1	39.6	37.1	51.7
QLAAGWGPCEVLVSNALAR	[R].QLAAGWGPCEVLVSNALAR.[L]	High	1.10164E-06	0	2	O09159	O09159 [464-482]	0	19	49.9384	44.1	46.6	43.6	43.5	38.9	39.8	33.3	42.7	43.6	31.5	28.1	34.3
QKYDITTLR	[R].QKYDITTLR.[S]	High	0.0130857	0.00144939	1	J3QP61	J3QP61 [238-246]	1	9	18.2082	79.9	148.2	86.6	74.7	91.6	125.3	60.3	135.9	86.6	54.1	66.2	108.0
QKYDITTLR	[R].QKYDITTLR.[S]	High	0.0105113	0.00135697	7	J3QP61	J3QP61 [238-246]	1	9	19.7466	239.8	329.7	246.9	223.9	281.3	338.2	181.1	302.4	246.9	162.1	203.4	291.6
QKYDITTLR	[R].QKYDITTLR.[S]	High	0.0455021	0.0041993	2	J3QP61	J3QP61 [238-246]	1	9	18.7501	278.0	242.1	177.0	224.8	251.3	242.9	209.9	222.0	177.0	162.8	181.7	209.4
QKYDIMTVR	[R].QKYDIMTVR.[A]	High	0.00100996	0.000122408	3	A0A0R4J1B0	A0A0R4J1B0 [238-246]	1	9	21.1414	258.2	203.4	264.9	378.1	260.4	185.6	195.0	186.5	264.9	273.8	188.3	160.0
QKYDIMTVR	[R].QKYDIMTVR.[A]	High	0.00352641	0.000517739	3	A0A0R4J1B0	A0A0R4J1B0 [238-246]	1	9	18.7179	167.9	109.4	79.6	170.7	139.0	97.5	126.8	100.3	79.6	123.6	100.5	84.1
QKVPAQQLQEAGILSQEELQR	[R].QKVPAQQLQEAGILSQEELQR.[L]	High	1.40167E-09	0	2	Q9QXS1	Q9QXS1 [2795-2815]	1	21	33.4191	131.1	163.8	160.6	143.8	127.0	160.1	99.0	150.2	160.6	104.1	91.8	138.0
QKVPAQQLQEAGILSQEELQR	[R].QKVPAQQLQEAGILSQEELQR.[L]	High	8.13193E-09	0	4	Q9QXS1	Q9QXS1 [2795-2815]	1	21	31.4537	78.4	78.0	65.5	71.0	67.2	74.2	59.2	71.5	65.5	51.4	48.6	64.0
QKVEGSEPTTPFNLFIGNLNPNK	[K].QKVEGSEPTTPFNLFIGNLNPNK.[S]	High	5.64099E-10	0	1	P09405	P09405 [298-320]	1	23	47.5565	24.6	38.7	31.1	22.8	20.9	37.2	18.6	35.5	31.1	16.5	15.1	32.1
QKVEGSEPTTPFNLFIGNLNPNK	[K].QKVEGSEPTTPFNLFIGNLNPNK.[S]	High	0.00124923	0.000159038	1	P09405	P09405 [298-320]	1	23	47.5712	26.2	31.0	14.9	23.3	21.0	28.0	19.8	28.4	14.9	16.9	15.2	24.1
QKVDSLLESLEK	[K].QKVDSLLESLEK.[I]	High	0.000592565	8.30771E-05	1	Q3U6P5	Q3U6P5 [206-217]	1	12	40.8256	32.7	33.1	30.1	23.1	19.1	28.3	24.7	30.4	30.1	16.7	13.8	24.4
QKVDLQSLPTR	[K].QKVDLQSLPTR.[A]	High	0.000302481	4.56976E-05	1	Q99LT0	Q99LT0 [44-54]	1	11	19.7482	97.2	97.4	87.9	88.5	73.2	92.2	73.4	89.3	87.9	64.1	52.9	79.5
QKVDLQSLPTR	[K].QKVDLQSLPTR.[A]	High	0.0124577	0.00140907	2	Q99LT0	Q99LT0 [44-54]	1	11	18.0027	144.4	105.7	110.8	99.2	108.8	121.1	109.0	96.9	110.8	71.8	78.7	104.4
QKPTGIGAPAACVSSTPSVPAAAR	[K].QKPTGIGAPAACVSSTPSVPAAAR.[A]	High	1.57532E-08	0	1	Q80X82	Q80X82 [1173-1196]	0	24	21.0166	37.6	37.2	36.7	31.5	33.1	34.2	28.4	34.1	36.7	22.8	23.9	29.5
QIAAVMQR	[K].QIAAVMQR.[R]	High	0.000146929	4.56976E-05	3	P05201	P05201 [208-215]	0	8	23.1146	173.9	236.1	212.9	212.5	210.2	214.4	131.3	216.5	212.9	153.9	152.0	184.8
QIAQLK	[KR].QIAQLK.[EDQ]	High	0.0146953	0.0015601	2	Q01853	Q01853 [212-217]	0	6	18.0408	86.1	118.3	105.9	96.1	84.1	125.0	65.0	108.5	105.9	69.6	60.8	107.8
QLAQYHAK	[R].QLAQYHAK.[D]	High	0.0179989	0.00175203	1	Q3TXV1	Q3TXV1 [747-754]	0	8	12.9868	58.3	74.8	65.7	66.8	57.1	66.3	44.0	68.6	65.7	48.4	41.3	57.2
QIASGPSVTGGSITVMAPDSCSPCQPR	[R].QIASGPSVTGGSITVMAPDSCSPCQPR.[A]	High	3.94405E-10	0	4	Q6IMF0	Q6IMF0 [454-480]	0	27	28.4364
QLDSGLLLVTGPLVINR	[K].QLDSGLLLVTGPLVINR.[V]	High	6.24199E-09	0	3	P47911	P47911 [175-191]	0	17	53.6284	39.6	33.7	34.8	31.5	27.4	32.7	29.9	30.9	34.8	22.8	19.8	28.2
QLDSGLLLVTGPLVINR	[K].QLDSGLLLVTGPLVINR.[V]	High	1.85489E-08	0	4	P47911	P47911 [175-191]	0	17	52.3938
QLDQHLEILK	[R].QLDQHLEILK.[H]	High	0.00101767	0.000122408	3	Q61292	Q61292 [1314-1323]	0	10	27.8894	170.7	157.1	143.3	260.7	221.8	153.7	128.9	144.1	143.3	188.8	160.4	132.5
QIDQFLVVAR	[RK].QIDQFLVVAR.[AS]	High	4.98212E-06	0	2	M1VMF6; Q3TZP3; Q924K8	M1VMF6 [209-218]; Q3TZP3 [189-198]; Q924K8 [191-200]	0	10	39.9605	56.7	69.9	72.9	67.0	52.1	62.2	42.8	64.1	72.9	48.5	37.7	53.6
QIDLSTVDLKK	[K].QIDLSTVDLKK.[L]	High	0.00258362	0.000361578	1	Q3TMX5	Q3TMX5 [121-131]	1	11	28.1680	93.2	112.8	92.2	102.9	93.5	105.7	70.4	103.4	92.2	74.5	67.6	91.1
QIDLSTVDLK	[K].QIDLSTVDLK.[K]	High	6.14686E-07	0	1	Q3TMX5	Q3TMX5 [121-130]	0	10	32.2703	81.4	86.6	84.5	93.6	85.5	82.2	61.5	79.4	84.5	67.8	61.8	70.9
QLDLPEHLK	[K].QLDLPEHLK.[L]	High	0.0104274	0.00134476	1	Q8CFV9	Q8CFV9 [129-137]	0	9	23.7059	30.5	46.3	34.3	31.5	33.1	34.7	23.0	42.5	34.3	22.8	23.9	29.9
QIDLNSVLQK	[K].QIDLNSVLQK.[F]	High	0.00371934	0.000517739	2	Q5FWA0	Q5FWA0 [148-157]	0	10	35.2728	77.5	91.7	96.0	63.4	63.5	91.3	58.5	84.1	96.0	45.9	45.9	78.7
QLDLDSILAEVR	[R].QLDLDSILAEVR.[A]	High	1.52732E-06	0	2	Q6IME9	Q6IME9 [298-309]	0	12	53.1778	18.5	26.0	25.6	9.3	6.9	25.2	14.0	23.8	25.6	6.7	5.0	21.7
QIDKLHVELR	[R].QIDKLHVELR.[R]	High	0.00119364	0.000159038	1	G5E898	G5E898 [1379-1388]	1	10	22.0162	68.1	61.7	73.0	57.5	50.2	62.1	51.4	56.6	73.0	41.6	36.3	53.5
QLDGVLGER	[R].QLDGVLGER.[G]	High	0.00100231	0.000122408	1	Q32P04	Q32P04 [223-231]	0	9	24.4171	55.4	52.6	56.7	53.7	51.2	56.4	41.8	48.2	56.7	38.9	37.0	48.6
QLDEYSSSVANFLQAR	[R].QLDEYSSSVANFLQAR.[G]	High	5.82054E-08	0	1	Q91VE0	Q91VE0 [106-121]	0	16	47.6856	36.7	30.3	31.7	31.5	27.8	37.6	27.7	27.8	31.7	22.8	20.1	32.4
QLDEKDSLVSQLSR	[R].QLDEKDSLVSQLSR.[G]	High	8.13279E-08	0	5	B2RWX0	B2RWX0 [1297-1310]	1	14	29.5414	349.5	449.1	324.5	382.4	452.4	410.8	263.9	411.9	324.5	276.9	327.1	354.2
QLDEKDSLVSQLSR	[R].QLDEKDSLVSQLSR.[G]	High	1.67589E-05	0	3	B2RWX0	B2RWX0 [1297-1310]	1	14	27.0457	220.1	238.2	199.6	220.7	215.1	204.7	166.2	218.4	199.6	159.8	155.5	176.5
QLDEANALLR	[K].QLDEANALLR.[T]	High	0.000767928	8.30771E-05	1	A0A1Y7VMN0	A0A1Y7VMN0 [563-572]	0	10	29.0834	128.2	114.6	149.7	133.1	131.0	131.5	96.8	105.1	149.7	96.4	94.7	113.4
QLDDLKVELSQLR	[K].QLDDLKVELSQLR.[V]	High	8.45611E-07	0	5	Q6ZWV7	Q6ZWV7 [20-32]	1	13	44.2337	264.2	278.7	253.9	221.2	126.3	238.7	199.5	255.6	253.9	160.2	91.3	205.8
QLDDLKVELSQLR	[K].QLDDLKVELSQLR.[V]	High	0.00401381	0.00054222	1	Q6ZWV7	Q6ZWV7 [20-32]	1	13	38.7564	49.3	40.1	32.8	42.1	35.5	44.8	37.2	36.8	32.8	30.5	25.7	38.6
QIASGPSVTGGSITVMAPDSCSPCQPR	[R].QIASGPSVTGGSITVMAPDSCSPCQPR.[A]	High	0.0316886	0.00296088	1	Q6IMF0	Q6IMF0 [454-480]	0	27	28.3391
QIASGPSVTGGSITVMAPDSCSPCQPR	[R].QIASGPSVTGGSITVMAPDSCSPCQPR.[A]	High	4.79027E-11	0	6	Q6IMF0	Q6IMF0 [454-480]	0	27	29.6387	163.4	155.6	159.6	135.3	154.5	163.8	123.4	142.7	159.6	98.0	111.7	141.2
QIASGPSVTGGSITVMAPDSCSPCQPR	[R].QIASGPSVTGGSITVMAPDSCSPCQPR.[A]	High	3.32329E-11	0	6	Q6IMF0	Q6IMF0 [454-480]	0	27	25.7796	139.5	156.9	146.8	112.7	111.8	133.9	105.3	143.9	146.8	81.6	80.8	115.4
QIATLHAQVTDMK	[K].QIATLHAQVTDMK.[K]	High	0.0625355	0.00557778	1	Q8VDD5	Q8VDD5 [1358-1370]	0	13	18.6047	32.8	21.7	19.5	25.7	25.6	25.3	24.8	19.9	19.5	18.6	18.5	21.8
QIATLHAQVTDMK	[K].QIATLHAQVTDMK.[K]	High	4.68127E-08	0	4	Q8VDD5	Q8VDD5 [1358-1370]	0	13	25.4401	142.0	154.5	164.8	131.8	98.3	167.1	107.2	141.7	164.8	95.4	71.1	144.1
QIATLHAQVTDMK	[K].QIATLHAQVTDMK.[K]	High	1.45705E-05	0	2	Q8VDD5	Q8VDD5 [1358-1370]	0	13	19.4185	116.3	144.3	151.2	128.2	109.1	139.3	87.8	132.3	151.2	92.8	78.9	120.1
QKPDIVLFPEPVR	[K].QKPDIVLFPEPVR.[V]	High	9.06858E-08	0	8	A0A5K1VVQ9; A0A5K1VVQ1	A0A5K1VVQ9 [1845-1857]; A0A5K1VVQ1 [1799-1811]	0	13	36.6883	414.3	523.5	598.2	491.8	597.4	539.6	312.8	480.1	598.2	356.1	431.9	465.2
QICDGILFMHK	[R].QICDGILFMHK.[M]	High	6.292E-07	0	1	B2RXZ9	B2RXZ9 [406-416]	0	11	33.3431	76.0	93.2	111.0	95.7	99.2	85.1	57.4	85.5	111.0	69.3	71.7	73.4
QICPFGSGIIVGPDDSAVDMDECKEPDVCR	[R].QICPFGSGIIVGPDDSAVDMDECKEPDVCR.[H]	High	2.11511E-17	0	2	Q61554	Q61554 [2111-2140]	1	30	38.7873	72.0	55.5	64.6	82.3	59.1	56.4	54.4	50.9	64.6	59.6	42.7	48.6
QICPFGSGIIVGPDDSAVDMDECKEPDVCR	[R].QICPFGSGIIVGPDDSAVDMDECKEPDVCR.[H]	High	8.38444E-14	0	1	Q61554	Q61554 [2111-2140]	1	30	36.0650	25.7	21.8	21.9	31.8	26.1	19.6	19.4	20.0	21.9	23.0	18.9	16.9
QICVVMLESPPK	[K].QICVVMLESPPK.[G]	High	6.69529E-06	0	2	Q61990	Q61990 [161-172]	0	12	35.3866	62.6	66.0	66.4	60.5	59.5	61.1	47.3	60.5	66.4	43.8	43.0	52.7
QICVVMLETLSQSPPK	[K].QICVVMLETLSQSPPK.[G]	High	1.41243E-05	0	1	A0A2R8VI12	A0A2R8VI12 [161-176]	0	16	49.1831	9.9	12.6	13.8	11.2	7.6	7.8	7.5	11.6	13.8	8.1	5.5	6.7
QLDALLEALK	[R].QLDALLEALK.[L]	High	0.0701287	0.00611258	2	Q61292	Q61292 [1663-1672]	0	10	47.4954	43.3	23.3	12.2	31.3	30.3	15.8	32.7	21.4	12.2	22.7	21.9	13.6
QLDALLEALK	[R].QLDALLEALK.[L]	High	1.29713E-06	0	1	Q61292	Q61292 [1663-1672]	0	10	53.9037	23.4	29.0	23.7	34.4	30.7	26.9	17.7	26.6	23.7	24.9	22.2	23.2
QICLVMLETLSQSPQGR	[K].QICLVMLETLSQSPQGR.[V]	High	1.43476E-09	0	3	P60335	P60335 [161-177]	0	17	50.9898	48.1	45.4	52.1	53.3	46.1	42.8	36.3	41.6	52.1	38.6	33.3	36.9
NTLYLQMSSLK	[KR].NTLYLQMSSLK.[S]	High	0.00790702	0.000914538	2	P18524; Q920E7; A0A0E4B366	P18524 [96-106]; Q920E7 [77-87]; A0A0E4B366 [96-106]	0	11	34.7689	138.5	76.5	80.2	100.7	89.6	73.5	104.6	70.2	80.2	72.9	64.8	63.4
NTLYLQMSK	[K].NTLYLQMSK.[V]	High	1.612E-05	0	2	P01807; A0A075B5R5; Q4V9Z4	P01807 [77-85]; A0A075B5R5 [95-103]; Q4V9Z4 [95-103]	0	9	27.8681	132.3	72.1	110.3	160.5	106.6	185.9	99.9	66.1	110.3	116.2	77.1	160.3
NTLYLQMSK	[K].NTLYLQMSK.[V]	High	0.0189474	0.00183369	1	P01807; A0A075B5R5; Q4V9Z4	P01807 [77-85]; A0A075B5R5 [95-103]; Q4V9Z4 [95-103]	0	9	16.9436	88.5	88.9	53.8	91.0	112.2	83.7	66.8	81.5	53.8	65.9	81.1	72.2
NLGPGMTK	[K].NLGPGMTK.[M]	High	0.0371375	0.00345496	1	Q64727	Q64727 [163-170]	0	8	15.7409	90.3	72.2	94.8	88.2	113.7	106.0	68.2	66.2	94.8	63.9	82.2	91.4
NIGNTFFK	[K].NIGNTFFK.[S]	High	0.014096	0.00144939	1	Q9CR16	Q9CR16 [228-235]	0	8	30.8316	46.6	55.1	60.0	44.5	45.2	45.9	35.2	50.5	60.0	32.2	32.7	39.6
NLGIQSQFTR	[R].NLGIQSQFTR.[A]	High	0.0128725	0.00144939	2	F6ZDS4	F6ZDS4 [180-189]	0	10	24.5741	87.5	125.4	152.8	106.5	96.7	128.1	66.1	115.0	152.8	77.1	69.9	110.4
NLGIPVITVLGDSK	[K].NLGIPVITVLGDSK.[N]	High	0.0121565	0.00140907	2	A2AGT5	A2AGT5 [941-954]	0	14	46.5323	47.9	41.7	40.5	41.3	42.6	32.0	36.2	38.2	40.5	29.9	30.8	27.6
NIGLNCWTVSSR	[K].NIGLNCWTVSSR.[G]	High	0.00474862	0.000598804	1	Q3V2F6	Q3V2F6 [50-61]	0	12	30.2137
NIGILFEEAEK	[K].NIGILFEEAEK.[L]	High	4.13374E-06	0	1	B9EKB0	B9EKB0 [1293-1303]	0	11	43.2922	15.8	23.7	27.7	17.3	16.3	24.9	11.9	21.7	27.7	12.5	11.8	21.5
NIGILFEEAEK	[K].NIGILFEEAEK.[L]	High	0.00166587	0.000231345	1	B9EKB0	B9EKB0 [1293-1303]	0	11	38.1829	125.4	155.4	122.6	149.6	224.3	140.6	94.7	142.5	122.6	108.3	162.2	121.2
NLGIGK	[K].NLGIGK.[I]	High	0.102018	0.00913231	1	P08249	P08249 [302-307]	0	6	16.4318	85.7	89.0	105.1	90.5	85.2	116.9	64.7	81.6	105.1	65.5	61.6	100.8
NIGLGFK	[K].NIGLGFK.[T]	High	0.0514942	0.0046426	1	Q9DB79	Q9DB79 [39-45]	0	7	28.1127	93.9	121.0	156.5	103.9	89.2	124.2	70.9	111.0	156.5	75.2	64.5	107.1
NLGGISHAPNAVK	[K].NLGGISHAPNAVK.[T]	High	1.30678E-05	0	1	B9EKG3	B9EKG3 [253-265]	0	13	16.5153	111.2	79.7	78.7	89.9	92.7	85.4	84.0	73.1	78.7	65.1	67.0	73.6
NIGFVMVDSR	[K].NIGFVMVDSR.[K]	High	2.2343E-05	0	1	B9EHC7	B9EHC7 [102-111]	0	10	33.8465	24.4	31.2	26.6	27.3	23.0	26.0	18.4	28.6	26.6	19.8	16.6	22.4
NLGEMVAQLR	[R].NLGEMVAQLR.[N]	High	0.0647813	0.00575649	2	Q9QXT6	Q9QXT6 [65-74]	0	10	48.4204	45.4	44.2	39.1	44.6	35.5	38.5	34.3	40.5	39.1	32.3	25.7	33.2
NLGEILK	[K].NLGEILK.[A]	High	0.0510412	0.00462165	1	P52760	P52760 [61-67]	0	7	29.4492	75.5	82.0	103.3	82.0	65.7	80.6	57.0	75.2	103.3	59.4	47.5	69.5
NLGDLLEK	[R].NLGDLLEK.[V]	High	0.0272906	0.00267614	2	G5E897	G5E897 [415-422]	0	8	33.9359	88.2	85.9	80.2	105.1	82.4	91.1	66.6	78.8	80.2	76.1	59.6	78.5
NIGPLVK	[K].NIGPLVK.[T]	High	0.0201233	0.00193208	1	Q91VD9	Q91VD9 [164-170]	0	7	22.3183	187.9	77.2	88.3	72.2	70.1	61.7	141.9	70.8	88.3	52.3	50.7	53.2
NIGASVEFHCAVPNER	[R].NIGASVEFHCAVPNER.[G]	High	1.18115E-05	0	3	E9PZ16; Q05793	E9PZ16 [3408-3423]; Q05793 [2733-2748]	0	16	23.0180	320.6	266.2	262.8	294.6	344.4	306.9	242.1	244.1	262.8	213.3	249.0	264.6
NLFTEAGCSVK	[K].NLFTEAGCSVK.[A]	High	1.21846E-05	0	1	G3UXA6	G3UXA6 [495-505]	0	11	28.4605	58.3	76.5	81.4	64.5	48.5	74.8	44.0	70.2	81.4	46.7	35.1	64.5
NLFTEAGCSVK	[K].NLFTEAGCSVK.[A]	High	0.00188021	0.000262998	2	G3UXA6	G3UXA6 [495-505]	0	11	26.8929	203.4	213.8	187.1	182.0	181.3	221.0	153.6	196.1	187.1	131.8	131.1	190.5
NLFSVPGAPDKPTVSSVTR	[R].NLFSVPGAPDKPTVSSVTR.[N]	High	2.58976E-05	0	2	A0A5K1VVQ9; A0A5K1VVQ1	A0A5K1VVQ9 [18226-18244]; A0A5K1VVQ1 [9774-9792]	0	19	31.2025	124.0	101.8	126.6	142.1	134.6	128.1	93.6	93.4	126.6	102.9	97.3	110.4
NLFSVPGAPDKPTVSSVTR	[R].NLFSVPGAPDKPTVSSVTR.[N]	High	2.91255E-08	0	3	A0A5K1VVQ9; A0A5K1VVQ1	A0A5K1VVQ9 [18226-18244]; A0A5K1VVQ1 [9774-9792]	0	19	31.2213	231.6	199.3	173.8	201.5	170.1	175.4	174.9	182.8	173.8	145.9	123.0	151.2
NIFSFYLNR	[K].NIFSFYLNR.[D]	High	6.05146E-06	0	2	Q8C243	Q8C243 [225-233]	0	9	48.3006	70.1	89.7	88.4	67.3	67.2	91.4	52.9	82.3	88.4	48.7	48.6	78.8
NIFSFYLNR	[K].NIFSFYLNR.[D]	High	0.00446665	0.00054222	2	Q8C243	Q8C243 [225-233]	0	9	46.9048
NIFQRPLGSR	[K].NIFQRPLGSR.[I]	High	0.0263505	0.00249444	1	O88493; E9PWQ3	O88493 [712-721]; E9PWQ3 [1319-1328]	0	10	21.4161	87.3	87.7	75.3	87.1	73.6	77.3	65.9	80.4	75.3	63.1	53.2	66.6
NLFQLAR	[K].NLFQLAR.[E]	High	0.0079691	0.000944307	1	Q3TN07	Q3TN07 [218-224]	0	7	32.5966	57.5	85.4	104.6	116.4	99.3	87.3	43.4	78.3	104.6	84.3	71.8	75.3
NIFPYHEVR	[K].NIFPYHEVR.[V]	High	0.000112142	0	2	F8VPN4	F8VPN4 [1304-1312]	0	9	23.6992	134.2	184.3	146.6	155.2	178.3	157.1	101.3	169.0	146.6	112.4	128.9	135.4
NIFPSNLVSAAFR	[R].NIFPSNLVSAAFR.[S]	High	0.0110304	0.00135697	1	Q3UFR4	Q3UFR4 [193-205]	0	13	49.9197	31.4	35.7	39.8	29.4	30.8	36.1	23.7	32.7	39.8	21.3	22.3	31.1
NLFNVVDCK	[R].NLFNVVDCK.[L]	High	0.000654339	8.30771E-05	3	Q8CIJ3	Q8CIJ3 [497-505]	0	9	34.1788	150.6	191.9	195.3	142.0	140.0	184.8	113.7	176.0	195.3	102.8	101.2	159.3
NIFLQYASTEVDGEHYMTPEDFVQR	[R].NIFLQYASTEVDGEHYMTPEDFVQR.[Y]	High	0.000206147	4.56976E-05	1	Q8BH59	Q8BH59 [18-42]	0	25	49.7650
NIFIECTGTDFTK	[R].NIFIECTGTDFTK.[A]	High	0.000371886	4.56976E-05	1	Q3TI98	Q3TI98 [250-262]	0	13	34.1310	56.0	55.0	42.4	48.9	49.8	59.7	42.3	50.4	42.4	35.4	36.0	51.5
NLFGPVNHEELTR	[R].NLFGPVNHEELTR.[D]	High	9.57477E-06	0	1	P46414	P46414 [31-43]	0	13	26.4202	52.8	56.7	37.1	60.5	48.1	44.2	39.9	52.0	37.1	43.8	34.8	38.1
NLFTQTLGLGSQK	[R].NLFTQTLGLGSQK.[E]	High	2.14914E-05	0	1	Q8VDQ8	Q8VDQ8 [43-55]	0	13	41.6120	49.9	69.6	81.7	54.1	54.8	68.9	37.7	63.8	81.7	39.2	39.6	59.4
NLFFSTNIDDAIR	[K].NLFFSTNIDDAIR.[E]	High	8.8919E-05	0	1	Q3TS38	Q3TS38 [68-80]	0	13	44.7045	32.3	64.7	63.7	51.1	47.7	48.7	24.4	59.3	63.7	37.0	34.5	42.0
NLGTALAELR	[K].NLGTALAELR.[T]	High	0.0023238	0.000330222	2	Q80TM2	Q80TM2 [1049-1058]	0	10	34.0349
NIGWGTDQGIGGFGEEPGIK	[K].NIGWGTDQGIGGFGEEPGIK.[S]	High	1.01104E-05	0	1	D6RI20	D6RI20 [30-49]	0	20	38.9291	66.2	54.0	75.2	86.9	58.8	67.0	50.0	49.5	75.2	62.9	42.5	57.8
NLIEMSELEIK	[K].NLIEMSELEIK.[H]	High	0.0492686	0.00437927	1	Q3TJN6	Q3TJN6 [375-385]	0	11	40.5584	68.2	51.9	44.3	57.6	56.0	49.5	51.5	47.6	44.3	41.7	40.5	42.7
NLLEALEQR	[R].NLLEALEQR.[M]	High	0.00737094	0.000826766	1	Q8K1A6	Q8K1A6 [340-348]	0	9	40.6913	87.4	68.6	56.8	71.8	77.3	67.5	66.0	62.9	56.8	52.0	55.9	58.2
NILDYVTK	[R].NILDYVTK.[Y]	High	0.0134131	0.00144939	1	Q8CAS9	Q8CAS9 [221-228]	0	8	38.1388	48.5	49.0	53.7	42.3	41.6	49.6	36.6	44.9	53.7	30.6	30.1	42.8
NLLDVIDQAR	[K].NLLDVIDQAR.[L]	High	4.19156E-05	0	1	A0A5F8MPY3	A0A5F8MPY3 [1074-1083]	0	10	41.8965	17.7	21.8	18.8	16.6	17.3	21.5	13.4	20.0	18.8	12.0	12.5	18.5
NIIDVGR	[R].NIIDVGR.[L]	High	0.07793	0.00706299	1	Q9D967	Q9D967 [127-133]	0	7	19.7462	101.4	114.0	119.8	115.9	121.8	103.7	76.6	104.5	119.8	83.9	88.1	89.4
NLLDSMVLITDK	[R].NLLDSMVLITDK.[F]	High	8.85843E-06	0	2	Q9QZF2	Q9QZF2 [291-302]	0	12	49.3984	61.2	81.2	72.5	70.8	68.2	73.1	46.2	74.5	72.5	51.3	49.3	63.0
NLLDELASR	[K].NLLDELASR.[E]	High	0.000606285	8.30771E-05	2	G5E898	G5E898 [770-778]	0	9	37.8804	66.9	67.1	68.4	54.1	45.8	64.5	50.5	61.5	68.4	39.2	33.1	55.6
NILDDFR	[R].NILDDFR.[E]	High	0.00239522	0.000330222	1	A0A0R4J0D3	A0A0R4J0D3 [576-582]	0	7	35.7569	70.2	62.4	62.6	67.8	60.0	66.5	53.0	57.2	62.6	49.1	43.4	57.3
NLIDAGVDALR	[K].NLIDAGVDALR.[V]	High	7.76191E-08	0	1	Q3U9N8	Q3U9N8 [312-322]	0	11	37.6996	51.8	68.2	78.1	56.1	47.6	66.7	39.1	62.5	78.1	40.6	34.4	57.5
NLIDAGVDALR	[K].NLIDAGVDALR.[V]	High	0.00398332	0.00054222	1	Q3U9N8	Q3U9N8 [312-322]	0	11	36.1036
NLICAFLTDR	[K].NLICAFLTDR.[E]	High	3.97606E-06	0	1	P70335; A0A1Y7VMN0	P70335 [311-320]; A0A1Y7VMN0 [327-336]	0	10	53.7207	89.3	67.1	70.0	90.9	61.7	74.1	67.4	61.5	70.0	65.8	44.6	63.9
NLICAFLTDR	[K].NLICAFLTDR.[E]	High	0.0935909	0.0082837	1	P70335; A0A1Y7VMN0	P70335 [311-320]; A0A1Y7VMN0 [327-336]	0	10	47.5292
NLLALIHR	[R].NLLALIHR.[M]	High	0.0116724	0.00135697	1	Q6NV83	Q6NV83 [426-433]	0	8	35.5470	93.5	98.6	102.3	102.6	91.7	97.2	70.6	90.4	102.3	74.3	66.3	83.8
NILAAASPYIR	[K].NILAAASPYIR.[T]	High	0.00282954	0.000433392	1	F6TZU3	F6TZU3 [46-56]	0	11	39.0016	25.4	29.4	30.6	27.8	24.5	27.3	19.2	27.0	30.6	20.1	17.7	23.5
NLGTALAELR	[K].NLGTALAELR.[T]	High	0.0120579	0.0013847	1	Q80TM2	Q80TM2 [1049-1058]	0	10	38.3712	53.4	39.1	48.2	36.2	39.0	38.5	40.3	35.9	48.2	26.2	28.2	33.2
NILAAASPYIR	[K].NILAAASPYIR.[T]	High	0.0501471	0.00449847	1	F6TZU3	F6TZU3 [46-56]	0	11	34.1353
NLKQEDFELLCPDGTR	[K].NLKQEDFELLCPDGTR.[K]	High	0.00720092	0.000826766	3	Q921I1	Q921I1 [573-588]	1	16	32.3609	249.2	231.0	179.5	246.0	236.1	206.8	188.2	211.8	179.5	178.1	170.7	178.3
NLKPIKPMQFLGDEETVRK	[K].NLKPIKPMQFLGDEETVRK.[A]	High	0.00882549	0.00108836	1	Q3U7Z6	Q3U7Z6 [223-241]	1	19	29.3034	59.9	72.8	77.9	60.4	50.1	66.1	45.2	66.8	77.9	43.7	36.2	57.0
NLKPIKPMQFLGDEETVRK	[K].NLKPIKPMQFLGDEETVRK.[A]	High	0.000227787	4.56976E-05	2	Q3U7Z6	Q3U7Z6 [223-241]	1	19	32.0931	83.6	67.8	44.5	76.8	59.5	59.9	63.1	62.2	44.5	55.6	43.0	51.6
NLKPIKPMQFLGDEETVR	[K].NLKPIKPMQFLGDEETVR.[K]	High	5.59728E-10	0	3	Q3U7Z6	Q3U7Z6 [223-240]	0	18	35.1786	115.6	162.5	182.3	137.0	147.7	172.8	87.3	149.0	182.3	99.2	106.8	149.0
NLKPIKPMQFLGDEETVR	[K].NLKPIKPMQFLGDEETVR.[K]	High	2.2343E-05	0	5	Q3U7Z6	Q3U7Z6 [223-240]	0	18	39.7237	139.6	139.6	96.1	114.6	121.6	129.2	105.4	128.0	96.1	83.0	87.9	111.4
NLKPAPIK	[K].NLKPAPIK.[V]	High	0.00132735	0.000159038	2	Q61838	Q61838 [1460-1467]	0	8	15.5571	88.5	79.9	73.7	94.6	66.7	87.5	66.8	73.3	73.7	68.5	48.2	75.4
NLKPAPIK	[K].NLKPAPIK.[V]	High	0.0137497	0.00144939	3	Q61838	Q61838 [1460-1467]	0	8	13.6983	355.5	227.7	175.7	257.0	227.0	216.3	268.4	208.8	175.7	186.1	164.1	186.5
NLKDLHTLILVNNK	[K].NLKDLHTLILVNNK.[I]	High	3.81872E-05	0	2	Q3UKR1	Q3UKR1 [98-111]	1	14	32.9985	71.5	70.2	42.5	77.2	48.3	53.2	54.0	64.4	42.5	55.9	34.9	45.9
NLHWYQQK	[K].NLHWYQQK.[S]	High	0.00234145	0.000330222	2	A0A140T8N4	A0A140T8N4 [52-59]	0	8	20.1456	119.6	77.7	83.9	93.5	111.1	144.2	90.3	71.3	83.9	67.7	80.3	124.3
NLHVVFTMNPSSEGLK	[R].NLHVVFTMNPSSEGLK.[D]	High	0.00319471	0.000517739	1	Q9JHU4	Q9JHU4 [3059-3074]	0	16	34.4616	39.5	47.2	43.1	44.7	32.1	39.0	29.8	43.3	43.1	32.4	23.2	33.6
NIHSLTAQER	[R].NIHSLTAQER.[E]	High	0.00369114	0.000517739	1	B2CY76	B2CY76 [129-138]	0	10	12.9511	40.7	36.6	38.2	32.3	30.2	31.9	30.7	33.6	38.2	23.4	21.8	27.5
NIHLNLDR	[K].NIHLNLDR.[R]	High	0.00398332	0.00054222	2	A0A0N4SUH6	A0A0N4SUH6 [101-108]	0	8	18.7976	167.1	195.5	176.0	150.1	151.4	162.5	126.2	179.3	176.0	108.7	109.5	140.1
NLHGDGIALWYTR	[K].NLHGDGIALWYTR.[D]	High	0.0168141	0.00173978	1	Q9DBH5	Q9DBH5 [129-141]	0	13	29.8295	26.1	29.0	24.0	27.3	19.6	25.4	19.7	26.6	24.0	19.8	14.2	21.9
NIHDQSMTNINDGLLK	[K].NIHDQSMTNINDGLLK.[G]	High	4.10137E-08	0	4	Q61704	Q61704 [353-368]	0	16	24.9396	344.2	241.0	237.5	291.5	249.0	290.7	259.9	221.0	237.5	211.1	180.0	250.6
NLLAAAAR	[K].NLLAAAAR.[A]	High	0.0850555	0.00752157	1	A0A1L1SQ51	A0A1L1SQ51 [1337-1344]	0	8	22.4144	68.6	119.0	138.8	73.9	71.0	109.3	51.8	109.1	138.8	53.5	51.3	94.2
NLFETLPLDSIGQGEPSAYGNINR	[K].NLFETLPLDSIGQGEPSAYGNINR.[G]	High	8.39059E-07	0	1	A0A571BDS0	A0A571BDS0 [447-470]	0	24	49.8371	11.8	10.8	8.9	12.0	9.1	8.2	8.9	9.9	8.9	8.7	6.6	7.1
NLFETLPLDSIGQGEPSAYGNINR	[K].NLFETLPLDSIGQGEPSAYGNINR.[G]	High	0.00352641	0.000517739	1	A0A571BDS0	A0A571BDS0 [447-470]	0	24	48.8716
NLFEDQNTLTSICEK	[K].NLFEDQNTLTSICEK.[V]	High	3.37683E-07	0	1	Q9ERK4	Q9ERK4 [332-346]	0	15	35.6724	47.3	57.6	63.2	57.5	48.5	52.4	35.7	52.8	63.2	41.6	35.1	45.2
NLDQEQLSQVLDAMFEK	[K].NLDQEQLSQVLDAMFEK.[I]	High	1.79787E-09	0	1	Q8K1M3	Q8K1M3 [140-156]	0	17	54.0416	15.2	21.7	24.4	21.8	21.7	25.4	11.5	19.9	24.4	15.8	15.7	21.9
NLDQEQLSQVLDAMFEK	[K].NLDQEQLSQVLDAMFEK.[I]	High	0.00588841	0.00074796	1	Q8K1M3	Q8K1M3 [140-156]	0	17	54.1091	28.2	21.0	11.6	20.0	17.0	16.0	21.3	19.3	11.6	14.5	12.3	13.8
NIDNPAIADIYTEHAHQVVVAK	[R].NIDNPAIADIYTEHAHQVVVAK.[Y]	High	7.46543E-06	0	2	Q80ZI9	Q80ZI9 [101-122]	0	22	28.1183	131.4	160.8	131.7	150.4	164.2	166.0	99.2	147.5	131.7	108.9	118.7	143.1
NIDNPAIADIYTEHAHQVVVAK	[R].NIDNPAIADIYTEHAHQVVVAK.[Y]	High	3.82322E-10	0	3	Q80ZI9	Q80ZI9 [101-122]	0	22	31.1856	112.8	112.6	132.3	115.6	94.5	114.5	85.2	103.3	132.3	83.7	68.3	98.7
NIDNPAIADIYTEHAHQVVVAK	[R].NIDNPAIADIYTEHAHQVVVAK.[Y]	High	7.88433E-07	0	3	Q80ZI9	Q80ZI9 [101-122]	0	22	30.2003	158.5	141.6	122.2	146.1	127.9	143.6	119.7	129.9	122.2	105.8	92.5	123.8
NLDNIVLQQPR	[R].NLDNIVLQQPR.[I]	High	0.00104114	0.000122408	1	A6H5Z3	A6H5Z3 [228-238]	0	11	29.5051	64.5	63.2	71.5	72.9	64.2	57.4	48.7	58.0	71.5	52.8	46.4	49.5
NLDIERPTYTNLNR	[R].NLDIERPTYTNLNR.[L]	High	0.000309508	4.56976E-05	2	Q3TIZ0; Q9JJZ2; A0A0A0MQA5	Q3TIZ0 [216-229]; Q9JJZ2 [216-229]; A0A0A0MQA5 [245-258]	0	14	20.7508	76.3	115.5	157.7	87.3	87.1	103.2	57.6	105.9	157.7	63.2	63.0	89.0
NLDIERPTYTNLNR	[R].NLDIERPTYTNLNR.[L]	High	2.80172E-07	0	9	Q3TIZ0; Q9JJZ2; A0A0A0MQA5	Q3TIZ0 [216-229]; Q9JJZ2 [216-229]; A0A0A0MQA5 [245-258]	0	14	22.2353	358.8	372.1	370.8	335.7	349.1	388.7	270.9	341.2	370.8	243.1	252.4	335.1
NLDIERPTYTNLNR	[R].NLDIERPTYTNLNR.[L]	High	3.70687E-08	0	4	Q3TIZ0; Q9JJZ2; A0A0A0MQA5	Q3TIZ0 [216-229]; Q9JJZ2 [216-229]; A0A0A0MQA5 [245-258]	0	14	20.7411
NLDLDSIIDEVR	[R].NLDLDSIIDEVR.[A]	High	2.86697E-10	0	5	Q9R0H5	Q9R0H5 [295-306]	0	12	48.0717	111.5	189.1	266.0	83.0	65.1	219.3	84.2	173.4	266.0	60.1	47.1	189.1
NLDLDSIIAEVR	[R].NLDLDSIIAEVR.[A]	High	6.29006E-10	0	3	Q6NXH9	Q6NXH9 [295-306]	0	12	50.2581	59.2	82.8	108.8	34.2	39.0	89.0	44.7	75.9	108.8	24.8	28.2	76.7
NLDLDSIIAEVR	[R].NLDLDSIIAEVR.[A]	High	2.51051E-05	0	2	Q6NXH9	Q6NXH9 [295-306]	0	12	51.6204
NLDLDSIIAEVK	[R].NLDLDSIIAEVK.[A]	High	9.65171E-07	0	4	Q8VED5	Q8VED5 [304-315]	0	12	50.2529	82.0	76.3	68.7	66.7	50.8	62.8	61.9	70.0	68.7	48.3	36.7	54.1
NLDLDSIIAEVK	[R].NLDLDSIIAEVK.[A]	High	0.00100231	0.000122408	3	Q8VED5	Q8VED5 [304-315]	0	12	52.1753	56.3	38.7	21.1	45.0	34.0	34.4	42.5	35.5	21.1	32.6	24.6	29.7
NLDVQLLDTK	[R].NLDVQLLDTK.[R]	High	0.000500969	8.30771E-05	1	F6ZDS4	F6ZDS4 [942-951]	0	10	32.8108	71.1	96.2	90.6	80.0	73.6	86.8	53.7	88.2	90.6	57.9	53.2	74.8
NLDKEYLPIGGLAEFCK	[K].NLDKEYLPIGGLAEFCK.[A]	High	4.609E-08	0	3	P05202	P05202 [91-107]	1	17	42.4991	77.9	98.7	102.9	82.7	89.3	98.9	58.8	90.5	102.9	59.9	64.6	85.3
NLDHGVLLVGYGYEGTDSNK	[K].NLDHGVLLVGYGYEGTDSNK.[N]	High	5.85156E-05	0	1	Q3TNC8	Q3TNC8 [273-292]	0	20	29.9898	44.4	61.9	52.6	37.8	34.7	53.7	33.5	56.8	52.6	27.4	25.1	46.3
NLDHGVLLVGYGYEGTDSNK	[K].NLDHGVLLVGYGYEGTDSNK.[N]	High	3.1475E-10	0	3	Q3TNC8	Q3TNC8 [273-292]	0	20	32.6894	126.3	122.7	130.0	128.6	122.1	139.7	95.4	112.5	130.0	93.1	88.3	120.4
NLDHGVLLVGYGYEGTDSNK	[K].NLDHGVLLVGYGYEGTDSNK.[N]	High	9.95592E-08	0	2	Q3TNC8	Q3TNC8 [273-292]	0	20	30.9724	129.0	109.7	87.6	94.5	87.5	113.9	97.4	100.6	87.6	68.4	63.3	98.2
NIDGEALVGNESFYPVFTPPPK	[R].NIDGEALVGNESFYPVFTPPPK.[K]	High	2.47357E-08	0	1	Q3V1D3	Q3V1D3 [166-187]	0	22	46.3145	7.7	6.9	12.3	7.6	7.2	8.6	5.8	6.3	12.3	5.5	5.2	7.4
NIDGEALVGNESFYPVFTPPPK	[R].NIDGEALVGNESFYPVFTPPPK.[K]	High	0.000121149	4.56976E-05	1	Q3V1D3	Q3V1D3 [166-187]	0	22	46.3788	15.4	19.0	13.2	20.2	23.7	14.5	11.6	17.4	13.2	14.6	17.1	12.5
NIDDGTSDRPYSHALVAGIDR	[K].NIDDGTSDRPYSHALVAGIDR.[Y]	High	1.49209E-06	0	3	P61358	P61358 [28-48]	0	21	19.6271	146.7	180.8	233.2	139.3	134.0	187.3	110.8	165.8	233.2	100.9	96.9	161.5
NIDDGTSDRPYSHALVAGIDR	[K].NIDDGTSDRPYSHALVAGIDR.[Y]	High	0.00329325	0.000517739	1	P61358	P61358 [28-48]	0	21	19.8049	115.5	83.2	63.7	85.9	110.5	73.0	87.2	76.3	63.7	62.2	79.9	62.9
NLDCVVTGLQQGK	[K].NLDCVVTGLQQGK.[T]	High	2.75855E-06	0	2	A0A5K1VVQ9; A0A5K1VVQ1	A0A5K1VVQ9 [19378-19390]; A0A5K1VVQ1 [10926-10938]	0	13	32.2298	87.4	78.7	97.0	80.5	106.9	96.3	66.0	72.2	97.0	58.3	77.3	83.0
NLDCVVTGLQQGK	[K].NLDCVVTGLQQGK.[T]	High	1.26677E-05	0	2	A0A5K1VVQ9; A0A5K1VVQ1	A0A5K1VVQ9 [19378-19390]; A0A5K1VVQ1 [10926-10938]	0	13	28.0579	147.4	138.4	94.4	137.6	160.9	125.0	111.3	126.9	94.4	99.6	116.3	107.8
NICYVITHGDAKDQE	[K].NICYVITHGDAKDQE.[-]	High	5.77598E-07	0	2	Q545G1; A0A0U1RP93	Q545G1 [155-169]; A0A0U1RP93 [135-149]	1	15	20.8588	117.3	184.4	195.5	162.1	157.4	171.2	88.6	169.1	195.5	117.4	113.8	147.6
NICYVITHGDAKDQE	[K].NICYVITHGDAKDQE.[-]	High	2.25344E-06	0	6	Q545G1; A0A0U1RP93	Q545G1 [155-169]; A0A0U1RP93 [135-149]	1	15	25.3730	331.0	407.4	376.1	398.8	345.2	380.3	249.9	373.6	376.1	288.8	249.6	327.9
NICYVITHGDAK	[K].NICYVITHGDAK.[D]	High	8.78981E-06	0	6	Q545G1; A0A0U1RP93	Q545G1 [155-166]; A0A0U1RP93 [135-146]	0	12	21.6177	198.8	251.2	304.8	217.9	305.0	264.3	150.1	230.4	304.8	157.8	220.5	227.9
NICYVITHGDAK	[K].NICYVITHGDAK.[D]	High	2.51155E-11	0	15	Q545G1; A0A0U1RP93	Q545G1 [155-166]; A0A0U1RP93 [135-146]	0	12	26.7753	801.5	986.4	986.4	870.9	1209.9	928.4	605.2	904.6	986.4	630.6	874.8	800.4
NICYVITHGDAK	[K].NICYVITHGDAK.[D]	High	2.287E-05	0	11	Q545G1; A0A0U1RP93	Q545G1 [155-166]; A0A0U1RP93 [135-146]	0	12	20.4561	539.1	464.6	363.9	484.9	674.9	452.8	407.1	426.1	363.9	351.1	488.0	390.4
NLDKEYLPIGGLAEFCK	[K].NLDKEYLPIGGLAEFCK.[A]	High	0.000255563	4.56976E-05	5	P05202	P05202 [91-107]	1	17	42.4370	136.4	128.9	144.4	139.2	162.0	138.1	103.0	118.2	144.4	100.8	117.1	119.1
NLDYVATSIHEAVTK	[K].NLDYVATSIHEAVTK.[I]	High	0.01256	0.00143772	1	P05201	P05201 [397-411]	0	15	33.8456	30.7	29.7	33.3	32.5	33.2	26.0	23.2	27.2	33.3	23.5	24.0	22.4
NLDYVATSIHEAVTK	[K].NLDYVATSIHEAVTK.[I]	High	0.000171405	4.56976E-05	2	P05201	P05201 [397-411]	0	15	39.6912	78.5	71.4	66.4	83.8	87.5	73.4	59.3	65.5	66.4	60.7	63.3	63.3
NLDYVATSIHEAVTK	[K].NLDYVATSIHEAVTK.[I]	High	0.000629856	8.30771E-05	1	P05201	P05201 [397-411]	0	15	34.9487	47.0	66.0	53.2	51.4	67.2	56.0	35.5	60.5	53.2	37.2	48.6	48.3
NIFDQR	[R].NIFDQR.[A]	High	0.0858007	0.00761264	1	P51855	P51855 [216-221]	0	6	20.2754	172.6	189.3	197.9	176.5	206.5	223.3	130.3	173.6	197.9	127.8	149.3	192.5
NLFDMCGISEAQLK	[K].NLFDMCGISEAQLK.[D]	High	0.0166721	0.00171185	1	Q7TPN5	Q7TPN5 [231-244]	0	14	43.7059	29.4	21.8	22.2	27.5	22.3	22.7	22.2	20.0	22.2	19.9	16.1	19.6
NIFDFNALK	[R].NIFDFNALK.[SE]	High	0.00113187	0.000159038	8	Q8BZF8; Q66JR7	Q8BZF8 [206-214]; Q66JR7 [229-237]	0	9	43.4302	248.3	217.9	267.2	220.3	231.7	246.3	187.5	199.8	267.2	159.5	167.5	212.3
NIFDFNALK	[R].NIFDFNALK.[SE]	High	0.00205886	0.000262998	4	Q8BZF8; Q66JR7	Q8BZF8 [206-214]; Q66JR7 [229-237]	0	9	43.2650	83.8	81.8	62.2	84.1	85.1	73.9	63.3	75.0	62.2	60.9	61.5	63.7
NLFDELVLDK	[K].NLFDELVLDK.[D]	High	0.00128771	0.000159038	2	P28665	P28665 [72-81]	0	10	49.9102	49.8	47.5	43.7	46.0	56.8	45.8	37.6	43.6	43.7	33.3	41.1	39.5
NLFDELVLDK	[K].NLFDELVLDK.[D]	High	0.0256675	0.00241574	1	P28665	P28665 [72-81]	0	10	50.0532	20.3	12.2	10.8	13.3	16.0	10.9	15.3	11.2	10.8	9.6	11.6	9.4
NLEWIAGGTWTPSALK	[K].NLEWIAGGTWTPSALK.[F]	High	3.62098E-09	0	10	Q02788	Q02788 [708-723]	0	16	48.3298	259.4	294.7	264.2	286.3	223.9	289.7	195.9	270.3	264.2	207.3	161.9	249.8
NLEWIAGGTWTPSALK	[K].NLEWIAGGTWTPSALK.[F]	High	0.000860854	8.30771E-05	3	Q02788	Q02788 [708-723]	0	16	47.5106	81.7	70.7	45.9	78.3	64.2	63.4	61.7	64.8	45.9	56.7	46.4	54.7
NIEVPFKPAR	[K].NIEVPFKPAR.[V]	High	0.0275311	0.00267614	1	Q8VDC3	Q8VDC3 [73-82]	0	10	24.9219	36.8	32.4	38.9	31.9	35.1	33.9	27.8	29.7	38.9	23.1	25.4	29.2
NIEVPFKPAR	[K].NIEVPFKPAR.[V]	High	0.000606285	8.30771E-05	1	Q8VDC3	Q8VDC3 [73-82]	0	10	23.4540	28.3	37.6	33.1	28.9	39.4	29.2	21.4	34.5	33.1	20.9	28.5	25.2
NIEVMNSFELLSHTVEEK	[R].NIEVMNSFELLSHTVEEK.[I]	High	7.5573E-05	0	1	Q3UIT2	Q3UIT2 [77-94]	0	18	51.0743	16.2	16.0	21.2	18.5	17.7	19.4	12.2	14.7	21.2	13.4	12.8	16.7
NLESALR	[K].NLESALR.[F]	High	0.00144272	0.000196344	1	Q9JHU4	Q9JHU4 [3620-3626]	0	7	18.7412	116.0	139.8	194.6	140.7	111.3	136.6	87.6	128.2	194.6	101.9	80.5	117.8
NLEQLVK	[R].NLEQLVK.[L]	High	0.0994214	0.00891133	1	Q9DBB9	Q9DBB9 [335-341]	0	7	26.6072	51.4	52.6	53.2	62.4	45.4	44.3	38.8	48.2	53.2	45.2	32.8	38.2
NLEQISANITK	[K].NLEQISANITK.[F]	High	0.000240355	4.56976E-05	1	P47857	P47857 [477-487]	0	11	29.8307	27.7	43.1	45.2	40.5	36.8	42.6	20.9	39.5	45.2	29.3	26.6	36.7
NLEQISANITK	[K].NLEQISANITK.[F]	High	0.00160402	0.000231345	1	P47857	P47857 [477-487]	0	11	25.7313	65.7	68.5	63.3	74.0	78.1	74.1	49.6	62.8	63.3	53.6	56.5	63.9
NLEPVYEAHISSLQK	[R].NLEPVYEAHISSLQK.[Q]	High	0.000159928	4.56976E-05	1	Q6NXH9	Q6NXH9 [177-191]	0	15	26.4899	41.3	64.4	84.2	27.3	30.0	82.1	31.2	59.1	84.2	19.8	21.7	70.8
NLEPVYEAHISSLQK	[R].NLEPVYEAHISSLQK.[Q]	High	0.000113889	0	2	Q6NXH9	Q6NXH9 [177-191]	0	15	28.9243	135.6	139.6	143.5	111.7	102.2	170.7	102.4	128.0	143.5	80.9	73.9	147.2
NIEALASDLPNLGQLR	[R].NIEALASDLPNLGQLR.[T]	High	5.17947E-08	0	1	E5RKB6	E5RKB6 [1803-1818]	0	16	52.2203	18.9	19.1	19.1	19.3	21.2	16.2	14.3	17.5	19.1	14.0	15.3	14.0
NLEAIVQK	[K].NLEAIVQK.[I]	High	0.019442	0.00185704	1	P06801	P06801 [363-370]	0	8	21.5608	133.6	127.5	128.4	121.5	134.9	135.9	100.9	116.9	128.4	88.0	97.5	117.2
NLEAIVQK	[K].NLEAIVQK.[I]	High	0.0459059	0.0041993	2	P06801	P06801 [363-370]	0	8	26.6884	147.8	175.8	188.2	158.4	165.0	183.0	111.6	161.2	188.2	114.7	119.3	157.8
NLEAMNPPLFLR	[K].NLEAMNPPLFLR.[F]	High	0.0090369	0.001116	1	G3X9Y5	G3X9Y5 [794-805]	0	12	42.9450
NIEDVIAQGVGK	[K].NIEDVIAQGVGK.[L]	High	0.0463134	0.00422147	1	A0A5F8MPY2	A0A5F8MPY2 [50-61]	0	12	35.5364	18.1	12.5	2.5	8.7	11.8	12.3	13.7	11.5	2.5	6.3	8.5	10.6
NIEDVIAQGVGK	[K].NIEDVIAQGVGK.[L]	High	4.46635E-11	0	7	A0A5F8MPY2	A0A5F8MPY2 [50-61]	0	12	37.6616	282.6	314.8	307.8	244.0	234.6	325.1	213.4	288.7	307.8	176.7	169.6	280.3
NLIEMSELEIK	[K].NLIEMSELEIK.[H]	High	9.28351E-07	0	2	Q3TJN6	Q3TJN6 [375-385]	0	11	42.1851	85.6	57.5	66.2	71.7	65.4	81.1	64.6	52.7	66.2	51.9	47.3	69.9
NIEDYIHR	[K].NIEDYIHR.[I]	High	0.0142136	0.00150564	1	D3Z0M9	D3Z0M9 [743-750]	0	8	22.4710	72.7	71.0	60.7	67.7	58.5	61.0	54.9	65.1	60.7	49.0	42.3	52.6
NLEGYVGFANLPNQVYR	[K].NLEGYVGFANLPNQVYR.[K]	High	2.84414E-12	0	2	E9Q1G8	E9Q1G8 [26-42]	0	17	43.4485	69.5	74.0	75.5	66.0	70.3	64.5	52.5	67.9	75.5	47.8	50.8	55.6
NLEGYVGFANLPNQVYR	[K].NLEGYVGFANLPNQVYR.[K]	High	8.26032E-08	0	2	E9Q1G8	E9Q1G8 [26-42]	0	17	38.5326	75.0	83.5	94.4	85.1	71.5	78.3	56.6	76.6	94.4	61.6	51.7	67.5
NIELAVMR	[K].NIELAVMR.[R]	High	0.0102619	0.00128583	2	Q3TN31	Q3TN31 [205-212]	0	8	26.4457
NIELAVMR	[K].NIELAVMR.[R]	High	0.00193797	0.000262998	2	Q3TN31	Q3TN31 [205-212]	0	8	29.9047	110.7	112.0	158.4	91.0	96.0	109.6	83.6	102.7	158.4	65.9	69.4	94.5
NLELHYQAFLR	[R].NLELHYQAFLR.[D]	High	6.676E-05	0	1	Q9QXS1	Q9QXS1 [1073-1083]	0	11	34.5551	60.7	61.4	48.3	68.2	57.5	53.8	45.8	56.3	48.3	49.4	41.6	46.4
NLEPVYEAHISSLQK	[R].NLEPVYEAHISSLQK.[Q]	High	0.000512575	8.30771E-05	1	Q6NXH9	Q6NXH9 [177-191]	0	15	26.5810	222.5	151.4	99.0	203.2	204.0	149.6	168.0	138.8	99.0	147.1	147.5	129.0
NLEGYVGFANLPNQVYR	[K].NLEGYVGFANLPNQVYR.[K]	High	0.00023131	4.56976E-05	1	E9Q1G8	E9Q1G8 [26-42]	0	17	42.3356
NICYVITHGDAK	[K].NICYVITHGDAK.[D]	High	0.000133939	4.56976E-05	1	Q545G1; A0A0U1RP93	Q545G1 [155-166]; A0A0U1RP93 [135-146]	0	12	20.0539
NLIEVMR	[K].NLIEVMR.[R]	High	0.0322516	0.00297998	1	Q8BGH2	Q8BGH2 [75-81]	0	7	29.7913	82.2	92.6	98.9	82.0	80.9	90.4	62.1	84.9	98.9	59.4	58.5	77.9
NIIFFGK	[R].NIIFFGK.[F]	High	0.00155619	0.000231345	5	P70124	P70124 [365-371]	0	7	37.9530	149.8	186.1	189.9	148.9	160.7	178.0	113.1	170.7	189.9	107.8	116.2	153.5
NLNQALLDLHALGSAR	[K].NLNQALLDLHALGSAR.[ATV]	High	1.2279E-10	0	2	Q9CPX4	Q9CPX4 [106-121]	0	16	45.3038	50.5	56.8	54.4	54.3	49.4	61.5	38.1	52.1	54.4	39.3	35.7	53.0
NLNQALLDLHALGSAR	[K].NLNQALLDLHALGSAR.[ATV]	High	8.45611E-07	0	4	Q9CPX4	Q9CPX4 [106-121]	0	16	41.7504
NINIVR	[K].NINIVR.[K]	High	0.0388132	0.00368068	2	Q99KI0	Q99KI0 [51-56]	0	6	16.5497	110.1	186.9	200.2	162.7	150.5	168.0	83.1	171.4	200.2	117.8	108.8	144.8
NINLIVQK	[R].NINLIVQK.[R]	High	0.00671515	0.000804404	2	Q5SWR1; O35643	Q5SWR1 [305-312]; O35643 [305-312]	0	8	28.5989	141.0	155.0	192.4	157.2	148.7	169.2	106.5	142.1	192.4	113.8	107.5	145.9
NINLIVQK	[R].NINLIVQK.[R]	High	0.0150687	0.00158136	2	Q5SWR1; O35643	Q5SWR1 [305-312]; O35643 [305-312]	0	8	26.2039	148.5	132.7	125.9	153.7	149.9	141.0	112.1	121.7	125.9	111.3	108.4	121.6
NLNHVSYGR	[K].NLNHVSYGR.[L]	High	0.00687314	0.000826766	2	P26443	P26443 [445-453]	0	9	12.1722	40.1	48.9	48.1	50.1	51.2	47.1	30.3	44.8	48.1	36.3	37.0	40.6
NLNHVSYGR	[K].NLNHVSYGR.[L]	High	0.0340024	0.00307806	2	P26443	P26443 [445-453]	0	9	8.8501	49.5	40.5	31.3	48.2	56.2	40.4	37.4	37.1	31.3	34.9	40.6	34.8
NLNEDTTFLPFTR	[K].NLNEDTTFLPFTR.[E]	High	5.73122E-07	0	5	A0A0R4IZY0	A0A0R4IZY0 [181-193]	0	13	43.8294	109.7	148.4	129.2	144.9	117.8	124.9	82.8	136.1	129.2	104.9	85.2	107.7
NLNEDTTFLPFTR	[K].NLNEDTTFLPFTR.[E]	High	0.000467696	4.56976E-05	2	A0A0R4IZY0	A0A0R4IZY0 [181-193]	0	13	41.5622
NINDAWVCTNDMFR	[K].NINDAWVCTNDMFR.[L]	High	0.0227168	0.00216575	1	P61971	P61971 [107-120]	0	14	32.9804	75.8	93.7	86.6	95.7	108.7	86.0	57.2	85.9	86.6	69.3	78.6	74.1
NINDAWVCTNDMFR	[K].NINDAWVCTNDMFR.[L]	High	1.82549E-05	0	1	P61971	P61971 [107-120]	0	14	40.9614
NLNAIVQK	[R].NLNAIVQK.[L]	High	0.0121565	0.00140907	2	Q3U1N0	Q3U1N0 [439-446]	0	8	23.4703	73.2	82.5	89.2	146.1	86.0	90.1	55.3	75.7	89.2	105.8	62.2	77.7
NINADEAAAMGAVYQAAALSK	[K].NINADEAAAMGAVYQAAALSK.[A]	High	7.63633E-15	0	1	Q9JKR6	Q9JKR6 [408-428]	0	21	50.0937	13.5	22.0	23.5	15.2	11.8	21.2	10.2	20.2	23.5	11.0	8.5	18.3
NLMTSQPQMAK	[R].NLMTSQPQMAK.[Q]	High	0.00103326	0.000122408	3	P97350	P97350 [647-657]	0	11	15.4486	156.7	157.6	184.9	166.6	161.3	164.2	118.3	144.5	184.9	120.6	116.6	141.6
NLPATDAIQR	[R].NLPATDAIQR.[Q]	High	0.00889536	0.00108836	1	Q3TDX7	Q3TDX7 [343-352]	0	10	16.9238	93.1	105.2	104.1	125.4	110.2	97.0	70.3	96.5	104.1	90.8	79.7	83.6
NLMTSQPQMAK	[R].NLMTSQPQMAK.[Q]	High	0.000114772	0	3	P97350	P97350 [647-657]	0	11	20.9008	132.3	136.0	193.7	133.8	146.1	138.7	99.9	124.7	193.7	96.9	105.6	119.6
NLMQLNLAHNILR	[K].NLMQLNLAHNILR.[K]	High	1.94352E-08	0	4	Q8CAZ9	Q8CAZ9 [218-230]	0	13	40.0616	171.8	190.2	163.2	222.6	213.7	215.5	129.7	174.4	163.2	161.2	154.5	185.8
NLMQLNLAHNILR	[K].NLMQLNLAHNILR.[K]	High	2.69234E-05	0	2	Q8CAZ9	Q8CAZ9 [218-230]	0	13	32.2803
NLMQLNLAHNILR	[K].NLMQLNLAHNILR.[K]	High	1.29666E-05	0	3	Q8CAZ9	Q8CAZ9 [218-230]	0	13	39.0196
NIMPLSAAMFLSER	[K].NIMPLSAAMFLSER.[K]	High	4.56514E-05	0	1	A0A1L1SQG7	A0A1L1SQG7 [1579-1592]	0	14	53.3657	25.4	21.9	18.9	21.5	22.0	16.9	19.2	20.1	18.9	15.6	15.9	14.6
NLMNAVVQTVK	[K].NLMNAVVQTVK.[MA]	High	2.116E-05	0	3	Q3TGQ3	Q3TGQ3 [824-834]	0	11	38.0322	102.6	139.0	171.5	124.0	120.5	136.4	77.5	127.5	171.5	89.8	87.1	117.6
NLMFLVLR	[K].NLMFLVLR.[D]	High	7.27013E-05	0	1	Q8BP47	Q8BP47 [154-161]	0	8	53.9303	35.5	44.2	102.8	56.9	28.1	42.0	26.8	40.5	102.8	41.2	20.3	36.2
NLMFLVLR	[K].NLMFLVLR.[D]	High	0.0707489	0.00613206	1	Q8BP47	Q8BP47 [154-161]	0	8	53.9091
NIMEYLR	[R].NIMEYLR.[G]	High	0.0227168	0.00216575	1	E9PV24	E9PV24 [109-115]	0	7	32.5757	46.4	33.1	32.1	30.8	26.7	37.8	35.0	30.4	32.1	22.3	19.3	32.6
NIMEYLR	[R].NIMEYLR.[G]	High	0.00339488	0.000517739	3	E9PV24	E9PV24 [109-115]	0	7	38.1784	389.9	136.7	130.2	211.4	124.3	181.6	294.4	125.4	130.2	153.1	89.9	156.6
NILYLQMSSLK	[K].NILYLQMSSLK.[S]	High	6.47217E-05	0	4	A0A0B4J1P4	A0A0B4J1P4 [96-106]	0	11	47.7590	120.9	112.8	109.0	208.4	131.1	126.2	91.3	103.4	109.0	150.9	94.8	108.8
NILYLQMSSLK	[K].NILYLQMSSLK.[S]	High	0.000331577	4.56976E-05	6	A0A0B4J1P4	A0A0B4J1P4 [96-106]	0	11	43.7122	171.9	147.0	164.3	337.1	199.3	188.0	129.8	134.8	164.3	244.1	144.1	162.1
NIIYHAVK	[K].NIIYHAVK.[DE]	High	0.00407551	0.00054222	2	B9EKS2; G3UZM1	B9EKS2 [1739-1746]; G3UZM1 [2505-2512]	0	8	20.2988	83.2	85.7	72.2	69.3	72.2	75.9	62.8	78.6	72.2	50.2	52.2	65.4
NLLVSVQSR	[K].NLLVSVQSR.[W]	High	0.0582724	0.00520676	1	F7ACR9	F7ACR9 [4468-4476]	0	9	23.8415	141.6	99.0	96.1	80.2	91.0	80.6	106.9	90.8	96.1	58.1	65.8	69.5
NILVNSNLVCK	[R].NILVNSNLVCK.[V]	High	0.00528694	0.000630876	1	Q8C8K1; Q03137; Q03145	Q8C8K1 [754-764]; Q03137 [751-761]; Q03145 [745-755]	0	11	28.5857	43.3	38.9	37.9	39.8	38.2	36.3	32.7	35.7	37.9	28.8	27.6	31.3
NLMQLNLAHNILR	[K].NLMQLNLAHNILR.[K]	High	1.31737E-07	0	3	Q8CAZ9	Q8CAZ9 [218-230]	0	13	34.6956	137.6	143.5	143.4	157.9	144.3	137.7	103.9	131.6	143.4	114.3	104.3	118.7
NIIVFYGSQTGTAEEFANR	[R].NIIVFYGSQTGTAEEFANR.[L]	High	9.90928E-05	0	1	P37040	P37040 [79-97]	0	19	35.7860	40.9	36.7	62.6	35.2	31.8	34.9	30.9	33.7	62.6	25.5	23.0	30.1
NLPFDFTWK	[R].NLPFDFTWK.[M]	High	0.00326832	0.000517739	1	A0A1S6GWJ8	A0A1S6GWJ8 [738-746]	0	9	48.8277	24.1	15.2	12.8	14.5	17.0	19.1	18.2	13.9	12.8	10.5	12.3	16.5
NLPFSVENK	[K].NLPFSVENK.[W]	High	0.0146953	0.0015601	1	P17665	P17665 [26-34]	0	9	27.6631	98.4	110.8	94.4	147.2	91.1	98.1	74.3	101.6	94.4	106.6	65.9	84.6
NLQDINTLEVAGDIQLTHVQT	[K].NLQDINTLEVAGDIQLTHVQT.[-]	High	6.54089E-06	0	1	G3X9T7	G3X9T7 [333-353]	0	21	45.6212	23.6	23.6	18.0	23.9	24.9	21.0	17.8	21.6	18.0	17.3	18.0	18.1
NLQDAMQVCR	[R].NLQDAMQVCR.[N]	High	1.0514E-06	0	2	Q3U4U6	Q3U4U6 [390-399]	0	10	21.5929	131.9	154.3	201.6	146.3	125.6	161.5	99.6	141.5	201.6	105.9	90.8	139.2
NLPVPVYLRPLDEK	[K].NLPVPVYLRPLDEK.[D]	High	7.38367E-05	0	1	Q58A65	Q58A65 [668-681]	0	14	38.4504	51.8	72.0	63.2	70.0	57.5	62.8	39.1	66.0	63.2	50.7	41.6	54.1
NLPTVFVYR	[R].NLPTVFVYR.[E]	High	0.0169574	0.00175203	1	Q8BVF2	Q8BVF2 [163-171]	0	9	34.4972
NLPQTPWIIDGER	[R].NLPQTPWIIDGER.[K]	High	0.000253611	4.56976E-05	1	Q9D3U0	Q9D3U0 [298-310]	0	13	39.1766	40.7	46.0	43.9	48.2	39.6	38.4	30.7	42.2	43.9	34.9	28.6	33.1
NIPQMSFDDTEREPEQTFSLNR	[K].NIPQMSFDDTEREPEQTFSLNR.[D]	High	0.000722513	8.30771E-05	1	Q8BWR2	Q8BWR2 [110-131]	1	22	34.9519	51.9	61.8	58.9	50.1	51.9	55.1	39.2	56.7	58.9	36.3	37.5	47.5
NIPQCMTPEQLMTLCR	[K].NIPQCMTPEQLMTLCR.[E]	High	3.19411E-05	0	1	Q3USC0	Q3USC0 [529-544]	0	16	40.7807	44.2	43.6	52.4	50.1	34.2	50.9	33.4	40.0	52.4	36.3	24.7	43.9
NLPPSGAVPVTGTPPHVVK	[K].NLPPSGAVPVTGTPPHVVK.[V]	High	0.0173954	0.00175203	2	Q571F9	Q571F9 [296-314]	0	19	19.7280	74.2	74.4	69.1	82.4	58.0	62.5	56.0	68.2	69.1	59.7	41.9	53.9
NLPPSGAVPVTGTPPHVVK	[K].NLPPSGAVPVTGTPPHVVK.[V]	High	1.34806E-05	0	3	Q571F9	Q571F9 [296-314]	0	19	22.1058	152.6	160.1	144.7	140.0	151.9	148.1	115.2	146.8	144.7	101.4	109.8	127.7
NLPPQEQMISALPDIK	[K].NLPPQEQMISALPDIK.[V]	High	3.02508E-05	0	1	Q61074	Q61074 [407-422]	0	16	40.7985	23.4	20.2	25.0	24.2	18.4	24.0	17.7	18.5	25.0	17.5	13.3	20.7
NLPPQEQMISALPDIK	[K].NLPPQEQMISALPDIK.[V]	High	0.017102	0.00175203	1	Q61074	Q61074 [407-422]	0	16	40.6015	30.3	33.5	49.1	32.2	31.1	32.2	22.9	30.7	49.1	23.3	22.5	27.8
NLPPLTDAQK	[R].NLPPLTDAQK.[N]	High	0.00467646	0.000572473	1	Q9CZ04	Q9CZ04 [84-93]	0	10	21.8282	137.5	180.0	187.2	140.5	161.3	186.5	103.8	165.1	187.2	101.7	116.6	160.8
NIPMTLELLQSTR	[K].NIPMTLELLQSTR.[I]	High	1.30703E-08	0	2	Q3UPE0	Q3UPE0 [33-45]	0	13	47.7575	49.3	49.6	63.1	45.7	38.0	54.3	37.2	45.5	63.1	33.1	27.5	46.8
NIPMLFVR	[R].NIPMLFVR.[G]	High	0.0793085	0.00714981	1	P62311	P62311 [81-88]	0	8	41.9403	40.9	40.5	56.8	44.1	40.9	42.2	30.9	37.1	56.8	31.9	29.6	36.4
NLPFDFTWK	[R].NLPFDFTWK.[M]	High	0.0297957	0.00284468	1	A0A1S6GWJ8	A0A1S6GWJ8 [738-746]	0	9	47.7262	14.0	22.8	27.8	14.2	11.2	22.9	10.6	20.9	27.8	10.3	8.1	19.7
NLPIYSENIIEMYR	[K].NLPIYSENIIEMYR.[G]	High	0.0197795	0.00190933	1	Q3UH59	Q3UH59 [167-180]	0	14	47.7694
NLPIYSEEIVEMYK	[K].NLPIYSEEIVEMYK.[G]	High	4.94374E-07	0	1	Q8VDD5	Q8VDD5 [126-139]	0	14	43.4274	45.4	58.7	53.0	50.7	46.1	55.1	34.3	53.8	53.0	36.7	33.3	47.5
NLPIYSEEIVEMYK	[K].NLPIYSEEIVEMYK.[G]	High	3.00491E-07	0	6	Q8VDD5	Q8VDD5 [126-139]	0	14	48.4551	144.8	183.0	200.5	154.7	131.1	185.1	109.3	167.8	200.5	112.0	94.8	159.6
NLPIYSEEIVEMYK	[K].NLPIYSEEIVEMYK.[G]	High	5.22014E-06	0	2	Q8VDD5	Q8VDD5 [126-139]	0	14	45.1800	92.7	89.4	64.9	79.3	77.0	87.9	70.0	82.0	64.9	57.4	55.7	75.8
NIPIPTLK	[RK].NIPIPTLK.[AED]	High	0.0475576	0.00431053	1	P49813; Q9JKK7; Q3TFA9	P49813 [207-214]; Q9JKK7 [209-216]; Q3TFA9 [210-217]	0	8	32.3943	58.7	74.7	82.2	80.7	69.0	81.2	44.3	68.5	82.2	58.4	49.9	70.0
NLPLPPPPPPR	[R].NLPLPPPPPPR.[G]	High	4.29767E-06	0	9	Q3U6X2; Q3TL71	Q3U6X2 [282-292]; Q3TL71 [306-316]	0	11	25.8088	486.8	566.0	574.0	504.5	482.4	484.7	367.6	519.1	574.0	365.3	348.8	417.9
NLPLPPPPPPR	[R].NLPLPPPPPPR.[G]	High	0.000142466	4.56976E-05	15	Q3U6X2; Q3TL71	Q3U6X2 [282-292]; Q3TL71 [306-316]	0	11	22.6186
NLPIENTTDCLSTMASVCR	[K].NLPIENTTDCLSTMASVCR.[V]	High	1.45726E-09	0	2	Q921M7	Q921M7 [214-232]	0	19	38.6536	69.7	56.9	62.8	57.0	55.7	48.8	52.6	52.2	62.8	41.3	40.3	42.1
NLPIENTTDCLSTMASVCR	[K].NLPIENTTDCLSTMASVCR.[V]	High	0.0732832	0.00648333	1	Q921M7	Q921M7 [214-232]	0	19	37.6872
NIPGPHMVLVPK	[R].NIPGPHMVLVPK.[YS]	High	0.000161164	4.56976E-05	1	Q91ZW3	Q91ZW3 [226-237]	0	12	27.6915	76.7	69.0	70.7	63.8	59.5	67.2	57.9	63.3	70.7	46.2	43.0	57.9
NLPGLVQEGEPFSEEATLFTK	[R].NLPGLVQEGEPFSEEATLFTK.[E]	High	3.82442E-07	0	3	Q3TRW3	Q3TRW3 [566-586]	0	21	50.4596	53.4	65.2	75.4	60.4	53.7	70.6	40.3	59.8	75.4	43.7	38.8	60.9
NLPGLVQEGEPFSEEATLFTK	[R].NLPGLVQEGEPFSEEATLFTK.[E]	High	0.000433303	4.56976E-05	2	Q3TRW3	Q3TRW3 [566-586]	0	21	49.5714	42.9	37.2	27.8	40.7	48.0	39.3	32.4	34.1	27.8	29.5	34.7	33.9
NIPGITLLNVSK	[R].NIPGITLLNVSK.[L]	High	7.5241E-08	0	7	Q9D8E6	Q9D8E6 [223-234]	0	12	42.5986	149.8	185.9	265.5	144.0	126.6	185.9	113.1	170.5	265.5	104.3	91.5	160.3
NIPGITLLNVSK	[R].NIPGITLLNVSK.[L]	High	0.000420261	4.56976E-05	6	Q9D8E6	Q9D8E6 [223-234]	0	12	42.8644	179.1	132.2	95.1	132.9	119.8	197.4	135.2	121.2	95.1	96.2	86.6	170.2
NLPFSVENK	[K].NLPFSVENK.[W]	High	1.29713E-06	0	2	P17665	P17665 [26-34]	0	9	28.4808	100.0	151.9	140.7	137.3	129.6	167.5	75.5	139.3	140.7	99.4	93.7	144.4
NLPIYSEEIVEMYK	[K].NLPIYSEEIVEMYK.[G]	High	0.0144522	0.00153243	1	Q8VDD5	Q8VDD5 [126-139]	0	14	44.3215	20.4	28.8	28.4	21.4	22.7	25.1	15.4	26.4	28.4	15.5	16.4	21.6
NIIVFYGSQTGTAEEFANR	[R].NIIVFYGSQTGTAEEFANR.[L]	High	2.91255E-08	0	1	P37040	P37040 [79-97]	0	19	40.9209	43.3	40.3	44.5	54.4	45.1	38.0	32.7	37.0	44.5	39.4	32.6	32.8
NILTSSTGSR	[R].NILTSSTGSR.[I]	High	0.00097229	8.30771E-05	3	O88493; E9PWQ3	O88493 [508-517]; E9PWQ3 [1115-1124]	0	10	16.7641	164.5	164.9	251.5	181.1	136.9	186.9	124.2	151.2	251.5	131.1	99.0	161.1
NILTSSTGSR	[R].NILTSSTGSR.[I]	High	0.00276592	0.000361578	3	O88493; E9PWQ3	O88493 [508-517]; E9PWQ3 [1115-1124]	0	10	13.6985
NLILSAFPR	[R].NLILSAFPR.[N]	High	0.00725713	0.000826766	1	Q6ZQ08	Q6ZQ08 [2129-2137]	0	9	39.1566
NLLLHYPDGR	[K].NLLLHYPDGR.[E]	High	8.48832E-05	0	3	Q7TQ48	Q7TQ48 [65-74]	0	10	27.1351	52.3	63.9	55.3	57.3	61.5	60.8	39.5	58.6	55.3	41.5	44.5	52.4
NIILGGVK	[K].NIILGGVK.[A]	High	0.10028	0.0090226	2	A0A1S6GWH5	A0A1S6GWH5 [150-157]	0	8	24.7662	82.5	73.7	79.2	60.8	78.4	76.1	62.3	67.6	79.2	44.0	56.7	65.6
NIILEEGKEILVGDVGQTVDDPYTTFVK	[K].NIILEEGKEILVGDVGQTVDDPYTTFVK.[M]	High	1.75658E-08	0	1	Q544Y7	Q544Y7 [46-73]	1	28	53.9114	31.4	46.0	47.4	33.8	29.6	45.0	23.7	42.2	47.4	24.5	21.4	38.8
NIILEEGKEILVGDVGQTVDDPYTTFVK	[K].NIILEEGKEILVGDVGQTVDDPYTTFVK.[M]	High	1.84082E-06	0	1	Q544Y7	Q544Y7 [46-73]	1	28	53.5995	57.9	33.6	9.8	36.0	32.1	38.2	43.7	30.8	9.8	26.1	23.2	32.9
NILIDFTK	[R].NILIDFTK.[KR]	High	0.000278042	4.56976E-05	2	O08528; P17710	O08528 [756-763]; P17710 [812-819]	0	8	39.5853	89.7	120.5	110.5	113.2	116.5	110.0	67.7	110.5	110.5	82.0	84.2	94.8
NLLIDFFR	[K].NLLIDFFR.[G]	High	0.00173009	0.000231345	1	Q9JJ80	Q9JJ80 [161-168]	0	8	54.1251	37.3	44.4	56.8	37.6	30.0	44.4	28.2	40.7	56.8	27.2	21.7	38.3
NIIIALIDR	[K].NIIIALIDR.[L]	High	1.40149E-05	0	2	Q3TJ43	Q3TJ43 [297-305]	0	9	53.7972	67.5	73.9	89.5	72.2	56.4	79.7	51.0	67.8	89.5	52.3	40.8	68.7
NIIIALIDR	[K].NIIIALIDR.[L]	High	0.00737094	0.000826766	1	Q3TJ43	Q3TJ43 [297-305]	0	9	46.0742
NLILAGVK	[K].NLILAGVK.[G]	High	0.0007738	8.30771E-05	2	Q9R1T2	Q9R1T2 [58-65]	0	8	30.0308	69.1	87.9	105.7	74.3	72.8	86.4	52.2	80.6	105.7	53.8	52.6	74.5
NLLLAGAK	[R].NLLLAGAK.[V]	High	0.00262305	0.000361578	1	B7ZP20	B7ZP20 [924-931]	0	8	26.0773	37.5	52.9	49.3	39.4	36.4	52.2	28.3	48.5	49.3	28.5	26.3	45.0
NLLHVTDTGVGMTR	[K].NLLHVTDTGVGMTR.[E]	High	0.0179989	0.00175203	1	P08113	P08113 [143-156]	0	14	21.9869	87.9	99.3	95.4	92.7	102.3	99.2	66.4	91.1	95.4	67.1	74.0	85.5
NLLHVTDTGVGMTR	[K].NLLHVTDTGVGMTR.[E]	High	1.09279E-05	0	6	P08113	P08113 [143-156]	0	14	26.6918	194.4	173.3	162.6	190.3	165.1	187.6	146.8	158.9	162.6	137.8	119.4	161.7
NLLHVTDTGVGMTR	[K].NLLHVTDTGVGMTR.[E]	High	0.000921878	8.30771E-05	1	P08113	P08113 [143-156]	0	14	23.9983
NLILSAFPR	[R].NLILSAFPR.[N]	High	0.0455021	0.0041993	1	Q6ZQ08	Q6ZQ08 [2129-2137]	0	9	41.3464	71.0	82.5	79.5	80.5	78.7	78.3	53.6	75.7	79.5	58.3	56.9	67.5
NIIHTYNMLPDAMSFELAK	[R].NIIHTYNMLPDAMSFELAK.[N]	High	5.17947E-08	0	1	A0A571BF58	A0A571BF58 [1890-1908]	0	19	47.9417	28.7	34.5	29.8	31.8	26.1	30.7	21.7	31.6	29.8	23.0	18.9	26.5
NLLHQDAVDLFR	[K].NLLHQDAVDLFR.[N]	High	0.00162848	0.000231345	1	E9PVN6	E9PVN6 [75-86]	0	12	35.6872
NIIGYFEQK	[R].NIIGYFEQK.[D]	High	0.000247844	4.56976E-05	3	Q3URM4	Q3URM4 [162-170]	0	9	43.0210	62.0	73.9	84.8	72.9	61.1	71.7	46.8	67.8	84.8	52.8	44.2	61.8
NLIGTYMCICGPGYQR	[K].NLIGTYMCICGPGYQR.[R]	High	8.38715E-11	0	2	Q61554	Q61554 [2269-2284]	0	16	34.8410	96.9	115.5	129.8	123.7	95.4	90.4	73.2	105.9	129.8	89.6	69.0	77.9
NLIGTYMCICGPGYQR	[K].NLIGTYMCICGPGYQR.[R]	High	1.63726E-05	0	1	Q61554	Q61554 [2269-2284]	0	16	32.4890	103.3	92.5	105.6	119.2	96.8	77.8	78.0	84.8	105.6	86.3	70.0	67.1
NLIGTYMCICGPGYQR	[K].NLIGTYMCICGPGYQR.[R]	High	6.79893E-10	0	1	Q61554	Q61554 [2269-2284]	0	16	42.7891	22.2	23.6	25.1	25.1	25.0	18.6	16.8	21.6	25.1	18.2	18.1	16.0
NLIGTYMCICGPGYQR	[K].NLIGTYMCICGPGYQR.[R]	High	0.000209338	4.56976E-05	2	Q61554	Q61554 [2269-2284]	0	16	32.4552
NLIGTYMCICGPGYQR	[K].NLIGTYMCICGPGYQR.[R]	High	3.91433E-08	0	2	Q61554	Q61554 [2269-2284]	0	16	40.8258
NIIGMDKPLSLPGFLAK	[R].NIIGMDKPLSLPGFLAK.[F]	High	0.00656094	0.000804404	1	P03958	P03958 [48-64]	0	17	46.5111	18.5	24.6	25.0	26.7	23.7	21.6	14.0	22.6	25.0	19.3	17.1	18.6
NLLGLGQQMLR	[K].NLLGLGQQMLR.[R]	High	0.0173954	0.00175203	2	Q3UGD6	Q3UGD6 [5-15]	0	11	42.5954	36.0	35.7	52.7	28.9	27.1	35.6	27.2	32.7	52.7	20.9	19.6	30.7
NILGHYVGSFEDPYHTHCMK	[K].NILGHYVGSFEDPYHTHCMK.[V]	High	0.00651036	0.000804404	1	A0A571BF58	A0A571BF58 [424-443]	0	20	29.4253	38.4	44.5	34.1	36.0	39.0	37.6	29.0	40.8	34.1	26.1	28.2	32.4
NILGGTVFR	[R].NILGGTVFR.[E]	High	0.00186604	0.000262998	3	P54071; Q8C338	P54071 [141-149]; Q8C338 [101-109]	0	9	34.4289	66.6	86.1	116.7	84.8	73.0	88.6	50.3	79.0	116.7	61.4	52.8	76.4
NILGGTVFR	[R].NILGGTVFR.[E]	High	0.0484056	0.00433397	1	P54071; Q8C338	P54071 [141-149]; Q8C338 [101-109]	0	9	31.1050
NILFVITKPDVYK	[K].NILFVITKPDVYK.[S]	High	9.65171E-07	0	4	P70670	P70670 [2073-2085]	0	13	42.0529	129.8	143.8	257.6	100.1	86.9	160.1	98.0	131.9	257.6	72.5	62.8	138.0
NILFVITKPDVYK	[K].NILFVITKPDVYK.[S]	High	0.012256	0.00140907	2	P70670	P70670 [2073-2085]	0	13	41.5022	120.3	63.6	43.3	62.7	41.4	73.8	90.8	58.3	43.3	45.4	29.9	63.6
NLLHQDAVDLFR	[K].NLLHQDAVDLFR.[N]	High	9.95676E-07	0	1	E9PVN6	E9PVN6 [75-86]	0	12	38.1256	45.8	45.6	53.9	44.7	38.6	43.5	34.6	41.8	53.9	32.4	27.9	37.5
NLLLSGEQLEASR	[R].NLLLSGEQLEASR.[N]	High	0.000453624	4.56976E-05	2	Q91V61	Q91V61 [35-47]	0	13	30.4597
NLLLSGEQLEASR	[R].NLLLSGEQLEASR.[N]	High	2.11716E-08	0	1	Q91V61	Q91V61 [35-47]	0	13	33.7155	53.2	46.2	55.7	49.6	50.9	52.4	40.2	42.4	55.7	35.9	36.8	45.2
NILLTHGR	[R].NILLTHGR.[I]	High	0.00536882	0.000662644	1	P05532	P05532 [799-806]	0	8	17.9692	26.9	26.9	24.1	26.4	25.6	23.0	20.3	24.7	24.1	19.1	18.5	19.8
NLLTPCYNQK	[K].NLLTPCYNQK.[T]	High	0.000159928	4.56976E-05	2	P20060	P20060 [283-292]	0	10	24.0031	152.3	197.0	182.6	169.9	187.5	170.5	115.0	180.7	182.6	123.0	135.6	147.0
NILTEIYR	[K].NILTEIYR.[I]	High	0.00339488	0.000517739	1	A0A068BFR3	A0A068BFR3 [167-174]	0	8	38.5085	21.7	22.4	26.7	22.1	16.9	22.9	16.4	20.5	26.7	16.0	12.2	19.7
NILTEIYR	[K].NILTEIYR.[I]	High	0.110172	0.009905	1	A0A068BFR3	A0A068BFR3 [167-174]	0	8	35.9548
NLITDICTEQCTLSDQLLPK	[R].NLITDICTEQCTLSDQLLPK.[H]	High	0.0701287	0.00611258	1	A2AS98	A2AS98 [618-637]	0	20	53.0396	13.2	17.8	9.6	10.5	12.6	14.3	10.0	16.3	9.6	7.6	9.1	12.3
NLITAVAPR	[R].NLITAVAPR.[A]	High	0.00687314	0.000826766	2	Q9JIL0	Q9JIL0 [336-344]	0	9	24.8243
NLLSVAYK	[R].NLLSVAYK.[N]	High	1.43457E-05	0	5	P68510; A3KML3; O70456; A8IP69; Q9CQV8; P63101; P62259	P68510 [43-50]; A3KML3 [42-49]; O70456 [42-49]; A8IP69 [43-50]; Q9CQV8 [44-51]; P63101 [42-49]; P62259 [43-50]	0	8	27.2327	183.4	363.4	439.3	184.5	199.0	303.9	138.5	333.3	439.3	133.6	143.9	262.0
NLLSVAYK	[R].NLLSVAYK.[N]	High	0.000695495	8.30771E-05	6	P68510; A3KML3; O70456; A8IP69; Q9CQV8; P63101; P62259	P68510 [43-50]; A3KML3 [42-49]; O70456 [42-49]; A8IP69 [43-50]; Q9CQV8 [44-51]; P63101 [42-49]; P62259 [43-50]	0	8	29.7677	273.7	361.0	472.2	350.0	338.7	342.4	206.7	331.1	472.2	253.4	244.9	295.2
NLLSVAYK	[R].NLLSVAYK.[N]	High	0.00566587	0.000722604	2	P68510; A3KML3; O70456; A8IP69; Q9CQV8; P63101; P62259	P68510 [43-50]; A3KML3 [42-49]; O70456 [42-49]; A8IP69 [43-50]; Q9CQV8 [44-51]; P63101 [42-49]; P62259 [43-50]	0	8	29.2608	107.5	105.8	92.3	92.5	87.4	102.2	81.2	97.0	92.3	67.0	63.2	88.1
NLLSSPNPEGINIYQPAPPTGPTR	[R].NLLSSPNPEGINIYQPAPPTGPTR.[K]	High	3.24663E-11	0	1	A0A0A0MQ97	A0A0A0MQ97 [120-143]	0	24	36.7169	36.6	31.1	30.6	31.8	28.9	26.0	27.6	28.5	30.6	23.0	20.9	22.4
NLLSSPNPEGINIYQPAPPTGPTR	[R].NLLSSPNPEGINIYQPAPPTGPTR.[K]	High	1.81229E-07	0	1	A0A0A0MQ97	A0A0A0MQ97 [120-143]	0	24	36.5451
NILSSADYVER	[K].NILSSADYVER.[G]	High	2.18281E-05	0	1	P70452	P70452 [244-254]	0	11	27.7470	126.1	97.5	113.3	169.9	107.2	106.0	95.2	89.4	113.3	123.0	77.5	91.4
NLISNLQQSVDDTSLAIQR	[R].NLISNLQQSVDDTSLAIQR.[I]	High	5.95805E-06	0	1	Q8K4Q8	Q8K4Q8 [218-236]	0	19	52.1962
NLLSHLQTGR	[R].NLLSHLQTGR.[D]	High	0.0451018	0.00412699	1	A2ANY6	A2ANY6 [3261-3270]	0	10	24.2664	56.3	57.7	45.9	45.6	48.1	50.9	42.5	52.9	45.9	33.0	34.8	43.9
NLLQVDLTK	[R].NLLQVDLTK.[R]	High	0.000139207	4.56976E-05	2	P68181	P68181 [272-280]	0	9	34.1177	40.3	51.4	60.2	54.8	46.7	52.7	30.4	47.1	60.2	39.7	33.8	45.4
NLLQVDLTK	[R].NLLQVDLTK.[R]	High	0.0157149	0.00166286	2	P68181	P68181 [272-280]	0	9	32.4615	116.4	113.3	123.6	103.9	100.3	99.4	87.9	103.9	123.6	75.2	72.5	85.7
NILQLHDLTTGALLK	[K].NILQLHDLTTGALLK.[T]	High	0.000190897	4.56976E-05	2	Q8C6A3	Q8C6A3 [359-373]	0	15	49.9164	36.2	50.4	47.5	38.9	34.4	52.0	27.3	46.2	47.5	28.2	24.9	44.8
NILQLHDLTTGALLK	[K].NILQLHDLTTGALLK.[T]	High	0.00103326	0.000122408	1	Q8C6A3	Q8C6A3 [359-373]	0	15	41.7324	63.0	53.9	45.9	45.4	53.9	52.3	47.6	49.4	45.9	32.9	39.0	45.1
NILLTIGSYK	[K].NILLTIGSYK.[N]	High	0.00234145	0.000330222	2	B2RQC6	B2RQC6 [1314-1323]	0	10	44.0391	46.7	51.7	56.9	43.5	36.7	57.8	35.3	47.4	56.9	31.5	26.5	49.8
NILLTNEQLENAR	[R].NILLTNEQLENAR.[K]	High	5.08901E-05	0	1	Q99JR1	Q99JR1 [36-48]	0	13	25.9983
NILLTNEQLENAR	[R].NILLTNEQLENAR.[K]	High	8.78981E-06	0	1	Q99JR1	Q99JR1 [36-48]	0	13	29.9901	18.9	22.8	29.5	18.5	19.8	25.8	14.3	20.9	29.5	13.4	14.3	22.2
NLILVVR	[K].NLILVVR.[G]	High	0.0215641	0.00200428	1	Q80U89	Q80U89 [841-847]	0	7	31.8757	91.0	106.6	133.5	124.4	116.9	122.1	68.7	97.8	133.5	90.1	84.5	105.3
NLINDYVSNQTQGMIK	[K].NLINDYVSNQTQGMIK.[EK]	High	0.0153235	0.00158136	1	P07759; A0A0R4J0I1	P07759 [177-192]; A0A0R4J0I1 [177-192]	0	16	38.0274	72.0	52.0	52.0	71.5	80.9	60.1	54.4	47.7	52.0	51.8	58.5	51.8
NLINQMLTINPAK	[K].NLINQMLTINPAK.[R]	High	3.93917E-05	0	1	Q5SVJ0; Q923T9	Q5SVJ0 [247-259]; Q923T9 [247-259]	0	13	44.0414	76.7	91.3	139.4	82.9	124.6	81.8	57.9	83.7	139.4	60.0	90.1	70.5
NLIEWLNK	[R].NLIEWLNK.[Y]	High	0.000669481	8.30771E-05	2	Q8R1G2	Q8R1G2 [236-243]	0	8	43.8149	68.5	76.9	78.5	83.4	79.0	67.6	51.7	70.5	78.5	60.4	57.1	58.3
NLINQTTAK	[K].NLINQTTAK.[A]	High	0.0647813	0.00575649	1	G3X9K3	G3X9K3 [187-195]	0	9	16.7924	135.9	145.2	164.2	127.9	99.9	150.7	102.6	133.2	164.2	92.6	72.2	129.9
NILPFDHTR	[K].NILPFDHTR.[V]	High	0.00162848	0.000231345	1	P35235	P35235 [281-289]	0	9	25.8949	21.5	23.6	25.5	18.9	22.5	17.9	16.2	21.6	25.5	13.7	16.3	15.4
NIIPFDQMTIDDLNEIFPETK	[R].NIIPFDQMTIDDLNEIFPETK.[L]	High	0.000467696	4.56976E-05	1	Q9DCX2	Q9DCX2 [124-144]	0	21	54.2440	47.8	33.1	14.2	32.9	42.5	29.9	36.1	30.4	14.2	23.8	30.7	25.8
NIIPFDQMTIDDLNEIFPETK	[R].NIIPFDQMTIDDLNEIFPETK.[L]	High	2.00395E-05	0	1	Q9DCX2	Q9DCX2 [124-144]	0	21	54.0194	52.8	47.7	28.0	50.3	57.7	45.4	39.9	43.7	28.0	36.4	41.7	39.1
NIIPFDQMTIDDLNEIFPETK	[R].NIIPFDQMTIDDLNEIFPETK.[L]	High	0.000204569	4.56976E-05	1	Q9DCX2	Q9DCX2 [124-144]	0	21	53.9777	25.8	36.0	46.8	34.1	26.4	34.6	19.5	33.0	46.8	24.7	19.1	29.8
NILPGDPVTLTCR	[R].NILPGDPVTLTCR.[V]	High	1.49143E-05	0	1	G3X8X6	G3X8X6 [258-270]	0	13	32.2225
NLLQDVLR	[R].NLLQDVLR.[N]	High	0.0237274	0.00220969	1	Q7TMC8	Q7TMC8 [940-947]	0	8	43.7094
NILPFDHSR	[K].NILPFDHSR.[V]	High	0.0032436	0.000517739	1	Q3UCJ0	Q3UCJ0 [280-288]	0	9	25.5336	11.3	16.1	18.3	16.0	18.7	13.7	8.5	14.8	18.3	11.6	13.5	11.8
NLQEILIGAVR	[R].NLQEILIGAVR.[F]	High	0.00160402	0.000231345	2	Q01279	Q01279 [139-149]	0	11	44.8233
NLCYHAQTR	[R].NLCYHAQTR.[H]	High	0.000347151	4.56976E-05	1	Q4JG03	Q4JG03 [3212-3220]	0	9	10.7081	61.8	84.8	82.8	68.1	60.7	73.5	46.7	77.8	82.8	49.3	43.9	63.4
NLCTLELFSVNR	[R].NLCTLELFSVNR.[K]	High	4.06915E-09	0	3	A0A5K1VVQ9; A0A5K1VVQ1	A0A5K1VVQ9 [21263-21274]; A0A5K1VVQ1 [12811-12822]	0	12	44.0965	67.0	117.5	134.9	106.5	122.8	115.8	50.6	107.8	134.9	77.1	88.8	99.8
NFLINYYNR	[K].NFLINYYNR.[I]	High	0.00626346	0.00074796	1	Q3TJN6	Q3TJN6 [214-222]	0	9	33.2117
NFLLLDELPQR	[K].NFLLLDELPQR.[K]	High	2.00395E-05	0	1	B9EKC2	B9EKC2 [388-398]	0	11	45.1105	51.0	57.5	64.8	80.5	65.1	54.7	38.5	52.7	64.8	58.3	47.1	47.2
NFILDQTNVSAAAQR	[R].NFILDQTNVSAAAQR.[R]	High	1.66313E-10	0	3	Q3TVV6	Q3TVV6 [552-566]	0	15	31.0374	54.0	60.4	79.0	54.8	59.2	61.5	40.8	55.4	79.0	39.7	42.8	53.0
NFILDQTNVSAAAQR	[R].NFILDQTNVSAAAQR.[R]	High	8.38984E-08	0	2	Q3TVV6	Q3TVV6 [552-566]	0	15	29.0714
NFILDQCNVYNSGQR	[R].NFILDQCNVYNSGQR.[R]	High	1.89849E-09	0	3	Q00PI9	Q00PI9 [530-544]	0	15	31.5469	131.2	149.0	202.1	148.0	162.1	155.0	99.1	136.6	202.1	107.2	117.2	133.6
NFILDQCNVYNSGQR	[R].NFILDQCNVYNSGQR.[R]	High	5.76149E-05	0	2	Q00PI9	Q00PI9 [530-544]	0	15	29.9981
NFLHAQK	[R].NFLHAQK.[V]	High	0.0598362	0.0053939	1	Q5DTJ8	Q5DTJ8 [452-458]	0	7	15.7366	27.1	91.2	65.8	29.7	27.1	50.2	20.5	83.6	65.8	21.5	19.6	43.3
NFLENLVTAFNVGSEK	[R].NFLENLVTAFNVGSEK.[T]	High	7.94434E-09	0	1	Q80X19; B7ZNH7	Q80X19 [180-195]; B7ZNH7 [180-195]	0	16	54.4218	17.6	37.6	29.7	36.3	18.3	35.7	13.3	34.5	29.7	26.3	13.2	30.8
NFLELTELK	[R].NFLELTELK.[F]	High	0.00188021	0.000262998	1	Q9Z1G4	Q9Z1G4 [121-129]	0	9	43.1912	30.6	43.0	44.2	39.2	36.2	36.5	23.1	39.4	44.2	28.4	26.2	31.5
NFLELTELK	[R].NFLELTELK.[F]	High	0.0136365	0.00144939	1	Q9Z1G4	Q9Z1G4 [121-129]	0	9	41.8691	59.5	46.2	35.6	49.6	46.3	44.5	44.9	42.4	35.6	35.9	33.5	38.4
NFLEFQR	[K].NFLEFQR.[K]	High	0.00584319	0.00074796	1	Q8VCX5	Q8VCX5 [297-303]	0	7	31.4658	80.5	73.0	82.8	84.8	73.9	76.6	60.8	66.9	82.8	61.4	53.4	66.0
NFLEANLEWMQR	[K].NFLEANLEWMQR.[E]	High	5.85156E-05	0	1	Q3TCN2	Q3TCN2 [162-173]	0	12	48.8085	14.7	17.4	24.8	22.5	21.0	16.0	11.1	16.0	24.8	16.3	15.2	13.8
NFLDLISSSGR	[K].NFLDLISSSGR.[R]	High	0.00122112	0.000159038	2	Q3UGJ5	Q3UGJ5 [556-566]	0	11	45.3316	55.2	50.5	48.4	64.4	50.6	59.3	41.7	46.3	48.4	46.6	36.6	51.1
NFIAVSAANR	[K].NFIAVSAANR.[F]	High	0.01256	0.00143772	1	B2RXZ9	B2RXZ9 [589-598]	0	10	22.7933	37.6	50.3	61.0	58.0	53.1	63.3	28.4	46.1	61.0	42.0	38.4	54.6
NFINNPLAQADWAAK	[K].NFINNPLAQADWAAK.[K]	High	6.5733E-05	0	3	Q8VDD5	Q8VDD5 [15-29]	0	15	40.8579	122.9	108.8	72.0	96.3	84.4	111.1	92.8	99.8	72.0	69.7	61.0	95.8
NFLASQVPFPSR	[R].NFLASQVPFPSR.[L]	High	0.000309508	4.56976E-05	1	A2AFQ2	A2AFQ2 [225-236]	0	12	36.7436	28.2	34.3	31.4	27.9	25.4	26.2	21.3	31.5	31.4	20.2	18.4	22.6
NFHVFYQLLEGGEEETLR	[R].NFHVFYQLLEGGEEETLR.[R]	High	1.95828E-10	0	2	Q9WTI7	Q9WTI7 [236-253]	0	18	53.5490	30.3	30.8	28.9	28.4	25.9	26.7	22.9	28.2	28.9	20.6	18.7	23.0
NFGYTLR	[R].NFGYTLR.[S]	High	0.00220392	0.000330222	1	P49182	P49182 [192-198]	0	7	24.2145	107.8	107.2	125.9	119.9	118.9	118.5	81.4	98.3	125.9	86.8	86.0	102.2
NFGSYVTHETK	[R].NFGSYVTHETK.[H]	High	0.0467244	0.00426979	1	Q9D0M5; P63168	Q9D0M5 [61-71]; P63168 [61-71]	0	11	14.1606	104.0	83.3	42.8	97.9	104.3	85.0	78.5	76.4	42.8	70.9	75.4	73.3
NFGPTGIGFGGLTQQVEK	[K].NFGPTGIGFGGLTQQVEK.[K]	High	1.08454E-07	0	1	Q545C7	Q545C7 [175-192]	0	18	39.4485	21.7	34.7	33.5	22.5	19.5	21.3	16.4	31.8	33.5	16.3	14.1	18.4
NFGPTGIGFGGLTQQVEK	[K].NFGPTGIGFGGLTQQVEK.[K]	High	0.00073361	8.30771E-05	3	Q545C7	Q545C7 [175-192]	0	18	39.3990	140.0	153.5	107.7	144.3	148.7	118.5	105.7	140.8	107.7	104.5	107.5	102.2
NFGLYNER	[K].NFGLYNER.[V]	High	0.000669481	8.30771E-05	2	P05201	P05201 [260-267]	0	8	22.6024	139.3	176.8	225.1	161.4	195.4	176.8	105.2	162.1	225.1	116.9	141.3	152.4
NFGIWLR	[K].NFGIWLR.[Y]	High	0.00183802	0.000262998	2	A0A1D5RM85	A0A1D5RM85 [77-83]	0	7	42.5253	33.8	53.8	124.0	44.1	42.0	68.1	25.5	49.3	124.0	31.9	30.4	58.7
NFGIWLR	[K].NFGIWLR.[Y]	High	0.0459059	0.0041993	3	A0A1D5RM85	A0A1D5RM85 [77-83]	0	7	41.2808
NFGIGQDIQPK	[K].NFGIGQDIQPK.[R]	High	0.000253611	4.56976E-05	3	Q80UT7	Q80UT7 [42-52]	0	11	26.4493	103.8	129.5	174.2	116.1	84.5	140.9	78.4	118.8	174.2	84.1	61.1	121.5
NFGIGQDIQPK	[K].NFGIGQDIQPK.[R]	High	0.0405652	0.00382606	1	Q80UT7	Q80UT7 [42-52]	0	11	24.1789	70.1	58.3	53.1	59.2	53.8	58.1	52.9	53.5	53.1	42.9	38.9	50.1
NFGFIGGSLK	[K].NFGFIGGSLK.[I]	High	0.0904001	0.00796701	1	E9Q6A6; A0A140T8T7; B9EK79	E9Q6A6 [96-105]; A0A140T8T7 [100-109]; B9EK79 [96-105]	0	10	36.4813	67.4	81.8	90.8	90.6	78.8	92.6	50.9	75.0	90.8	65.6	57.0	79.8
NFGFIGGSLK	[K].NFGFIGGSLK.[I]	High	0.00841853	0.00103157	1	E9Q6A6; A0A140T8T7; B9EK79	E9Q6A6 [96-105]; A0A140T8T7 [100-109]; B9EK79 [96-105]	0	10	36.0364	67.4	66.2	57.7	77.8	70.0	53.9	50.9	60.7	57.7	56.3	50.6	46.5
NFFYIISPGVTK	[K].NFFYIISPGVTK.[V]	High	5.12864E-05	0	1	O08912	O08912 [379-390]	0	12	45.9416	36.4	36.9	39.6	37.6	29.7	31.2	27.5	33.8	39.6	27.2	21.5	26.9
NFEWVADR	[K].NFEWVADR.[V]	High	0.00097229	8.30771E-05	1	Q9DCL9	Q9DCL9 [248-255]	0	8	30.0524	63.4	72.1	85.6	61.7	58.8	76.7	47.9	66.1	85.6	44.7	42.5	66.1
NFLASQVPFPSR	[R].NFLASQVPFPSR.[L]	High	1.91264E-05	0	2	A2AFQ2	A2AFQ2 [225-236]	0	12	35.4179
NFESLSEAFSVASAAAALSQNR	[K].NFESLSEAFSVASAAAALSQNR.[Y]	High	7.06784E-11	0	1	Q3U505	Q3U505 [273-294]	0	22	54.0011	22.2	38.5	48.8	22.2	16.3	29.9	16.8	35.3	48.8	16.1	11.8	25.8
NFINNPLAQADWAAK	[K].NFINNPLAQADWAAK.[K]	High	4.1334E-08	0	5	Q8VDD5	Q8VDD5 [15-29]	0	15	40.8451	286.9	357.2	324.5	325.1	236.9	370.5	216.6	327.6	324.5	235.4	171.3	319.4
NFIQYFHK	[K].NFIQYFHK.[T]	High	0.00250653	0.000330222	2	Q8QZY1	Q8QZY1 [54-61]	0	8	33.1057	75.8	92.9	93.0	74.4	62.4	98.2	57.2	85.2	93.0	53.9	45.1	84.7
NFTTEQVTAMLLSK	[R].NFTTEQVTAMLLSK.[L]	High	1.33789E-08	0	2	Q571M2	Q571M2 [199-212]	0	14	48.2445	38.1	45.5	57.7	38.3	42.5	44.2	28.8	41.7	57.7	27.7	30.7	38.1
NFTTEQVTAMLLSK	[R].NFTTEQVTAMLLSK.[L]	High	0.000288897	4.56976E-05	2	Q571M2	Q571M2 [199-212]	0	14	48.1263	49.1	44.8	31.2	39.5	41.9	45.2	37.1	41.1	31.2	28.6	30.3	39.0
NFTDVHPDYGAR	[K].NFTDVHPDYGAR.[I]	High	0.00631205	0.000778677	1	P24270	P24270 [481-492]	0	12	17.5180	29.8	40.1	34.4	34.5	31.7	30.6	22.5	36.8	34.4	25.0	22.9	26.4
NFSSGSAGLVSFQR	[R].NFSSGSAGLVSFQR.[R]	High	5.64099E-10	0	4	P04104	P04104 [19-32]	0	14	29.2058	254.5	358.8	434.1	283.7	293.6	296.6	192.2	329.0	434.1	205.4	212.3	255.7
NFSSGSAGLVSFQR	[R].NFSSGSAGLVSFQR.[R]	High	3.37686E-06	0	10	P04104	P04104 [19-32]	0	14	28.6733
NFSLLQYQCDLK	[K].NFSLLQYQCDLK.[N]	High	0.00433217	0.00054222	1	A0A571BF58	A0A571BF58 [6872-6883]	0	12	38.2451	19.5	30.3	28.3	25.3	27.0	28.1	14.7	27.8	28.3	18.3	19.5	24.2
NFSLLQYQCDLK	[K].NFSLLQYQCDLK.[N]	High	0.065355	0.00580319	1	A0A571BF58	A0A571BF58 [6872-6883]	0	12	42.0532	18.9	21.0	19.9	20.6	23.1	20.4	14.3	19.3	19.9	14.9	16.7	17.6
NFSGAELEGLVR	[K].NFSGAELEGLVR.[A]	High	7.88433E-07	0	2	P46460	P46460 [435-446]	0	12	36.7555	91.6	111.1	212.5	121.4	106.2	110.0	69.2	101.9	212.5	87.9	76.8	94.8
NFSAIINPPQACILAIGASEDK	[K].NFSAIINPPQACILAIGASEDK.[L]	High	4.33123E-06	0	2	Q8BMF4	Q8BMF4 [570-591]	0	22	47.1770	57.7	51.6	49.2	51.2	59.3	52.8	43.6	47.3	49.2	37.1	42.9	45.5
NFQVPTR	[R].NFQVPTR.[G]	High	0.0102619	0.00128583	1	O54796; Q3TAQ2; A0A5F8MPH8	O54796 [4106-4112]; Q3TAQ2 [1324-1330]; A0A5F8MPH8 [4348-4354]	0	7	17.6690	87.4	109.2	103.7	130.2	118.4	96.2	66.0	100.1	103.7	94.3	85.6	82.9
NFQMIPGVVDGEFLPK	[K].NFQMIPGVVDGEFLPK.[H]	High	0.000175409	4.56976E-05	2	E9PV38	E9PV38 [307-322]	0	16	48.9811	66.1	52.9	118.2	71.3	75.0	58.8	49.9	48.5	118.2	51.6	54.2	50.7
NFQMIPGVVDGEFLPK	[K].NFQMIPGVVDGEFLPK.[H]	High	0.00392305	0.000517739	1	E9PV38	E9PV38 [307-322]	0	16	49.8926	14.0	10.0	8.8	15.9	8.3	11.3	10.6	9.2	8.8	11.5	6.0	9.7
NFQIIEEDAALVEIGPR	[R].NFQIIEEDAALVEIGPR.[F]	High	1.30678E-05	0	1	Q9DCA5	Q9DCA5 [219-235]	0	17	52.6330	15.5	18.3	18.6	18.6	14.4	12.8	11.7	16.8	18.6	13.5	10.4	11.0
NFPSHTVYVR	[K].NFPSHTVYVR.[A]	High	2.51051E-05	0	3	A0A5K1VVQ9; A0A5K1VVQ1	A0A5K1VVQ9 [28394-28403]; A0A5K1VVQ1 [19942-19951]	0	10	16.9453	64.6	92.5	78.3	75.7	89.8	78.3	48.8	84.8	78.3	54.8	64.9	67.5
NFLQDK	[K].NFLQDK.[E]	High	0.0858007	0.00761264	1	Q9EST1	Q9EST1 [374-379]	0	6	21.2202	133.5	152.6	173.8	125.5	104.7	149.4	100.8	139.9	173.8	90.9	75.7	128.8
NFPSHTVYVR	[K].NFPSHTVYVR.[A]	High	2.05123E-05	0	4	A0A5K1VVQ9; A0A5K1VVQ1	A0A5K1VVQ9 [28394-28403]; A0A5K1VVQ1 [19942-19951]	0	10	17.0195	214.1	223.6	197.5	216.7	238.6	214.0	161.7	205.1	197.5	156.9	172.5	184.5
NFPNAIEHTLQWAR	[K].NFPNAIEHTLQWAR.[D]	High	5.06023E-06	0	2	A0A1S6GWH5	A0A1S6GWH5 [696-709]	0	14	39.5985
NFNLPMCK	[R].NFNLPMCK.[A]	High	0.00100996	0.000122408	3	Q9D0K2	Q9D0K2 [229-236]	0	8	30.5548	63.6	120.3	187.3	106.3	86.7	118.2	48.0	110.3	187.3	77.0	62.7	101.9
NFNLPMCK	[R].NFNLPMCK.[A]	High	0.0181533	0.00175203	4	Q9D0K2	Q9D0K2 [229-236]	0	8	28.9401	278.4	231.4	187.1	287.4	260.8	238.8	210.2	212.2	187.1	208.1	188.6	205.9
NFMNSPMAQADWVAK	[K].NFMNSPMAQADWVAK.[K]	High	0.000433303	4.56976E-05	2	Q69ZX3	Q69ZX3 [31-45]	0	15	40.9175	59.3	95.2	100.7	75.5	77.2	84.6	44.8	87.3	100.7	54.7	55.8	72.9
NFMNSPMAQADWVAK	[K].NFMNSPMAQADWVAK.[K]	High	0.00126833	0.000159038	1	Q69ZX3	Q69ZX3 [31-45]	0	15	39.2141	22.4	17.4	10.0	17.4	20.5	13.1	16.9	16.0	10.0	12.6	14.8	11.3
NFMIDTYR	[R].NFMIDTYR.[L]	High	0.00725713	0.000826766	2	P97496; Q6PDG5	P97496 [491-498]; Q6PDG5 [467-474]	0	8	29.7513	87.1	132.4	153.2	106.9	96.4	119.5	65.8	121.4	153.2	77.4	69.7	103.0
NFLYDIAGCSGNFTVQNR	[K].NFLYDIAGCSGNFTVQNR.[E]	High	1.10991E-09	0	2	B2RRH9	B2RRH9 [205-222]	0	18	45.6766	46.0	50.1	62.2	43.9	39.8	41.8	34.7	45.9	62.2	31.8	28.8	36.0
NFLYAWCGK	[K].NFLYAWCGK.[R]	High	0.0927837	0.0082173	1	E9QNN1	E9QNN1 [6-14]	0	9	37.8642	64.9	81.0	75.6	66.0	66.4	70.2	49.0	74.3	75.6	47.8	48.0	60.5
NFIVWLEDQK	[R].NFIVWLEDQK.[I]	High	0.00317054	0.000517739	1	Q4VA29	Q4VA29 [27-36]	0	10	52.7681	20.1	41.7	30.2	26.9	35.1	24.2	15.2	38.2	30.2	19.5	25.4	20.9
NFITQGPYENR	[K].NFITQGPYENR.[T]	High	0.000112142	0	1	A0A1S6GWG6	A0A1S6GWG6 [490-500]	0	11	23.9521	59.7	63.7	77.2	80.5	55.3	67.0	45.1	58.4	77.2	58.3	40.0	57.8
NFITQGPYENR	[K].NFITQGPYENR.[T]	High	0.000894244	8.30771E-05	1	A0A1S6GWG6	A0A1S6GWG6 [490-500]	0	11	21.5782
NFITAEELR	[K].NFITAEELR.[R]	High	2.47392E-06	0	1	Q3ULT2	Q3ULT2 [861-869]	0	9	28.2809	59.3	84.2	89.9	64.6	53.4	68.6	44.8	77.2	89.9	46.8	38.6	59.1
NFLSTPQFLYR	[R].NFLSTPQFLYR.[W]	High	0.00401381	0.00054222	1	Q3UGB8	Q3UGB8 [198-208]	0	11	43.2097	40.3	44.3	49.7	33.8	34.3	49.3	30.4	40.6	49.7	24.5	24.8	42.5
NFLSTPQFLYR	[R].NFLSTPQFLYR.[W]	High	0.0146953	0.0015601	1	Q3UGB8	Q3UGB8 [198-208]	0	11	43.6565
NFPSHTVYVR	[K].NFPSHTVYVR.[A]	High	0.0153235	0.00158136	1	A0A5K1VVQ9; A0A5K1VVQ1	A0A5K1VVQ9 [28394-28403]; A0A5K1VVQ1 [19942-19951]	0	10	14.3464
NFDVSWDSSPNTNKPCLNVYR	[R].NFDVSWDSSPNTNKPCLNVYR.[G]	High	9.28271E-08	0	1	Q542E3	Q542E3 [253-273]	0	21	34.7690	27.0	21.9	34.1	31.1	26.7	25.8	20.4	20.1	34.1	22.5	19.3	22.2
NFDVSWDSSPNTNKPCLNVYR	[R].NFDVSWDSSPNTNKPCLNVYR.[G]	High	1.37987E-05	0	2	Q542E3	Q542E3 [253-273]	0	21	34.4607	81.8	61.7	58.4	68.8	79.9	63.6	61.8	56.6	58.4	49.8	57.8	54.8
NFDVGHVPIR	[K].NFDVGHVPIR.[L-]	High	6.39066E-07	0	2	Q3UI33	Q3UI33 [396-405]	0	10	22.2696	65.8	77.4	89.0	141.7	66.7	73.7	49.7	71.0	89.0	102.6	48.2	63.5
NELSGALTGLTR	[R].NELSGALTGLTR.[V]	High	5.68641E-06	0	3	Q9D0R2	Q9D0R2 [442-453]	0	12	34.9136	171.1	213.9	267.1	204.5	203.9	216.6	129.2	196.2	267.1	148.1	147.4	186.7
NELSGALTGLTR	[R].NELSGALTGLTR.[V]	High	0.0010897	0.000122408	1	Q9D0R2	Q9D0R2 [442-453]	0	12	31.5597
NELFLPGR	[R].NELFLPGR.[M]	High	0.0745831	0.00672128	1	Q8C2T9	Q8C2T9 [229-236]	0	8	28.8417	39.1	42.3	37.6	43.4	40.9	44.8	29.5	38.8	37.6	31.4	29.6	38.6
NELESYAYSLK	[R].NELESYAYSLK.[N]	High	6.39066E-07	0	5	P20029	P20029 [564-574]	0	11	35.5565	244.6	262.4	273.7	291.8	248.3	286.3	184.7	240.6	273.7	211.3	179.5	246.8
NELANIMPGAFR	[K].NELANIMPGAFR.[N]	High	3.09994E-06	0	2	Q80X72	Q80X72 [87-98]	0	12	41.4046	106.6	106.9	139.5	95.8	81.7	120.1	80.5	98.0	139.5	69.4	59.1	103.5
NEKDLTFYYLIK	[K].NEKDLTFYYLIK.[A]	High	0.000512575	8.30771E-05	2	Q61838	Q61838 [488-499]	1	12	42.1903	66.7	51.5	44.3	74.0	41.4	60.2	50.4	47.2	44.3	53.6	29.9	51.9
NEGVNWLR	[K].NEGVNWLR.[M]	High	0.0183092	0.00175203	1	Q921W0	Q921W0 [57-64]	0	8	23.5859
NEGVATYAAAVLFR	[R].NEGVATYAAAVLFR.[M]	High	1.98962E-07	0	3	Q02248	Q02248 [648-661]	0	14	49.6136	85.3	83.6	92.6	71.7	73.4	82.2	64.4	76.7	92.6	51.9	53.1	70.9
NEGVATYAAAVLFR	[R].NEGVATYAAAVLFR.[M]	High	6.37258E-05	0	3	Q02248	Q02248 [648-661]	0	14	47.8645
NEGTATYAAAVLFR	[R].NEGTATYAAAVLFR.[I]	High	0.000433303	4.56976E-05	2	Q02257	Q02257 [638-651]	0	14	33.8963	96.9	104.9	128.6	108.1	96.3	107.3	73.2	96.2	128.6	78.3	69.6	92.5
NEGTATYAAAVLFR	[R].NEGTATYAAAVLFR.[I]	High	1.14524E-07	0	4	Q02257	Q02257 [638-651]	0	14	39.3037	168.1	207.2	232.9	203.7	156.4	211.6	126.9	190.0	232.9	147.5	113.1	182.4
NEGTATYAAAVLFR	[R].NEGTATYAAAVLFR.[I]	High	8.07049E-07	0	3	Q02257	Q02257 [638-651]	0	14	39.9593
NEGNIFPNPEATFVK	[R].NEGNIFPNPEATFVK.[E]	High	0.00182417	0.000262998	1	G3X956	G3X956 [582-596]	0	15	37.6164	117.2	118.6	118.0	102.6	84.5	102.3	88.5	108.8	118.0	74.3	61.1	88.2
NEGITQPLPDSPKPMGTDQAIDALSSDFTCSSPTGK	[K].NEGITQPLPDSPKPMGTDQAIDALSSDFTCSSPTGK.[Q]	High	1.05941E-08	0	2	P51125	P51125 [293-328]	0	36	42.1975	67.1	58.8	40.6	55.7	59.6	59.5	50.7	53.9	40.6	40.3	43.1	51.3
NEITIWAAEK	[R].NEITIWAAEK.[S]	High	0.00192336	0.000262998	1	Q99LY2	Q99LY2 [172-181]	0	10	33.8282	37.5	38.2	42.6	40.2	46.9	41.4	28.3	35.0	42.6	29.1	33.9	35.7
NEGCQVYGFLEVNK	[K].NEGCQVYGFLEVNK.[V]	High	0.0157149	0.00166286	1	Q9CQE7	Q9CQE7 [196-209]	0	14	35.9389	78.7	78.8	59.9	64.9	75.9	68.6	59.4	72.3	59.9	47.0	54.9	59.1
NEFIPTNFEILSLEK	[K].NEFIPTNFEILSLEK.[D]	High	0.000339276	4.56976E-05	3	Q8CGB9	Q8CGB9 [528-542]	0	15	51.8132	47.3	59.5	68.8	51.0	42.3	44.7	35.7	54.6	68.8	36.9	30.6	38.5
NEFIPTNFEILSLEK	[K].NEFIPTNFEILSLEK.[D]	High	7.49898E-05	0	1	Q8CGB9	Q8CGB9 [528-542]	0	15	53.5711	19.3	14.6	10.6	13.3	14.9	11.7	14.6	13.4	10.6	9.6	10.8	10.1
NEEVLAVLGHELGHWK	[K].NEEVLAVLGHELGHWK.[L]	High	0.000639538	8.30771E-05	1	Q80W54	Q80W54 [326-341]	0	16	50.7162	18.1	21.4	19.9	20.2	19.5	23.3	13.7	19.6	19.9	14.6	14.1	20.1
NEEKPVQMMFQK	[K].NEEKPVQMMFQK.[S]	High	0.0277737	0.00269666	1	W4VSP4	W4VSP4 [195-206]	0	12	27.8337	53.1	60.2	55.4	60.8	50.5	54.1	40.1	55.2	55.4	44.0	36.5	46.6
NEEKPVQMMFK	[K].NEEKPVQMMFK.[K]	High	0.000134977	4.56976E-05	3	Q3U3L3	Q3U3L3 [194-204]	0	11	26.3971	178.8	248.5	322.0	262.1	292.0	262.8	135.0	227.9	322.0	189.8	211.1	226.6
NEEKPVQMMFK	[K].NEEKPVQMMFK.[K]	High	0.00760427	0.000887584	2	Q3U3L3	Q3U3L3 [194-204]	0	11	25.4756	235.2	203.0	138.3	227.6	256.7	198.8	177.6	186.2	138.3	164.8	185.6	171.4
NECLEAGALFQDPSFPALPSSLGYK	[R].NECLEAGALFQDPSFPALPSSLGYK.[E]	High	0.00171705	0.000231345	1	O08529	O08529 [37-61]	0	25	52.3400	16.7	16.5	9.7	24.2	28.5	20.6	12.6	15.1	9.7	17.5	20.6	17.8
NECFLQHKDDNPSLPPFERPEAEAMCTSFK	[R].NECFLQHKDDNPSLPPFERPEAEAMCTSFK.[E]	High	8.58713E-06	0	4	Q546G4	Q546G4 [123-152]	1	30	33.2459	145.8	165.7	174.4	165.6	147.2	187.2	110.1	152.0	174.4	119.9	106.4	161.4
NECFLQHKDDNPSLPPFERPEAEAMCTSFK	[R].NECFLQHKDDNPSLPPFERPEAEAMCTSFK.[E]	High	5.02103E-06	0	6	Q546G4	Q546G4 [123-152]	1	30	32.2120	170.0	117.2	59.8	147.2	156.7	124.8	128.4	107.5	59.8	106.6	113.3	107.6
NECDPALALLSDYVLHNSNTMR	[R].NECDPALALLSDYVLHNSNTMR.[L]	High	8.62078E-05	0	1	Q3TXV1	Q3TXV1 [457-478]	0	22	51.4576	17.3	19.0	14.9	19.6	23.4	14.4	13.1	17.4	14.9	14.2	16.9	12.4
NECDPALALLSDYVLHNSNTMR	[R].NECDPALALLSDYVLHNSNTMR.[L]	High	0.00268334	0.000361578	1	Q3TXV1	Q3TXV1 [457-478]	0	22	50.2189	30.5	25.6	19.4	24.2	25.2	22.6	23.0	23.5	19.4	17.5	18.2	19.5
NEALIALLR	[R].NEALIALLR.[E]	High	0.000113012	0	2	Q3TJX0	Q3TJX0 [245-253]	0	9	45.4646	37.7	43.1	66.9	71.8	41.4	52.1	28.5	39.5	66.9	52.0	29.9	44.9
NEALIALLR	[R].NEALIALLR.[E]	High	0.0145732	0.00153243	1	Q3TJX0	Q3TJX0 [245-253]	0	9	40.8969
NEALAALLR	[R].NEALAALLR.[D]	High	0.0073138	0.000826766	2	B1AX58	B1AX58 [248-256]	0	9	35.5940
NEFWSALLEK	[R].NEFWSALLEK.[A]	High	0.00848493	0.00103157	1			0	10	53.4713
NEMVIGWKPPK	[K].NEMVIGWKPPK.[R]	High	0.00410672	0.00054222	2	A2ABU4	A2ABU4 [716-726]	0	11	27.3225	124.4	109.2	79.5	130.9	137.9	93.3	93.9	100.1	79.5	94.8	99.7	80.4
NEMVIGWKPPK	[K].NEMVIGWKPPK.[R]	High	0.0455021	0.0041993	1	A2ABU4	A2ABU4 [716-726]	0	11	29.8445	62.9	73.1	61.7	60.9	63.9	60.1	47.5	67.0	61.7	44.1	46.2	51.8
NENLAANFLLQQNFDED	[K].NENLAANFLLQQNFDED.[-]	High	3.19791E-06	0	2	P54728	P54728 [400-416]	0	17	51.1649	12.1	18.6	24.0	14.9	14.8	18.2	9.1	17.1	24.0	10.8	10.7	15.7
NFDFEDVFVNIPR	[R].NFDFEDVFVNIPR.[A]	High	1.0191E-07	0	1	Q9DC69	Q9DC69 [138-150]	0	13	53.6140	15.5	21.9	24.5	15.2	16.6	18.3	11.7	20.1	24.5	11.0	12.0	15.8
NFDEILR	[R].NFDEILR.[V]	High	0.00282954	0.000433392	3	Q6A0D0	Q6A0D0 [159-165]	0	7	31.0726	95.9	106.8	127.0	120.3	123.6	95.3	72.4	97.9	127.0	87.1	89.4	82.2
NFDEILR	[R].NFDEILR.[V]	High	0.0752413	0.00676483	3	Q6A0D0	Q6A0D0 [159-165]	0	7	25.6601
NFATSLYSMIK	[K].NFATSLYSMIK.[G]	High	0.0007738	8.30771E-05	1	P48036	P48036 [289-299]	0	11	38.1584	61.2	67.7	67.4	61.0	58.9	63.4	46.2	62.1	67.4	44.2	42.6	54.7
NFATSLYSMIK	[K].NFATSLYSMIK.[G]	High	1.37987E-05	0	4	P48036	P48036 [289-299]	0	11	53.3416	99.9	86.0	111.7	125.7	99.3	143.3	75.4	78.9	111.7	91.0	71.8	123.5
NFATSLYSMIK	[K].NFATSLYSMIK.[G]	High	0.00612	0.00074796	5	P48036	P48036 [289-299]	0	11	51.5211	118.0	59.5	45.9	95.8	91.7	67.9	89.1	54.6	45.9	69.4	66.3	58.5
NFASVQGVSLESGSFPSYSAYR	[K].NFASVQGVSLESGSFPSYSAYR.[L]	High	2.84573E-06	0	1	Q60847	Q60847 [2535-2556]	0	22	39.6033
NFAMIGLGCGEGGEVVVTDMDTIEK	[K].NFAMIGLGCGEGGEVVVTDMDTIEK.[S]	High	5.13878E-09	0	2	A0A1S6GWH5	A0A1S6GWH5 [546-570]	0	25	49.4711	22.4	32.2	45.3	30.1	25.7	31.7	16.9	29.5	45.3	21.8	18.6	27.3
NFAMIGLGCGEGGEVVVTDMDTIEK	[K].NFAMIGLGCGEGGEVVVTDMDTIEK.[S]	High	0.000198377	4.56976E-05	1	A0A1S6GWH5	A0A1S6GWH5 [546-570]	0	25	48.7151	18.1	14.4	8.6	12.8	11.1	11.7	13.7	13.2	8.6	9.3	8.0	10.1
NFAFLEFR	[K].NFAFLEFR.[S]	High	0.000127878	4.56976E-05	2	P26369	P26369 [196-203]	0	8	46.2713	68.1	94.5	111.3	71.7	68.9	105.4	51.4	86.7	111.3	51.9	49.8	90.9
NFAELK	[R].NFAELK.[V]	High	0.0443117	0.00407785	1	F6XI62	F6XI62 [72-77]	0	6	21.6916	131.5	170.2	207.3	129.5	117.1	190.6	99.3	156.1	207.3	93.8	84.7	164.3
NFACLTTGDVIAINYNEK	[R].NFACLTTGDVIAINYNEK.[I]	High	0.0127674	0.00144939	1	P70362	P70362 [148-165]	0	18	40.3080	33.5	28.8	33.2	37.3	29.0	35.7	25.3	26.4	33.2	27.0	21.0	30.8
NFAAELAPK	[K].NFAAELAPK.[N]	High	0.0252224	0.00236449	1	Q99LB2	Q99LB2 [196-204]	0	9	26.3183	108.9	115.8	138.6	122.6	130.0	135.0	82.2	106.2	138.6	88.8	94.0	116.4
NEYGSRIGGNEGIDVPIPR	[R].NEYGSRIGGNEGIDVPIPR.[F]	High	0.0331152	0.00300495	1	Q3UUU2	Q3UUU2 [262-280]	1	19	32.9885	52.6	56.7	54.9	56.3	46.5	43.6	39.7	52.0	54.9	40.8	33.6	37.6
NEVSLNPLPLATEEGNPLLK	[K].NEVSLNPLPLATEEGNPLLK.[Q]	High	0.00889536	0.00108836	2	Q3UFR4	Q3UFR4 [517-536]	0	20	46.8466	41.5	28.4	25.8	38.4	35.0	46.7	31.3	26.0	25.8	27.8	25.3	40.3
NEVQSLNQEMASLLQR	[R].NEVQSLNQEMASLLQR.[S]	High	4.36516E-07	0	1	Q9QYE6	Q9QYE6 [234-249]	0	16	49.9234	20.5	25.5	24.8	28.2	23.2	25.8	15.5	23.4	24.8	20.4	16.8	22.2
NEVQSLNQEMASLLQR	[R].NEVQSLNQEMASLLQR.[S]	High	0.0642125	0.00575649	1	Q9QYE6	Q9QYE6 [234-249]	0	16	50.0455
NENLAANFLLSQNFDDE	[K].NENLAANFLLSQNFDDE.[-]	High	7.4411E-05	0	2	P54726	P54726 [347-363]	0	17	52.6108	34.4	39.6	43.2	38.8	27.4	32.6	26.0	36.3	43.2	28.1	19.8	28.1
NENLQAWFR	[K].NENLQAWFR.[E]	High	0.00698062	0.000826766	1	Q8C2E7	Q8C2E7 [469-477]	0	9	36.5043
NENQLIIFADDTYPR	[R].NENQLIIFADDTYPR.[W]	High	1.07622E-06	0	2	B2RSV4	B2RSV4 [1017-1031]	0	15	41.4438
NENQLIIFADDTYPR	[R].NENQLIIFADDTYPR.[W]	High	8.13193E-09	0	2	B2RSV4	B2RSV4 [1017-1031]	0	15	42.3278	105.9	79.5	85.8	94.3	74.0	90.1	80.0	72.9	85.8	68.3	53.5	77.7
NENTFLDLTVQQIEHLNK	[R].NENTFLDLTVQQIEHLNK.[T]	High	1.01104E-05	0	1	Q91ZJ5	Q91ZJ5 [134-151]	0	18	51.1116	18.0	12.1	5.8	13.7	21.9	11.6	13.6	11.1	5.8	9.9	15.8	10.0
NENTFLDLTVQQIEHLNK	[R].NENTFLDLTVQQIEHLNK.[T]	High	2.57113E-10	0	4	Q91ZJ5	Q91ZJ5 [134-151]	0	18	53.5055	73.0	99.1	98.6	104.0	107.2	102.1	55.1	90.9	98.6	75.3	77.5	88.0
NFVAFEVCR	[K].NFVAFEVCR.[E]	High	9.80076E-06	0	1	Q8BVK3	Q8BVK3 [397-405]	0	9	34.2747	63.6	67.8	82.2	76.2	65.6	64.0	48.0	62.2	82.2	55.2	47.4	55.2
NETGLSVTASSLFTGGR	[R].NETGLSVTASSLFTGGR.[F]	High	1.36962E-07	0	1	E9Q4M2	E9Q4M2 [511-527]	0	17	37.1124
NETLGGTCLNVGCIPSK	[K].NETLGGTCLNVGCIPSK.[A]	High	3.51004E-09	0	1	O08749	O08749 [73-89]	0	17	30.4360	39.6	50.4	53.3	42.4	45.0	46.6	29.9	46.2	53.3	30.7	32.5	40.2
NEVAALTAAGK	[K].NEVAALTAAGK.[E]	High	2.57194E-07	0	1	Q3UD06	Q3UD06 [116-126]	0	11	22.6360	90.5	114.5	123.3	96.7	106.4	130.5	68.3	105.0	123.3	70.0	76.9	112.5
NEVAILQSLR	[R].NEVAILQSLR.[H]	High	0.00536882	0.000662644	1	Q8BZ03	Q8BZ03 [598-607]	0	10	34.0718
NEVDMQVLHLLGPK	[K].NEVDMQVLHLLGPK.[M]	High	8.32557E-07	0	4	Q8BML9	Q8BML9 [167-180]	0	14	42.9686	96.9	103.2	122.1	95.6	87.1	120.7	73.2	94.6	122.1	69.2	63.0	104.1
NEVLMVNIGSLSTGGR	[K].NEVLMVNIGSLSTGGR.[V]	High	3.09988E-07	0	1	Q3UIJ2	Q3UIJ2 [401-416]	0	16	39.8378
NEVLMVNIGSLSTGGR	[K].NEVLMVNIGSLSTGGR.[V]	High	1.46842E-05	0	1	Q3UIJ2	Q3UIJ2 [401-416]	0	16	41.3065	13.6	11.4	15.0	13.7	12.2	12.9	10.3	10.5	15.0	9.9	8.8	11.1
NETLGGTCLNVGCIPSK	[K].NETLGGTCLNVGCIPSK.[A]	High	7.21401E-05	0	1	O08749	O08749 [73-89]	0	17	29.9115	105.2	66.0	78.3	86.7	96.0	75.3	79.4	60.5	78.3	62.8	69.4	64.9
NLCYANTINWK	[R].NLCYANTINWK.[K]	High	0.000163666	4.56976E-05	1	Q01279	Q01279 [468-478]	0	11	33.4118	59.9	69.6	78.8	74.2	58.9	68.6	45.2	63.8	78.8	53.7	42.6	59.1
NFVDPITK	[K].NFVDPITK.[K]	High	0.0843164	0.00745522	1	E9Q557	E9Q557 [2183-2190]	0	8	26.2334	73.2	89.2	141.2	79.5	86.3	93.3	55.3	81.8	141.2	57.6	62.4	80.4
NFVEETVYLLSR	[R].NFVEETVYLLSR.[M]	High	0.00692666	0.000826766	1	Q5KU39	Q5KU39 [650-661]	0	12	54.4611	14.8	16.9	11.4	15.1	17.4	10.4	11.2	15.5	11.4	10.9	12.6	9.0
NKVDLSFSSSQSLPASQTR	[R].NKVDLSFSSSQSLPASQTR.[L]	High	1.36948E-08	0	2	P28666	P28666 [558-576]	1	19	24.0364	33.2	17.8	11.3	21.1	25.6	19.0	25.1	16.3	11.3	15.3	18.5	16.4
NKPLFFADILYK	[K].NKPLFFADILYK.[S]	High	0.00541025	0.000692781	3	Q99JX6	Q99JX6 [593-604]	0	12	47.0783	90.2	70.9	62.0	79.7	85.5	97.7	68.1	65.0	62.0	57.7	61.8	84.2
NKPLFFADILYK	[K].NKPLFFADILYK.[S]	High	0.000504808	8.30771E-05	4	Q99JX6	Q99JX6 [593-604]	0	12	46.8764	114.3	80.1	61.1	86.3	104.3	106.2	86.3	73.5	61.1	62.5	75.4	91.6
NKPLFFADK	[K].NKPLFFADK.[L]	High	0.0227168	0.00216575	2	P14824	P14824 [599-607]	0	9	27.2123	150.2	281.7	279.3	286.0	159.3	142.0	113.4	258.3	279.3	207.1	115.2	122.4
NKPEWFFEK	[K].NKPEWFFEK.[N]	High	0.00336917	0.000517739	2	O09131	O09131 [58-66]	0	9	31.3726	158.9	202.6	225.9	173.2	166.7	209.0	120.0	185.8	225.9	125.4	120.5	180.2
NKPEWFFEK	[K].NKPEWFFEK.[N]	High	0.0497059	0.00445127	2	O09131	O09131 [58-66]	0	9	31.5484	84.2	71.8	60.9	66.4	74.5	67.4	63.6	65.8	60.9	48.1	53.9	58.1
NKPEPTVEEIENAFQGNLCR	[R].NKPEPTVEEIENAFQGNLCR.[C]	High	8.92378E-13	0	4	Q00519	Q00519 [132-151]	0	20	42.5281	132.3	144.7	163.5	154.4	152.7	134.9	99.9	132.7	163.5	111.8	110.4	116.3
NKPDNGGFTSVDEVQFLVHR	[K].NKPDNGGFTSVDEVQFLVHR.[C]	High	1.77059E-06	0	2	P35492	P35492 [38-57]	0	20	34.3050	86.9	86.5	80.7	94.5	101.2	80.3	65.6	79.3	80.7	68.4	73.2	69.2
NKPDNGGFTSVDEVQFLVHR	[K].NKPDNGGFTSVDEVQFLVHR.[C]	High	0.00497206	0.000598804	1	P35492	P35492 [38-57]	0	20	33.7472	22.9	21.6	18.6	22.0	24.8	19.6	17.3	19.8	18.6	15.9	17.9	16.9
NKPCITYGLR	[K].NKPCITYGLR.[G]	High	0.00178324	0.000262998	3	Q9D1A2	Q9D1A2 [202-211]	0	10	20.2122	76.8	85.2	78.9	78.3	91.3	76.8	58.0	78.1	78.9	56.7	66.0	66.2
NKPCITYGLR	[K].NKPCITYGLR.[G]	High	0.00875621	0.00108836	6	Q9D1A2	Q9D1A2 [202-211]	0	10	18.7824	334.9	68.6	44.2	94.9	95.3	110.2	252.9	62.9	44.2	68.7	68.9	95.0
NKLTELEEALQK	[R].NKLTELEEALQK.[A]	High	2.53198E-08	0	4	Q32P04	Q32P04 [424-435]	1	12	38.9149	285.8	287.3	278.9	283.1	203.2	294.7	215.8	263.5	278.9	205.0	146.9	254.1
NKLDHYAIIK	[R].NKLDHYAIIK.[F]	High	0.00536882	0.000662644	1	P62751	P62751 [69-78]	1	10	21.3412	71.0	77.4	64.7	64.4	57.5	73.2	53.6	71.0	64.7	46.6	41.6	63.1
NKLDDAWDLLR	[K].NKLDDAWDLLR.[E]	High	2.63032E-05	0	1	Q60675	Q60675 [1777-1787]	1	11	41.3009	51.0	62.0	69.5	60.6	54.9	58.8	38.5	56.9	69.5	43.9	39.7	50.7
NKVDLSFSSSQSLPASQTR	[R].NKVDLSFSSSQSLPASQTR.[L]	High	2.41685E-06	0	1	P28666	P28666 [558-576]	1	19	24.9182	56.4	62.3	48.5	55.9	46.6	49.4	42.6	57.1	48.5	40.5	33.7	42.6
NKESVVFVQTDKPVYKPGQSVK	[KR].NKESVVFVQTDKPVYKPGQSVK.[F]	High	0.00248762	0.000330222	1	P28665; P28666	P28665 [124-145]; P28666 [124-145]	1	22	22.0024	103.2	70.1	50.6	72.2	53.9	63.9	77.9	64.3	50.6	52.3	39.0	55.1
NKDPLNETVVGLYQK	[K].NKDPLNETVVGLYQK.[S]	High	1.12765E-06	0	3	P13541; Q5SX39; G3UW82; B2RWX0; Q8BLW0; B1AR69; B2RXX9	P13541 [598-612]; Q5SX39 [600-614]; G3UW82 [600-614]; B2RWX0 [600-614]; Q8BLW0 [600-614]; B1AR69 [599-613]; B2RXX9 [597-611]	1	15	28.9366	70.7	121.7	136.1	90.7	147.9	115.5	53.4	111.6	136.1	65.7	106.9	99.6
NKDPLNETVVGLYQK	[K].NKDPLNETVVGLYQK.[S]	High	1.86968E-06	0	11	P13541; Q5SX39; G3UW82; B2RWX0; Q8BLW0; B1AR69; B2RXX9	P13541 [598-612]; Q5SX39 [600-614]; G3UW82 [600-614]; B2RWX0 [600-614]; Q8BLW0 [600-614]; B1AR69 [599-613]; B2RXX9 [597-611]	1	15	30.5680	279.4	320.9	354.3	306.3	442.6	313.9	211.0	294.3	354.3	221.8	320.0	270.6
NKDPLNETVVGLYQK	[K].NKDPLNETVVGLYQK.[S]	High	7.70176E-08	0	10	P13541; Q5SX39; G3UW82; B2RWX0; Q8BLW0; B1AR69; B2RXX9	P13541 [598-612]; Q5SX39 [600-614]; G3UW82 [600-614]; B2RWX0 [600-614]; Q8BLW0 [600-614]; B1AR69 [599-613]; B2RXX9 [597-611]	1	15	30.3905	134.7	116.9	73.8	125.4	208.4	129.0	101.7	107.2	73.8	90.8	150.7	111.2
NKDLHVPIPAVAEMNPNVNVFVPPR	[K].NKDLHVPIPAVAEMNPNVNVFVPPR.[D]	High	4.50026E-13	0	4	A0A075B5P6	A0A075B5P6 [97-121]	1	25	42.6420	101.0	73.6	73.3	89.5	72.2	80.0	76.3	67.5	73.3	64.8	52.2	69.0
NKDLHVPIPAVAEMNPNVNVFVPPR	[K].NKDLHVPIPAVAEMNPNVNVFVPPR.[D]	High	2.39813E-06	0	2	A0A075B5P6	A0A075B5P6 [97-121]	1	25	42.5271	68.6	32.9	33.7	44.3	34.2	40.1	51.8	30.2	33.7	32.1	24.7	34.6
NKDFAVDIIK	[K].NKDFAVDIIK.[S]	High	0.00223752	0.000330222	2	Q4FK49	Q4FK49 [212-221]	1	10	28.2909	176.7	225.3	273.1	211.3	187.7	223.9	133.4	206.6	273.1	153.0	135.7	193.0
NKDFAVDIIK	[K].NKDFAVDIIK.[S]	High	0.0090369	0.001116	2	Q4FK49	Q4FK49 [212-221]	1	10	26.6686	90.1	88.0	75.9	181.7	113.0	87.2	68.0	80.7	75.9	131.6	81.7	75.2
NHYQAEVFSVNFAESEEAKK	[K].NHYQAEVFSVNFAESEEAKK.[V]	High	1.10979E-10	0	3	A0A2P9DUN6; P22599; A0A0A0MQA3	A0A2P9DUN6 [154-173]; P22599 [154-173]; A0A0A0MQA3 [177-196]	1	20	27.1569	177.3	212.1	296.9	214.1	290.3	291.3	133.9	194.5	296.9	155.0	209.9	251.1
NHYQAEVFSVNFAESEEAKK	[K].NHYQAEVFSVNFAESEEAKK.[V]	High	1.28685E-08	0	8	A0A2P9DUN6; P22599; A0A0A0MQA3	A0A2P9DUN6 [154-173]; P22599 [154-173]; A0A0A0MQA3 [177-196]	1	20	26.7832	265.7	183.8	135.8	272.8	283.4	195.9	200.6	168.6	135.8	197.5	204.9	168.9
NHYQAEVFSVNFAESEEAKK	[K].NHYQAEVFSVNFAESEEAKK.[V]	High	2.5317E-09	0	4	A0A2P9DUN6; P22599; A0A0A0MQA3	A0A2P9DUN6 [154-173]; P22599 [154-173]; A0A0A0MQA3 [177-196]	1	20	28.0309	303.5	184.3	147.2	317.8	321.4	192.7	229.2	169.0	147.2	230.1	232.4	166.1
NHYQAEVFSVNFAESEEAK	[K].NHYQAEVFSVNFAESEEAK.[K]	High	3.4287E-10	0	2	A0A2P9DUN6; P22599; A0A0A0MQA3	A0A2P9DUN6 [154-172]; P22599 [154-172]; A0A0A0MQA3 [177-195]	0	19	28.4724	88.7	92.5	90.9	89.2	139.1	103.7	67.0	84.8	90.9	64.6	100.6	89.4
NHYQAEVFSVNFAESEEAK	[K].NHYQAEVFSVNFAESEEAK.[K]	High	9.1394E-08	0	7	A0A2P9DUN6; P22599; A0A0A0MQA3	A0A2P9DUN6 [154-172]; P22599 [154-172]; A0A0A0MQA3 [177-195]	0	19	28.5124	383.5	342.1	365.9	363.5	439.5	345.3	289.6	313.7	365.9	263.2	317.8	297.7
NHYQAEVFSVNFAESEEAK	[K].NHYQAEVFSVNFAESEEAK.[K]	High	1.18143E-07	0	3	A0A2P9DUN6; P22599; A0A0A0MQA3	A0A2P9DUN6 [154-172]; P22599 [154-172]; A0A0A0MQA3 [177-195]	0	19	31.3792	140.6	114.7	124.4	154.5	175.8	111.6	106.2	105.2	124.4	111.9	127.1	96.2
NHTLALTDTGSVFAFGENK	[R].NHTLALTDTGSVFAFGENK.[M]	High	1.51549E-06	0	1	Q8BK67	Q8BK67 [210-228]	0	19	40.6304	33.8	37.9	53.7	36.7	34.7	39.6	25.5	34.8	53.7	26.6	25.1	34.1
NKEPILSVLR	[R].NKEPILSVLR.[Q]	High	0.00646018	0.000804404	2	Q9DCS2	Q9DCS2 [10-19]	1	10	30.3756	64.4	59.2	54.7	62.8	67.4	53.7	48.6	54.3	54.7	45.5	48.7	46.3
NHTLALTDTGSVFAFGENK	[R].NHTLALTDTGSVFAFGENK.[M]	High	6.09871E-06	0	2	Q8BK67	Q8BK67 [210-228]	0	19	38.1596	91.1	106.5	91.8	93.1	82.2	92.0	68.8	97.7	91.8	67.4	59.4	79.3
NKYETEINITK	[R].NKYETEINITK.[T]	High	0.000508677	8.30771E-05	1	E9Q557	E9Q557 [1220-1230]	1	11	18.7782	100.7	99.4	118.8	83.0	99.3	108.3	76.0	91.2	118.8	60.1	71.8	93.4
NLAEALLTYETLDAK	[K].NLAEALLTYETLDAK.[E]	High	5.85156E-05	0	1	O88967	O88967 [687-701]	0	15	52.5874	13.0	13.1	11.3	12.8	9.7	13.0	9.8	12.0	11.3	9.3	7.0	11.2
NLCTLELFSVNR	[R].NLCTLELFSVNR.[K]	High	4.19156E-05	0	2	A0A5K1VVQ9; A0A5K1VVQ1	A0A5K1VVQ9 [21263-21274]; A0A5K1VVQ1 [12811-12822]	0	12	42.5861
NICSLTTIQK	[K].NICSLTTIQK.[I]	High	1.66291E-05	0	1	Q80W47	Q80W47 [314-323]	0	10	27.5382	55.1	68.0	75.8	52.5	42.3	63.8	41.6	62.4	75.8	38.0	30.6	55.0
NLCSEFLQLASANTAK	[R].NLCSEFLQLASANTAK.[G]	High	0.00289463	0.000464788	1	Q3TGB1	Q3TGB1 [262-277]	0	16	48.8416	28.9	29.6	17.4	26.4	32.5	26.6	21.8	27.1	17.4	19.1	23.5	22.9
NICQQVNIK	[K].NICQQVNIK.[S]	High	0.00108145	0.000122408	1	P23116	P23116 [76-84]	0	9	19.0526	68.5	69.1	97.9	64.2	69.8	91.6	51.7	63.4	97.9	46.5	50.5	79.0
NLCIHPEVTPLR	[K].NLCIHPEVTPLR.[F]	High	0.0538199	0.00482929	1	O08811	O08811 [114-125]	0	12	24.9977	34.3	42.1	42.3	43.0	41.5	37.3	25.9	38.6	42.3	31.1	30.0	32.2
NICFTVWDVGGQDK	[K].NICFTVWDVGGQDK.[I]	High	8.00667E-06	0	4	P61750; P84084	P61750 [60-73]; P84084 [60-73]	0	14	43.1533	129.9	146.3	151.8	136.3	125.6	147.8	98.1	134.2	151.8	98.7	90.8	127.4
NICFTVWDVGGQDK	[K].NICFTVWDVGGQDK.[I]	High	0.0181533	0.00175203	1	P61750; P84084	P61750 [60-73]; P84084 [60-73]	0	14	41.8223	69.5	63.5	58.4	61.9	57.1	71.1	52.5	58.2	58.4	44.8	41.3	61.3
NICFFSTNCVEGTAR	[R].NICFFSTNCVEGTAR.[G]	High	1.40206E-06	0	1	Q6ZQ49	Q6ZQ49 [252-266]	0	15	33.4325	61.7	97.7	60.1	69.2	59.1	60.1	46.6	89.6	60.1	50.1	42.7	51.8
NLCDLGIVDPYPPLCDIK	[K].NLCDLGIVDPYPPLCDIK.[G]	High	1.551E-08	0	5	Q3UI33	Q3UI33 [444-461]	0	18	48.7250	120.4	133.9	136.6	117.8	100.6	120.4	90.9	122.8	136.6	85.3	72.7	103.8
NLCDLGIVDPYPPLCDIK	[K].NLCDLGIVDPYPPLCDIK.[G]	High	6.09871E-06	0	1	Q3UI33	Q3UI33 [444-461]	0	18	48.5856	31.0	24.0	25.5	27.3	25.3	26.6	23.4	22.0	25.5	19.8	18.3	22.9
NLAVTDIK	[R].NLAVTDIK.[A]	High	0.000269649	4.56976E-05	3	A0A5K1VVQ9; A0A5K1VVQ1	A0A5K1VVQ9 [17417-17424]; A0A5K1VVQ1 [8965-8972]	0	8	22.5309	184.5	224.7	284.0	204.8	219.2	229.2	139.3	206.1	284.0	148.3	158.5	197.6
NLATSLAELR	[K].NLATSLAELR.[T]	High	0.00198244	0.000262998	1	A0A1L1SQ51	A0A1L1SQ51 [1030-1039]	0	10	36.6819	137.9	112.8	110.8	109.5	108.6	112.0	104.1	103.4	110.8	79.3	78.5	96.6
NLASLK	[R].NLASLK.[I]	High	0.0488352	0.00435589	1	A0A5K1VVQ9	A0A5K1VVQ9 [7711-7716]	0	6	20.5523	87.9	131.5	129.8	123.3	131.3	117.3	66.4	120.6	129.8	89.3	94.9	101.1
NIASEIIMEIK	[K].NIASEIIMEIK.[K]	High	0.000664395	8.30771E-05	1	Q4PZA2	Q4PZA2 [461-471]	0	11	51.9770	24.2	19.5	23.2	26.8	15.6	19.7	18.3	17.9	23.2	19.4	11.3	17.0
NLADLCR	[K].NLADLCR.[W]	High	0.00360782	0.000517739	1	Q91XL1	Q91XL1 [299-305]	0	7	19.8601	47.1	27.7	33.5	40.5	29.0	27.1	35.6	25.4	33.5	29.3	21.0	23.4
NLAPTWEELSK	[K].NLAPTWEELSK.[K]	High	0.000130874	4.56976E-05	4	Q91W90	Q91W90 [340-350]	0	11	34.1727	155.3	177.3	236.7	180.8	171.1	208.2	117.3	162.6	236.7	130.9	123.7	179.5
NLAPLVEDVQSK	[K].NLAPLVEDVQSK.[V]	High	6.0829E-05	0	5	P06728	P06728 [266-277]	0	12	34.0309	161.6	164.7	166.1	167.4	150.6	126.1	122.0	151.0	166.1	121.2	108.9	108.7
NIANPTATLLASCMMLDHLK	[K].NIANPTATLLASCMMLDHLK.[L]	High	1.29676E-09	0	3	Q3TGZ3	Q3TGZ3 [321-340]	0	20	53.5268	52.6	54.2	58.6	43.9	43.3	46.2	39.7	49.7	58.6	31.8	31.3	39.8
NIANPTAMLLSATNMLR	[R].NIANPTAMLLSATNMLR.[H]	High	4.19855E-06	0	1	Q91VA7	Q91VA7 [317-333]	0	17	54.2113
NLAMGVNLTSMSK	[R].NLAMGVNLTSMSK.[I]	High	4.23133E-06	0	1	P17918	P17918 [65-77]	0	13	29.7878	61.6	65.8	68.9	66.8	55.0	63.3	46.5	60.3	68.9	48.4	39.8	54.6
NLAMGVNLTSMSK	[R].NLAMGVNLTSMSK.[I]	High	7.4076E-06	0	2	P17918	P17918 [65-77]	0	13	34.0627	74.6	100.5	136.5	82.2	74.7	93.3	56.3	92.2	136.5	59.5	54.0	80.4
NLAMGVNLTSMSK	[R].NLAMGVNLTSMSK.[I]	High	0.0552652	0.00494735	1	P17918	P17918 [65-77]	0	13	32.9495	103.4	96.1	92.7	117.0	119.6	126.8	78.1	88.1	92.7	84.7	86.5	109.3
NLAIPVVNK	[R].NLAIPVVNK.[A]	High	0.00682005	0.000826766	1	E9Q912	E9Q912 [387-395]	0	9	27.9017	74.3	85.6	95.1	82.9	89.3	77.4	56.1	78.5	95.1	60.0	64.6	66.7
NLALCPANHAPLR	[R].NLALCPANHAPLR.[E]	High	5.05999E-08	0	3	Q02248	Q02248 [516-528]	0	13	21.0713	322.9	103.7	92.8	82.0	76.2	72.0	243.8	95.1	92.8	59.4	55.1	62.1
NLALCPANHAPLR	[R].NLALCPANHAPLR.[E]	High	3.02508E-05	0	2	Q02248	Q02248 [516-528]	0	13	18.4947
NLALCPANHAPLQEAAVIPR	[R].NLALCPANHAPLQEAAVIPR.[L]	High	5.59668E-11	0	2	Q02257	Q02257 [507-526]	0	20	30.4447	94.7	105.7	105.6	101.6	89.6	104.5	71.5	96.9	105.6	73.6	64.8	90.1
NLALCPANHAPLQEAAVIPR	[R].NLALCPANHAPLQEAAVIPR.[L]	High	4.609E-08	0	3	Q02257	Q02257 [507-526]	0	20	31.7157
NLAGDVCAIMR	[R].NLAGDVCAIMR.[V]	High	0.00105708	0.000122408	1	Q6PDG5	Q6PDG5 [489-499]	0	11	37.5607
NIAFFSTNCVEGTAR	[R].NIAFFSTNCVEGTAR.[G]	High	4.39834E-09	0	1	Q3TXF9	Q3TXF9 [241-255]	0	15	34.5504	19.6	29.7	22.4	23.6	23.7	28.1	14.8	27.2	22.4	17.1	17.1	24.2
NIAFFSTNCVEGTAR	[R].NIAFFSTNCVEGTAR.[G]	High	6.90702E-08	0	3	Q3TXF9	Q3TXF9 [241-255]	0	15	35.4178
NLAPTWEELSK	[K].NLAPTWEELSK.[K]	High	0.00167852	0.000231345	1	Q91W90	Q91W90 [340-350]	0	11	31.9136	54.0	48.1	33.8	45.9	44.1	48.1	40.8	44.1	33.8	33.2	31.9	41.5
NHQGLLLMDTTFR	[R].NHQGLLLMDTTFR.[D]	High	0.00154445	0.000231345	1	E9QPD7	E9QPD7 [560-572]	0	13	34.4570	32.3	27.8	25.8	25.3	28.9	31.8	24.4	25.5	25.8	18.3	20.9	27.4
NHQEEDLTEFLCANHVLK	[R].NHQEEDLTEFLCANHVLK.[G]	High	0.0402085	0.00377626	1	Q9DAU1	Q9DAU1 [183-200]	0	18	38.5604	31.3	22.6	28.2	46.7	15.9	40.4	23.6	20.7	28.2	33.8	11.5	34.8
NHPEPTPDQITEALGGNLCR	[R].NHPEPTPDQITEALGGNLCR.[C]	High	5.30063E-10	0	2	Q148T8	Q148T8 [134-153]	0	20	34.4954	102.4	102.9	108.9	116.7	119.2	107.3	77.3	94.4	108.9	84.5	86.2	92.5
NGILWQTVSK	[R].NGILWQTVSK.[A]	High	0.00460542	0.000572473	1	A0A5K1VVQ9; A0A5K1VVQ1	A0A5K1VVQ9 [23215-23224]; A0A5K1VVQ1 [14763-14772]	0	10	30.4424	44.8	42.7	31.2	50.0	58.5	44.2	33.8	39.2	31.2	36.2	42.3	38.1
NGIDIYSLTVDSR	[K].NGIDIYSLTVDSR.[V]	High	0.000901074	8.30771E-05	1	A6X935	A6X935 [31-43]	0	13	38.1056
NGHVGISFVPK	[R].NGHVGISFVPK.[E]	High	0.00925383	0.0011454	2	B9EKP5	B9EKP5 [1996-2006]	0	11	24.1971	115.7	112.4	123.1	111.3	122.5	128.4	87.4	103.1	123.1	80.6	88.6	110.7
NGHLAVVAPR	[K].NGHLAVVAPR.[L]	High	0.00264299	0.000361578	1	Q9WTI7	Q9WTI7 [1050-1059]	0	10	13.6548	39.2	26.0	23.1	23.2	31.9	19.8	29.6	23.8	23.1	16.8	23.1	17.1
NGGQILIADLR	[R].NGGQILIADLR.[G]	High	1.612E-05	0	1	Q9D1M0	Q9D1M0 [44-54]	0	11	34.0569	68.2	91.7	113.4	79.0	72.8	93.5	51.5	84.1	113.4	57.2	52.6	80.6
NGGQILIADLR	[R].NGGQILIADLR.[G]	High	1.13611E-05	0	1	Q9D1M0	Q9D1M0 [44-54]	0	11	31.7715
NGFSITGGEFTR	[K].NGFSITGGEFTR.[Q]	High	0.0144522	0.00153243	1	P10493	P10493 [505-516]	0	12	30.0361	48.2	36.9	46.3	40.5	40.1	39.2	36.4	33.8	46.3	29.3	29.0	33.8
NGFSITGGEFTR	[K].NGFSITGGEFTR.[Q]	High	0.0340024	0.00307806	1	P10493	P10493 [505-516]	0	12	30.0033
NGFLLDGFPR	[K].NGFLLDGFPR.[T]	High	6.32337E-05	0	1	Q9WTP6	Q9WTP6 [94-103]	0	10	41.4813	20.7	26.0	33.1	22.4	24.2	29.9	15.6	23.8	33.1	16.2	17.5	25.8
NGFLLDGFPR	[K].NGFLLDGFPR.[T]	High	0.00167852	0.000231345	2	Q9WTP6	Q9WTP6 [94-103]	0	10	41.6638
NGFDQCDYGWLSDASVR	[R].NGFDQCDYGWLSDASVR.[H]	High	2.13369E-08	0	1	G3XA35; Q62059	G3XA35 [289-305]; Q62059 [289-305]	0	17	39.3397
NGEVLGWPENQWRPPLPDNYPEGIDLETDEAK	[R].NGEVLGWPENQWRPPLPDNYPEGIDLETDEAK.[A]	High	0.00123979	0.000159038	1	Q3TU20	Q3TU20 [622-653]	0	32	48.5633	13.4	7.5	9.7	11.7	19.1	8.6	10.1	6.9	9.7	8.5	13.8	7.4
NGESQPLVQTAVTTIPAPTNLK	[R].NGESQPLVQTAVTTIPAPTNLK.[F]	High	1.05112E-05	0	2	A0A087WSN6	A0A087WSN6 [1617-1638]	0	22	37.1925	71.1	44.4	48.9	58.7	55.2	46.6	53.7	40.7	48.9	42.5	39.9	40.2
NGDTCVTLLDLELYNPK	[R].NGDTCVTLLDLELYNPK.[G]	High	0.00562242	0.000722604	1	A0A0R4J0I9	A0A0R4J0I9 [311-327]	0	17	46.7722	11.0	10.5	13.8	13.1	8.6	12.4	8.3	9.6	13.8	9.5	6.2	10.7
NGILWQTVSK	[R].NGILWQTVSK.[A]	High	0.019442	0.00185704	1	A0A5K1VVQ9; A0A5K1VVQ1	A0A5K1VVQ9 [23215-23224]; A0A5K1VVQ1 [14763-14772]	0	10	32.5642	77.9	73.8	70.3	91.7	66.1	69.8	58.8	67.7	70.3	66.4	47.8	60.2
NGDRGETGPAGPAGPIGPAGAR	[K].NGDRGETGPAGPAGPIGPAGAR.[G]	High	5.37301E-05	0	4	P11087	P11087 [1052-1073]	1	22	13.0082
NFYVEHPEVAR	[K].NFYVEHPEVAR.[L]	High	0.0047124	0.000572473	1	Q3U741	Q3U741 [54-64]	0	11	16.1227	45.8	54.0	114.4	58.4	88.1	72.8	34.6	49.5	114.4	42.3	63.7	62.8
NFYNVDISYLK	[R].NFYNVDISYLK.[K]	High	7.21401E-05	0	1	P10605	P10605 [46-56]	0	11	40.8901	15.5	22.7	27.8	11.0	9.8	30.5	11.7	20.8	27.8	8.0	7.1	26.3
NFYNVDISYLK	[R].NFYNVDISYLK.[K]	High	0.00416988	0.00054222	2	P10605	P10605 [46-56]	0	11	42.1576	67.3	72.4	56.5	59.2	61.4	75.3	50.8	66.4	56.5	42.9	44.4	64.9
NFWVSGLSSTTR	[R].NFWVSGLSSTTR.[A]	High	0.000497158	8.30771E-05	1	S4R1M2	S4R1M2 [429-440]	0	12	36.5483	66.2	67.0	70.4	80.0	87.4	70.6	50.0	61.4	70.4	57.9	63.2	60.9
NFVYHLSDVCK	[R].NFVYHLSDVCK.[K]	High	0.0202976	0.00193208	1	P01592	P01592 [81-91]	0	11	27.5427	41.6	21.9	15.9	40.2	30.3	38.0	31.4	20.1	15.9	29.1	21.9	32.8
NFVVVMVTKPK	[K].NFVVVMVTKPK.[A]	High	0.00423404	0.00054222	1	P54728	P54728 [68-78]	0	11	35.0650	34.4	47.0	55.9	34.2	34.6	39.9	26.0	43.1	55.9	24.8	25.0	34.4
NFVVVMVTKPK	[K].NFVVVMVTKPK.[A]	High	0.00646018	0.000804404	3	P54728	P54728 [68-78]	0	11	29.1809	119.7	112.9	85.2	110.1	107.5	113.3	90.4	103.5	85.2	79.7	77.7	97.7
NFVLTAAHCAGR	[R].NFVLTAAHCAGR.[S]	High	6.03592E-05	0	3	A4QPC5	A4QPC5 [72-83]	0	12	22.8637	155.9	132.2	184.1	159.4	182.6	158.2	117.7	121.2	184.1	115.4	132.0	136.4
NFVLTAAHCAGR	[R].NFVLTAAHCAGR.[S]	High	7.27013E-05	0	3	A4QPC5	A4QPC5 [72-83]	0	12	19.2137
NFVINVVNR	[K].NFVINVVNR.[L]	High	7.94464E-06	0	3	Q02788	Q02788 [651-659]	0	9	31.6966	109.8	131.7	141.7	141.1	98.5	122.8	82.9	120.8	141.7	102.2	71.2	105.9
NFVINVVNR	[K].NFVINVVNR.[L]	High	0.00760427	0.000887584	4	Q02788	Q02788 [651-659]	0	9	28.4001
NFVGPPHFQVICR	[R].NFVGPPHFQVICR.[L]	High	3.9449E-08	0	1	Q7TMB8	Q7TMB8 [907-919]	0	13	30.8640	43.6	50.9	57.0	43.5	41.1	59.6	32.9	46.7	57.0	31.5	29.7	51.4
NFVGPPHFQVICR	[R].NFVGPPHFQVICR.[L]	High	0.0013891	0.000196344	1	Q7TMB8	Q7TMB8 [907-919]	0	13	29.3924
NFVGDYLGLEERPELR	[R].NFVGDYLGLEERPELR.[Q]	High	0.00446665	0.00054222	1	Q811E7	Q811E7 [738-753]	0	16	39.8051	49.7	49.6	52.2	53.4	48.7	53.5	37.5	45.5	52.2	38.7	35.2	46.1
NGAIHIFR	[R].NGAIHIFR.[E]	High	0.00037474	4.56976E-05	2	A0A097BW21; Q62009; Q3U4U1	A0A097BW21 [484-491]; Q62009 [484-491]; Q3U4U1 [484-491]	0	8	21.9240	36.7	47.0	43.4	42.3	38.7	45.8	27.7	43.1	43.4	30.6	28.0	39.5
NGINVIASQR	[K].NGINVIASQR.[C]	High	4.56514E-05	0	1	A0A5K1VVQ9	A0A5K1VVQ9 [8917-8926]	0	10	18.4387	75.1	118.4	152.6	108.3	110.5	113.9	56.7	108.6	152.6	78.4	79.9	98.2
NGMLNVSPIGR	[R].NGMLNVSPIGR.[S]	High	0.0625355	0.00557778	1	Q545N8	Q545N8 [120-130]	0	11	26.1658
NGMTVLMMGSADALPEEPSAK	[K].NGMTVLMMGSADALPEEPSAK.[T]	High	0.0137497	0.00144939	1	Q9JMA1	Q9JMA1 [65-85]	0	21	43.0876	74.2	54.2	40.8	54.7	49.4	57.1	56.0	49.7	40.8	39.6	35.7	49.2
NHPEPTPDQITEALGGNLCR	[R].NHPEPTPDQITEALGGNLCR.[C]	High	0.000278042	4.56976E-05	2	Q148T8	Q148T8 [134-153]	0	20	33.8684
NHLVEIPPNLPSSLVELR	[K].NHLVEIPPNLPSSLVELR.[I]	High	8.58519E-11	0	22	P28653	P28653 [149-166]	0	18	44.6207	442.9	521.1	512.3	506.7	466.5	476.1	334.4	477.9	512.3	366.9	337.3	410.5
NHLVEIPPNLPSSLVELR	[K].NHLVEIPPNLPSSLVELR.[I]	High	3.34961E-10	0	43	P28653	P28653 [149-166]	0	18	42.9733
NHIQLVK	[R].NHIQLVK.[S]	High	0.0263505	0.00249444	1	Q7TPS3	Q7TPS3 [183-189]	0	7	15.7663	41.3	59.8	75.3	59.0	61.4	56.5	31.2	54.8	75.3	42.7	44.4	48.7
NHLQDILEGFKK	[R].NHLQDILEGFKK.[K]	High	0.00104114	0.000122408	1	Q99M73	Q99M73 [248-259]	1	12	34.5367	73.4	59.6	80.5	53.9	53.2	62.8	55.4	54.7	80.5	39.0	38.5	54.1
NHLQDILEGFKK	[R].NHLQDILEGFKK.[K]	High	0.0402085	0.00377626	1	Q99M73	Q99M73 [248-259]	1	12	37.1054	95.8	33.6	29.7	54.1	42.3	42.9	72.3	30.8	29.7	39.2	30.6	37.0
NHLQDILEGFK	[R].NHLQDILEGFK.[K]	High	1.65003E-05	0	1	Q99M73	Q99M73 [248-258]	0	11	41.0097	39.7	34.9	44.0	28.0	36.9	41.6	30.0	32.0	44.0	20.3	26.7	35.9
NHLQDILEGFK	[R].NHLQDILEGFK.[K]	High	0.0106812	0.00135697	1	Q99M73	Q99M73 [248-258]	0	11	41.0649	60.8	43.1	30.9	50.1	51.2	34.9	45.9	39.5	30.9	36.3	37.0	30.1
NHLLHVFDEYKR	[R].NHLLHVFDEYKR.[I]	High	0.0402085	0.00377626	1	P97429	P97429 [203-214]	1	12	27.0098	48.9	56.7	51.5	53.6	63.2	56.7	36.9	52.0	51.5	38.8	45.7	48.9
NHLLHVFDEYKR	[R].NHLLHVFDEYKR.[I]	High	0.0173954	0.00175203	2	P97429	P97429 [203-214]	1	12	27.3626	44.6	43.4	45.5	41.7	60.9	48.6	33.7	39.8	45.5	30.2	44.0	41.9
NHLLHVFDEYKR	[R].NHLLHVFDEYKR.[I]	High	0.00420183	0.00054222	2	P97429	P97429 [203-214]	1	12	23.4342	151.8	54.5	51.6	116.0	90.7	66.8	114.6	50.0	51.6	84.0	65.6	57.6
NHLLHVFDEYK	[R].NHLLHVFDEYK.[R]	High	0.00423404	0.00054222	1	P97429	P97429 [203-213]	0	11	33.1662	25.4	27.0	23.9	27.2	37.5	27.4	19.2	24.8	23.9	19.7	27.1	23.6
NHIEDFAPEVAWVTR	[K].NHIEDFAPEVAWVTR.[S]	High	9.28073E-10	0	1	B9EIU1	B9EIU1 [1092-1106]	0	15	40.2527	48.5	55.9	55.8	44.6	43.8	54.7	36.6	51.3	55.8	32.3	31.7	47.2
NHIEDFAPEVAWVTR	[K].NHIEDFAPEVAWVTR.[S]	High	4.6007E-05	0	2	B9EIU1	B9EIU1 [1092-1106]	0	15	40.1051
NHEEEMKEFSSQLAGQVNVEMDAAPGVDLTR	[K].NHEEEMKEFSSQLAGQVNVEMDAAPGVDLTR.[M]	High	1.19854E-18	0	2	B1AQ77	B1AQ77 [236-266]	1	31	42.8964	40.9	41.4	41.5	40.3	40.9	35.6	30.9	38.0	41.5	29.2	29.6	30.7
NHEEEMKEFSSQLAGQVNVEMDAAPGVDLTR	[K].NHEEEMKEFSSQLAGQVNVEMDAAPGVDLTR.[M]	High	5.99869E-17	0	2	B1AQ77	B1AQ77 [236-266]	1	31	42.5990	54.4	32.6	33.1	49.7	41.9	39.1	41.1	29.9	33.1	36.0	30.3	33.7
NGYGFINR	[R].NGYGFINR.[N]	High	0.0162542	0.00171185	1	Q8BPG0	Q8BPG0 [94-101]	0	8	18.4785	59.2	65.0	52.9	54.4	43.2	49.3	44.7	59.6	52.9	39.4	31.2	42.5
NGNFGVLVATNVAAR	[R].NGNFGVLVATNVAAR.[G]	High	0.00737094	0.000826766	1	Q3ULC7	Q3ULC7 [557-571]	0	15	31.7452
NGNLPEFGDAIATASK	[K].NGNLPEFGDAIATASK.[A]	High	0.0295349	0.0027936	1	Q80TM2	Q80TM2 [1439-1454]	0	16	32.2692	99.6	100.0	88.6	96.5	97.5	103.3	75.2	91.7	88.6	69.9	70.5	89.1
NGPALQEAYVR	[R].NGPALQEAYVR.[V]	High	0.000386376	4.56976E-05	1	Q62418	Q62418 [8-18]	0	11	15.4951	176.3	156.4	177.7	166.8	184.5	157.1	133.1	143.4	177.7	120.8	133.4	135.4
NGQDLGVAFK	[K].NGQDLGVAFK.[I]	High	0.0108543	0.00135697	1	Q3TVV6	Q3TVV6 [400-409]	0	10	22.5123	125.8	124.0	103.0	121.9	118.7	118.4	95.0	113.7	103.0	88.3	85.8	102.1
NGQDLGVAFK	[K].NGQDLGVAFK.[I]	High	0.00366315	0.000517739	1	Q3TVV6	Q3TVV6 [400-409]	0	10	24.4947	24.6	50.1	50.1	36.2	33.1	46.4	18.6	45.9	50.1	26.2	23.9	40.0
NGQPVTEGVSETVFLPR	[R].NGQPVTEGVSETVFLPR.[D]	High	4.19863E-07	0	1	P14439	P14439 [149-165]	0	17	34.0580
NFVDSPIIVDIPK	[R].NFVDSPIIVDIPK.[D]	High	1.08433E-05	0	1	P17439	P17439 [414-426]	0	13	43.2138	26.5	24.2	27.4	26.4	23.9	27.8	20.0	22.2	27.4	19.1	17.3	24.0
NGSLICTASK	[R].NGSLICTASK.[D]	High	0.0229152	0.00219197	1	Q3TEU8	Q3TEU8 [185-194]	0	10	14.5010	135.2	125.2	138.7	145.1	171.6	141.4	102.1	114.8	138.7	105.1	124.1	121.9
NGVDLLMK	[K].NGVDLLMK.[Y]	High	0.0701287	0.00611258	1	Q9CPW4; Q3UC32	Q9CPW4 [101-108]; Q3UC32 [101-108]	0	8	27.9993	98.5	90.3	68.0	92.7	90.9	75.4	74.4	82.8	68.0	67.1	65.7	65.0
NGVLWTQGSLETVR	[R].NGVLWTQGSLETVR.[L]	High	0.000125918	4.56976E-05	1	G3X8X6	G3X8X6 [749-762]	0	14	33.8542
NGVQAMVEFDSVQSAQR	[K].NGVQAMVEFDSVQSAQR.[A]	High	1.56328E-07	0	1	G5E924	G5E924 [219-235]	0	17	33.2222	46.1	44.2	64.3	44.6	43.6	41.9	34.8	40.5	64.3	32.3	31.5	36.1
NGWLEQISGK	[K].NGWLEQISGK.[G]	High	0.0019975	0.000262998	1	Q3TEA8	Q3TEA8 [394-403]	0	10	36.6208	64.9	71.1	64.3	71.1	58.8	59.6	49.0	65.2	64.3	51.5	42.5	51.4
NGYELSPTAAANFTR	[R].NGYELSPTAAANFTR.[R]	High	0.0268163	0.00260112	1	Q9R1P3	Q9R1P3 [71-85]	0	15	29.1365	146.9	149.7	140.4	143.6	161.3	152.8	110.9	137.3	140.4	104.0	116.6	131.7
NGYELSPTAAANFTR	[R].NGYELSPTAAANFTR.[R]	High	0.0343034	0.00315623	1	Q9R1P3	Q9R1P3 [71-85]	0	15	26.3850	44.0	54.2	71.5	51.5	46.1	55.6	33.2	49.7	71.5	37.3	33.3	47.9
NGSLICTASK	[R].NGSLICTASK.[D]	High	0.0103443	0.00131544	1	Q3TEU8	Q3TEU8 [185-194]	0	10	16.8559	79.1	99.7	144.3	80.7	87.1	86.9	59.7	91.4	144.3	58.4	63.0	74.9
NLQEILIGAVR	[R].NLQEILIGAVR.[F]	High	1.79825E-07	0	5	Q01279	Q01279 [139-149]	0	11	51.6776	107.3	136.0	136.8	161.7	148.5	142.3	81.0	124.7	136.8	117.1	107.4	122.7
NIQELLR	[K].NIQELLR.[AS]	High	0.00225451	0.000330222	4	E9PVA6; Q68FF6	E9PVA6 [653-659]; Q68FF6 [664-670]	0	7	32.0860	78.7	100.8	118.5	101.8	84.9	91.5	59.4	92.4	118.5	73.7	61.4	78.9
NIQETCMSQTGWNR	[K].NIQETCMSQTGWNR.[I]	High	3.62137E-08	0	1	Q3TNL1	Q3TNL1 [153-166]	0	14	21.2939	132.8	155.9	154.0	162.5	124.2	116.6	100.3	143.0	154.0	117.7	89.8	100.5
NQVEDLLATLEK	[K].NQVEDLLATLEK.[S]	High	0.00566587	0.000722604	2	Q6ZQF2	Q6ZQF2 [403-414]	0	12	50.1377	63.7	48.9	41.6	53.6	50.1	56.1	48.1	44.8	41.6	38.8	36.2	48.4
NQVAVVTGGGTGIGK	[K].NQVAVVTGGGTGIGK.[A]	High	4.90496E-08	0	1	Q99MZ7	Q99MZ7 [18-32]	0	15	21.0160	77.9	86.9	71.8	71.0	82.7	84.8	58.8	79.7	71.8	51.4	59.8	73.1
NQVAMNPTNTVFDAK	[K].NQVAMNPTNTVFDAK.[R]	High	6.39066E-07	0	1	P63017	P63017 [57-71]	0	15	22.5164	88.6	87.7	99.2	91.7	80.6	94.1	66.9	80.4	99.2	66.4	58.3	81.1
NQVAMNPTNTVFDAK	[K].NQVAMNPTNTVFDAK.[R]	High	3.00461E-08	0	4	P63017	P63017 [57-71]	0	15	27.8676	184.6	230.4	252.5	215.2	197.8	218.2	139.4	211.3	252.5	155.8	143.0	188.1
NQVAMNPTNTVFDAK	[K].NQVAMNPTNTVFDAK.[R]	High	3.1694E-05	0	3	P63017	P63017 [57-71]	0	15	26.6740	161.4	146.7	104.4	150.9	136.2	133.2	121.9	134.5	104.4	109.3	98.5	114.8
NQVAMNPTNTIFDAK	[K].NQVAMNPTNTIFDAK.[R]	High	3.82439E-06	0	1	B7U582	B7U582 [58-72]	0	15	32.3823	45.7	63.4	60.6	49.7	45.0	63.9	34.5	58.1	60.6	36.0	32.5	55.1
NQVAMNPTNTIFDAK	[K].NQVAMNPTNTIFDAK.[R]	High	0.00143183	0.000196344	2	B7U582	B7U582 [58-72]	0	15	30.9953	143.7	127.6	98.6	134.2	125.7	123.8	108.5	117.0	98.6	97.2	90.9	106.7
NQVALNPQNTVFDAK	[K].NQVALNPQNTVFDAK.[R]	High	8.00795E-07	0	3	Q3TAI8; P17879	Q3TAI8 [57-71]; P17879 [57-71]	0	15	29.1144	95.6	151.2	192.3	101.2	91.8	153.3	72.2	138.7	192.3	73.3	66.4	132.2
NQVALNPQNTVFDAK	[K].NQVALNPQNTVFDAK.[R]	High	0.000383434	4.56976E-05	2	Q3TAI8; P17879	Q3TAI8 [57-71]; P17879 [57-71]	0	15	27.8323	88.9	46.6	33.9	59.0	51.5	49.3	67.1	42.7	33.9	42.7	37.2	42.5
NQSSLVLIGDAFK	[K].NQSSLVLIGDAFK.[A]	High	3.4032E-07	0	4	Q14BI5	Q14BI5 [1099-1111]	0	13	43.2618	92.4	126.4	142.1	109.0	121.2	122.6	69.8	115.9	142.1	78.9	87.6	105.7
NQSSLVLIGDAFK	[K].NQSSLVLIGDAFK.[A]	High	6.49087E-07	0	7	Q14BI5	Q14BI5 [1099-1111]	0	13	43.5853	215.9	202.7	168.8	242.6	288.5	217.4	163.0	185.9	168.8	175.7	208.6	187.4
NQSFCPTVNLDK	[R].NQSFCPTVNLDK.[L]	High	0.000265548	4.56976E-05	2	P14115	P14115 [66-77]	0	12	24.6401	115.5	105.1	75.8	87.4	81.0	99.5	87.2	96.4	75.8	63.3	58.6	85.8
NQQQDPLVCPAYQAYFR	[R].NQQQDPLVCPAYQAYFR.[T]	High	3.70724E-06	0	3	Q8K0Y2; Q61765; Q9D646; Q61897	Q8K0Y2 [92-108]; Q61765 [92-108]; Q9D646 [92-108]; Q61897 [92-108]	0	17	30.4040	161.6	160.9	241.7	138.1	163.2	174.3	122.0	147.6	241.7	100.0	118.0	150.3
NQQQDPLVCPAYQAYFR	[R].NQQQDPLVCPAYQAYFR.[T]	High	4.98026E-11	0	22	Q8K0Y2; Q61765; Q9D646; Q61897	Q8K0Y2 [92-108]; Q61765 [92-108]; Q9D646 [92-108]; Q61897 [92-108]	0	17	34.2513	598.1	554.3	749.7	526.0	540.1	545.9	451.6	508.3	749.7	380.9	390.5	470.6
NQVEDLLATLEK	[K].NQVEDLLATLEK.[S]	High	1.61279E-06	0	2	Q6ZQF2	Q6ZQF2 [403-414]	0	12	51.3052	46.7	63.8	68.2	56.6	53.0	62.3	35.3	58.5	68.2	41.0	38.3	53.7
NQQQDPLVCPAYQAYFR	[R].NQQQDPLVCPAYQAYFR.[T]	High	8.85558E-12	0	38	Q8K0Y2; Q61765; Q9D646; Q61897	Q8K0Y2 [92-108]; Q61765 [92-108]; Q9D646 [92-108]; Q61897 [92-108]	0	17	39.6060	1230.2	959.9	989.1	958.0	1147.8	953.3	928.9	880.3	989.1	693.7	829.9	821.9
NQQIFLR	[R].NQQIFLR.[D]	High	0.0280185	0.00269666	1	Q3U1Q4	Q3U1Q4 [143-149]	0	7	22.0791	44.8	56.3	58.3	53.0	59.3	47.1	33.8	51.6	58.3	38.4	42.9	40.6
NQLTSLPSAICK	[R].NQLTSLPSAICK.[L]	High	0.00202794	0.000262998	1	Q9JJ28	Q9JJ28 [279-290]	0	12	30.1600	50.6	53.0	56.9	61.3	57.4	59.6	38.2	48.6	56.9	44.4	41.5	51.4
NQITHTVSVFSER	[R].NQITHTVSVFSER.[T]	High	1.08433E-05	0	1	E9Q6A6; B9EK79	E9Q6A6 [408-420]; B9EK79 [408-420]	0	13	26.9330	42.5	34.3	27.2	39.5	37.3	33.4	32.1	31.5	27.2	28.6	27.0	28.8
NQLTAMSSVLAK	[R].NQLTAMSSVLAK.[A]	High	0.0745831	0.00672128	1	P23116	P23116 [521-532]	0	12	34.1435	53.5	54.3	51.8	58.8	42.2	52.3	40.4	49.8	51.8	42.6	30.5	45.1
NQIITSTTSNANAVLQIDNAR	[K].NQIITSTTSNANAVLQIDNAR.[L]	High	2.63127E-12	0	10	Q8VCW2	Q8VCW2 [138-158]	0	21	38.0519	213.6	200.9	278.1	154.8	147.2	217.7	161.3	184.2	278.1	112.1	106.4	187.7
NQIITSTTSNANAVLQIDNAR	[K].NQIITSTTSNANAVLQIDNAR.[L]	High	3.42759E-13	0	10	Q8VCW2	Q8VCW2 [138-158]	0	21	32.8805
NQLLQEELGALQLR	[K].NQLLQEELGALQLR.[L]	High	3.24698E-10	0	2	G5E898	G5E898 [962-975]	0	14	51.3075	25.7	30.9	35.4	21.7	19.2	27.8	19.4	28.3	35.4	15.7	13.9	24.0
NQLLQEELGALQLR	[K].NQLLQEELGALQLR.[L]	High	1.89889E-07	0	4	G5E898	G5E898 [962-975]	0	14	46.4944
NQLLGFR	[R].NQLLGFR.[S]	High	0.0186253	0.00180805	1	Q61789; Q3UU65	Q61789 [1869-1875]; Q3UU65 [263-269]	0	7	25.3489
NQLLETR	[R].NQLLETR.[W]	High	0.00291666	0.000464788	1	Q0VBK2	Q0VBK2 [108-114]	0	7	17.0679	158.5	172.5	171.0	176.4	170.5	158.3	119.7	158.2	171.0	127.7	123.3	136.5
NQLGASTPSRPQAEAALPTTAR	[K].NQLGASTPSRPQAEAALPTTAR.[S]	High	9.21157E-07	0	1	A0A2I3BRT4	A0A2I3BRT4 [27-48]	0	22	17.8240	44.2	37.8	48.0	37.8	44.0	40.2	33.4	34.7	48.0	27.4	31.8	34.7
NQLFHAVQR	[K].NQLFHAVQR.[L]	High	0.00118462	0.000159038	1	O35594	O35594 [231-239]	0	9	20.2160	49.1	42.1	43.5	37.6	39.7	38.5	37.1	38.6	43.5	27.2	28.7	33.2
NQLEIYNQPSQAGPFDIK	[R].NQLEIYNQPSQAGPFDIK.[E]	High	0.0210112	0.00195456	1	P11531	P11531 [2342-2359]	0	18	36.5253	43.0	42.3	34.7	79.0	45.1	37.3	32.5	38.8	34.7	57.2	32.6	32.2
NQLDQEVEFLSTSIAQLK	[K].NQLDQEVEFLSTSIAQLK.[V]	High	1.57515E-09	0	1	Q6ZWY7	Q6ZWY7 [26-43]	0	18	54.2414	19.9	24.6	27.1	16.6	19.1	22.9	15.0	22.6	27.1	12.0	13.8	19.7
NQQQDPLVCPAYQAYFR	[R].NQQQDPLVCPAYQAYFR.[T]	High	2.9353E-08	0	11	Q8K0Y2; Q61765; Q9D646; Q61897	Q8K0Y2 [92-108]; Q61765 [92-108]; Q9D646 [92-108]; Q61897 [92-108]	0	17	39.0909
NQLDQEVEFLSTSIAQLK	[K].NQLDQEVEFLSTSIAQLK.[V]	High	9.64952E-06	0	1	Q6ZWY7	Q6ZWY7 [26-43]	0	18	54.2823	37.1	23.1	10.8	17.7	23.8	23.3	28.0	21.2	10.8	12.8	17.2	20.1
NQVLTLEDWK	[K].NQVLTLEDWK.[E]	High	0.00708987	0.000826766	1	A0A0R4J018	A0A0R4J018 [16-25]	0	10	36.2179	62.6	61.2	73.5	82.3	57.7	47.2	47.3	56.1	73.5	59.6	41.7	40.7
NQVPINVHANPGK	[K].NQVPINVHANPGK.[Y]	High	0.00134763	0.000159038	1	Z4YJF5	Z4YJF5 [294-306]	0	13	13.3593	56.3	54.6	58.7	53.6	68.5	51.7	42.5	50.1	58.7	38.8	49.5	44.6
NSFPITIITLGPPSKPK	[R].NSFPITIITLGPPSKPK.[G]	High	0.0117674	0.00135697	3	A0A5K1VVQ9; A0A5K1VVQ1	A0A5K1VVQ9 [29559-29575]; A0A5K1VVQ1 [21107-21123]	0	17	40.3065	128.1	141.2	120.3	127.3	163.9	130.4	96.7	129.5	120.3	92.2	118.5	112.4
NSFASALR	[K].NSFASALR.[T]	High	0.0241448	0.00223507	1	Q6ZQ08	Q6ZQ08 [1470-1477]	0	8	17.5066
NSETDTIIFIR	[R].NSETDTIIFIR.[K]	High	1.67676E-06	0	3	A0A571BEN1	A0A571BEN1 [858-868]	0	11	34.6190	158.9	205.7	200.1	199.4	204.4	192.4	120.0	188.6	200.1	144.4	147.8	165.9
NSETDTIIFIR	[R].NSETDTIIFIR.[K]	High	0.000157482	4.56976E-05	1	A0A571BEN1	A0A571BEN1 [858-868]	0	11	34.2520
NSEPLVGIILDNGGK	[K].NSEPLVGIILDNGGK.[T]	High	3.05172E-08	0	2	Q80X19; B7ZNH7	Q80X19 [1313-1327]; B7ZNH7 [1310-1324]	0	15	43.4574	203.8	203.3	200.9	200.9	217.3	222.1	153.9	186.4	200.9	145.5	157.1	191.5
NSEPLVGIILDNGGK	[K].NSEPLVGIILDNGGK.[T]	High	1.45767E-06	0	5	Q80X19; B7ZNH7	Q80X19 [1313-1327]; B7ZNH7 [1310-1324]	0	15	42.7293	162.6	168.8	130.2	182.0	162.1	149.0	122.8	154.8	130.2	131.8	117.2	128.5
NSEICQEVQAVCDALGVPK	[K].NSEICQEVQAVCDALGVPK.[S]	High	0.0178459	0.00175203	1	Q80VD1	Q80VD1 [143-161]	0	19	50.2601	28.5	26.8	23.7	31.9	29.0	29.3	21.5	24.6	23.7	23.1	21.0	25.3
NSDVEIFAVGVK	[R].NSDVEIFAVGVK.[D]	High	0.000116559	0	1	Q60847	Q60847 [566-577]	0	12	34.9517	64.6	66.4	70.1	55.5	56.2	67.3	48.8	60.9	70.1	40.2	40.6	58.0
NSDVEIFAVGVK	[R].NSDVEIFAVGVK.[D]	High	0.0210112	0.00195456	1	Q60847	Q60847 [566-577]	0	12	33.7346	46.0	41.5	30.9	31.9	47.7	40.9	34.7	38.1	30.9	23.1	34.5	35.3
NSDIIVPHKYPR	[K].NSDIIVPHKYPR.[I]	High	0.0292765	0.0027936	1	A0A5K1VVQ9; A0A5K1VVQ1	A0A5K1VVQ9 [1598-1609]; A0A5K1VVQ1 [1552-1563]	1	12	17.2322	75.9	111.9	86.2	73.6	101.9	95.2	57.3	102.6	86.2	53.3	73.7	82.1
NSDILIQTELRPVK	[K].NSDILIQTELRPVK.[E]	High	0.00266309	0.000361578	1	P70227	P70227 [661-674]	0	14	30.6516	37.6	35.8	51.3	38.9	33.7	36.4	28.4	32.8	51.3	28.2	24.4	31.4
NSCPPTAELLGSPGR	[K].NSCPPTAELLGSPGR.[L]	High	3.53745E-09	0	5	P46412	P46412 [154-168]	0	15	23.3777	262.0	249.4	325.9	326.8	288.9	232.3	197.8	228.7	325.9	236.6	208.9	200.3
NSCPPTAELLGSPGR	[K].NSCPPTAELLGSPGR.[L]	High	3.6449E-05	0	2	P46412	P46412 [154-168]	0	15	22.5556
NSAVWPDPEVFDPLR	[R].NSAVWPDPEVFDPLR.[F]	High	0.00925383	0.0011454	2	Q3TNA0	Q3TNA0 [415-429]	0	15	50.0807	33.6	29.6	28.2	33.0	45.2	26.1	25.4	27.1	28.2	23.9	32.7	22.5
NQVLVFVHSR	[K].NQVLVFVHSR.[K]	High	1.172E-05	0	1	Q6P4T2	Q6P4T2 [719-728]	0	10	27.2335	55.4	64.0	61.8	61.0	64.9	58.7	41.8	58.7	61.8	44.2	46.9	50.6
NSAVWPDPEVFDPLR	[R].NSAVWPDPEVFDPLR.[F]	High	0.00978241	0.00125631	1	Q3TNA0	Q3TNA0 [415-429]	0	15	50.3325
NSATLAWLPPLR	[K].NSATLAWLPPLR.[D]	High	0.00024595	4.56976E-05	2	A0A5K1VVQ9; A0A5K1VVQ1	A0A5K1VVQ9 [20727-20738]; A0A5K1VVQ1 [12275-12286]	0	12	43.7474
NSAGGTSVGWDSPPASPLQR	[K].NSAGGTSVGWDSPPASPLQR.[Q]	High	4.60945E-07	0	1	A2AKD7	A2AKD7 [172-191]	0	20	27.3977	49.7	81.6	79.5	75.4	74.8	72.7	37.5	74.8	79.5	54.6	54.1	62.7
NSAEETWMVIHGR	[R].NSAEETWMVIHGR.[V]	High	3.27341E-06	0	3	Q3TH64	Q3TH64 [32-44]	0	13	27.3315	163.2	186.5	170.0	180.4	184.0	170.7	123.2	171.0	170.0	130.6	133.0	147.2
NSAEETWMVIHGR	[R].NSAEETWMVIHGR.[V]	High	0.000302481	4.56976E-05	1	Q3TH64	Q3TH64 [32-44]	0	13	23.9421
NRPPPLVEITPR	[R].NRPPPLVEITPR.[D]	High	0.017248	0.00175203	1	E9QA62	E9QA62 [535-546]	0	12	22.4338	62.1	79.1	85.6	71.3	75.9	80.8	46.9	72.5	85.6	51.6	54.9	69.7
NRPPLAAGANSK	[R].NRPPLAAGANSK.[G]	High	1.01893E-05	0	1	Q3U7B3; Q61033	Q3U7B3 [49-60]; Q61033 [49-60]	0	12	11.4533	80.7	93.7	104.0	78.7	78.7	81.4	60.9	85.9	104.0	57.0	56.9	70.2
NRPGVYTNLCEFVK	[R].NRPGVYTNLCEFVK.[W]	High	0.000389341	4.56976E-05	1	A0A0B6VJJ8	A0A0B6VJJ8 [271-284]	0	14	30.7764	58.7	53.3	51.7	59.5	66.4	53.6	44.3	48.9	51.7	43.1	48.0	46.2
NRNPMLNHLK	[K].NRNPMLNHLK.[K]	High	0.043922	0.00407785	1	E9Q6A6; A0A140T8T7; B9EK79	E9Q6A6 [85-94]; A0A140T8T7 [89-98]; B9EK79 [85-94]	1	10	14.9496	21.7	29.2	26.6	32.2	21.7	28.2	16.4	26.8	26.6	23.3	15.7	24.3
NREPVQLETLSIR	[K].NREPVQLETLSIR.[G]	High	2.95822E-08	0	3	P62315	P62315 [49-61]	1	13	26.4855	273.1	272.4	260.1	256.3	254.3	270.0	206.2	249.8	260.1	185.6	183.9	232.8
NREPVQLETLSIR	[K].NREPVQLETLSIR.[G]	High	2.86758E-08	0	3	P62315	P62315 [49-61]	1	13	25.2831
NQYLSWLIK	[K].NQYLSWLIK.[N]	High	0.0752413	0.00676483	1	Q99PG0	Q99PG0 [388-396]	0	9	48.1223	15.9	19.0	15.8	21.3	19.1	16.5	12.0	17.4	15.8	15.4	13.8	14.2
NQYDNDVTVWSPQGR	[R].NQYDNDVTVWSPQGR.[I]	High	0.042024	0.00394437	1	Q3TS44	Q3TS44 [4-18]	0	15	22.0218	141.6	197.8	144.8	136.0	179.2	145.0	106.9	181.4	144.8	98.5	129.6	125.0
NQVVVAAGR	[R].NQVVVAAGR.[S]	High	0.0659338	0.00582258	1	Q8R432	Q8R432 [815-823]	0	9	12.4352	98.8	75.5	95.5	96.7	140.1	128.5	74.6	69.2	95.5	70.0	101.3	110.8
NQVPINVHANPGK	[K].NQVPINVHANPGK.[Y]	High	2.93467E-10	0	1	Z4YJF5	Z4YJF5 [294-306]	0	13	14.7596	54.2	69.9	74.9	64.6	82.8	72.5	40.9	64.1	74.9	46.8	59.9	62.5
NSATLAWLPPLR	[K].NSATLAWLPPLR.[D]	High	4.06999E-07	0	1	A0A5K1VVQ9; A0A5K1VVQ1	A0A5K1VVQ9 [20727-20738]; A0A5K1VVQ1 [12275-12286]	0	12	44.4914	51.6	67.5	76.7	92.1	76.6	64.6	39.0	61.9	76.7	66.7	55.4	55.7
NQGYYDYVKPR	[K].NQGYYDYVKPR.[L]	High	1.86938E-08	0	2	Q60597	Q60597 [962-972]	0	11	18.5642	154.0	162.5	176.6	151.2	146.5	178.9	116.3	149.0	176.6	109.5	105.9	154.2
NQGYYDYVKPR	[K].NQGYYDYVKPR.[L]	High	0.00220392	0.000330222	1	Q60597	Q60597 [962-972]	0	11	16.2195	51.8	40.5	41.2	50.8	35.3	43.6	39.1	37.1	41.2	36.8	25.5	37.6
NQGVPQIAVLVTHR	[K].NQGVPQIAVLVTHR.[A]	High	0.105574	0.00951241	1	E9Q6A6; B9EK79	E9Q6A6 [328-341]; B9EK79 [328-341]	0	14	30.3798
NPTIYPLTLPR	[R].NPTIYPLTLPR.[A]	High	0.0127674	0.00144939	1	Q58E61	Q58E61 [146-156]	0	11	35.5174
NPTIVNFPITNVDLR	[K].NPTIVNFPITNVDLR.[E]	High	0.00227164	0.000330222	1	Q3TIX9	Q3TIX9 [466-480]	0	15	43.7330	45.7	52.3	60.6	52.9	54.5	47.2	34.5	48.0	60.6	38.3	39.4	40.7
NPTIVNFPITNVDLR	[K].NPTIVNFPITNVDLR.[E]	High	5.13956E-06	0	1	Q3TIX9	Q3TIX9 [466-480]	0	15	43.7165
NPTIPLKSELAYEIFDK	[K].NPTIPLKSELAYEIFDK.[G]	High	0.0677006	0.00590345	1	Q14BI5	Q14BI5 [1013-1029]	1	17	49.7118	16.0	22.9	28.0	24.9	17.7	28.1	12.1	21.0	28.0	18.0	12.8	24.2
NPTFLDYVRPR	[K].NPTFLDYVRPR.[T]	High	0.000489624	8.30771E-05	1	Q06EZ3	Q06EZ3 [522-532]	0	11	32.2742
NPSVVSLTPSTFNELVK	[R].NPSVVSLTPSTFNELVK.[Q]	High	0.00016241	4.56976E-05	1	Q9DC23	Q9DC23 [555-571]	0	17	42.2921	52.4	57.0	66.5	59.4	67.4	64.0	39.6	52.3	66.5	43.0	48.7	55.2
NPSVLLTLR	[R].NPSVLLTLR.[G]	High	0.000880736	8.30771E-05	3	Q11136	Q11136 [140-148]	0	9	36.0355	79.2	85.9	111.6	88.2	80.6	86.5	59.8	78.8	111.6	63.9	58.3	74.6
NPSVLLTLR	[R].NPSVLLTLR.[G]	High	0.00861942	0.00106165	4	Q11136	Q11136 [140-148]	0	9	31.1083
NPSIVGVLCTDSQGLNLGCR	[K].NPSIVGVLCTDSQGLNLGCR.[G]	High	5.77481E-09	0	1	G3UW70	G3UW70 [69-88]	0	20	43.6240	28.3	39.1	24.4	39.6	34.2	39.7	21.4	35.9	24.4	28.7	24.7	34.2
NPSIVGVLCTDSQGLNLGCR	[K].NPSIVGVLCTDSQGLNLGCR.[G]	High	8.45537E-08	0	2	G3UW70	G3UW70 [69-88]	0	20	43.0388
NPSAVFCCVAR	[R].NPSAVFCCVAR.[L]	High	1.25695E-05	0	3	Q9D7X8	Q9D7X8 [35-45]	0	11	27.9215	170.8	182.1	118.8	117.8	195.0	98.2	129.0	167.0	118.8	85.3	141.0	84.7
NPQVCPSNFYFCK	[K].NPQVCPSNFYFCK.[T]	High	2.43573E-06	0	5	P35459	P35459 [34-46]	0	13	33.0820	280.2	276.9	293.9	220.3	255.0	265.2	211.6	253.9	293.9	159.5	184.4	228.6
NPQVCPSNFYFCK	[K].NPQVCPSNFYFCK.[T]	High	0.00289463	0.000464788	2	P35459	P35459 [34-46]	0	13	32.0694	109.1	88.1	70.9	92.9	93.8	78.6	82.4	80.8	70.9	67.3	67.8	67.8
NPQSYLYLVK	[R].NPQSYLYLVK.[G]	High	0.00137861	0.000196344	2	Q9WTI7	Q9WTI7 [260-269]	0	10	37.6134	119.5	129.4	157.2	119.3	138.4	121.4	90.2	118.7	157.2	86.4	100.1	104.7
NPVNYFAEVEQMAFDPSNMPPGIEPSPDK	[K].NPVNYFAEVEQMAFDPSNMPPGIEPSPDK.[M]	High	3.48321E-08	0	1	P24270	P24270 [321-349]	0	29	54.1501	31.3	27.6	17.9	28.3	40.5	25.8	23.6	25.3	17.9	20.5	29.3	22.2
NPPTFTELQLPR	[R].NPPTFTELQLPR.[Y]	High	0.000238519	4.56976E-05	1	Q3TIU4	Q3TIU4 [159-170]	0	12	37.0086	50.7	43.2	53.4	41.6	44.1	43.6	38.3	39.6	53.4	30.1	31.9	37.6
NPPPPINFQEWDGLVR	[K].NPPPPINFQEWDGLVR.[I]	High	0.0229152	0.00219197	1	Q3UK38	Q3UK38 [213-228]	0	16	47.0163	29.3	38.6	32.1	35.6	31.4	36.9	22.1	35.4	32.1	25.8	22.7	31.8
NPPLAEALLSGDLEK	[R].NPPLAEALLSGDLEK.[F]	High	2.98132E-08	0	4	A2ADY9	A2ADY9 [156-170]	0	15	46.6310	143.6	148.4	153.6	140.9	124.3	137.7	108.4	136.1	153.6	102.0	89.9	118.7
NPPGFAFVEFEDPRDAADAVR	[R].NPPGFAFVEFEDPRDAADAVR.[E]	High	0.00215446	0.000330222	3	P84104	P84104 [44-64]	1	21	43.2993	87.5	108.1	86.6	93.5	76.1	93.4	66.1	99.1	86.6	67.7	55.0	80.5
NPPGFAFVEFEDPRDAADAVR	[R].NPPGFAFVEFEDPRDAADAVR.[E]	High	0.000355209	4.56976E-05	3	P84104	P84104 [44-64]	1	21	42.4068
NPPGFAFVEFEDPR	[R].NPPGFAFVEFEDPR.[D]	High	4.81998E-05	0	5	Q8BL97; P84104	Q8BL97 [74-87]; P84104 [44-57]	0	14	44.2329	164.4	162.7	174.1	142.4	149.9	153.3	124.1	149.2	174.1	103.1	108.4	132.2
NPPGFAFVEFEDPR	[R].NPPGFAFVEFEDPR.[D]	High	0.000561743	8.30771E-05	2	Q8BL97; P84104	Q8BL97 [74-87]; P84104 [44-57]	0	14	44.3688
NPNPSALPQLQEQR	[R].NPNPSALPQLQEQR.[D]	High	2.20136E-07	0	3	Q5ND36	Q5ND36 [435-448]	0	14	21.4813	94.8	103.9	91.7	105.1	105.4	95.2	71.6	95.3	91.7	76.1	76.2	82.1
NPNGPYPYTLK	[K].NPNGPYPYTLK.[L]	High	0.000664395	8.30771E-05	2	G5E924	G5E924 [595-605]	0	11	23.9021	144.2	155.1	123.8	177.3	109.0	137.6	108.9	142.2	123.8	128.4	78.8	118.6
NPNAMLVNLEEGLAPTYQDVLYQAK	[K].NPNAMLVNLEEGLAPTYQDVLYQAK.[Q]	High	9.28154E-06	0	1	Q9JKF1; Q80UW7	Q9JKF1 [242-266]; Q80UW7 [242-266]	0	25	51.2355	12.7	18.9	15.8	14.1	17.2	13.1	9.6	17.3	15.8	10.2	12.4	11.3
NPMVETLGTVLQLK	[K].NPMVETLGTVLQLK.[Q]	High	7.52478E-07	0	1	P35235	P35235 [200-213]	0	14	53.9678	19.9	21.9	22.5	20.7	15.9	21.3	15.0	20.1	22.5	15.0	11.5	18.4
NPMVETLGTVLQLK	[K].NPMVETLGTVLQLK.[Q]	High	0.00268334	0.000361578	1	P35235	P35235 [200-213]	0	14	50.3029	21.1	16.6	11.2	18.8	15.6	11.4	15.9	15.2	11.2	13.6	11.3	9.8
NPMLNHLK	[R].NPMLNHLK.[K]	High	0.0019975	0.000262998	2	E9Q6A6; A0A140T8T7; B9EK79	E9Q6A6 [87-94]; A0A140T8T7 [91-98]; B9EK79 [87-94]	0	8	20.2290	78.3	89.2	77.2	115.6	105.9	70.6	59.1	81.8	77.2	83.7	76.6	60.9
NPLVCGR	[R].NPLVCGR.[G]	High	0.0524122	0.0046864	1	P37889	P37889 [876-882]	0	7	15.2441	84.2	88.2	90.4	89.8	75.5	86.2	63.6	80.9	90.4	65.0	54.6	74.3
NPITSVDAAFR	[K].NPITSVDAAFR.[G]	High	2.45267E-05	0	4	Q91X72	Q91X72 [92-102]	0	11	34.6790	306.9	219.2	213.6	297.6	307.7	186.1	231.7	201.0	213.6	215.5	222.5	160.4
NPPTFTELQLPR	[R].NPPTFTELQLPR.[Y]	High	0.017248	0.00175203	1	Q3TIU4	Q3TIU4 [159-170]	0	12	36.5435
NPVNYFAEVEQMAFDPSNMPPGIEPSPDK	[K].NPVNYFAEVEQMAFDPSNMPPGIEPSPDK.[M]	High	3.29612E-15	0	1	P24270	P24270 [321-349]	0	29	54.2439	23.6	33.0	43.0	32.3	32.4	40.6	17.8	30.3	43.0	23.4	23.4	35.0
NPVWNQNFHFR	[R].NPVWNQNFHFR.[I]	High	0.00248762	0.000330222	1	B7ZCM9	B7ZCM9 [288-298]	0	11	30.6126	81.3	89.3	105.3	79.4	75.4	85.5	61.4	81.9	105.3	57.5	54.5	73.7
NPVWYQALTHGLNEEQR	[R].NPVWYQALTHGLNEEQR.[K]	High	6.8535E-08	0	1	Q9EPL8	Q9EPL8 [973-989]	0	17	39.0390
NQGVNFLR	[K].NQGVNFLR.[M]	High	0.00467646	0.000572473	1	Q3TJ28	Q3TJ28 [86-93]	0	8	20.4587
NQGTSDFLPSRPR	[K].NQGTSDFLPSRPR.[Y]	High	0.00504893	0.000598804	1	P28301	P28301 [265-277]	0	13	16.4153	79.9	84.3	112.8	80.9	111.5	100.2	60.3	77.3	112.8	58.6	80.6	86.4
NQGTSDFLPSRPR	[K].NQGTSDFLPSRPR.[Y]	High	0.00575382	0.000722604	2	P28301	P28301 [265-277]	0	13	14.7941
NQGQCGSCWAFSSAGALEGQLK	[K].NQGQCGSCWAFSSAGALEGQLK.[K]	High	6.96077E-06	0	2	P55097	P55097 [132-153]	0	22	39.7478	85.3	65.0	55.9	91.1	73.3	68.6	64.4	59.6	55.9	66.0	53.0	59.1
NQGLDGLFR	[R].NQGLDGLFR.[A]	High	0.0116724	0.00135697	1	Q9EQG3	Q9EQG3 [242-250]	0	9	33.0471	117.1	51.6	45.6	32.6	37.3	42.3	88.4	47.3	45.6	23.6	27.0	36.5
NQGFDVVLVDTAGR	[R].NQGFDVVLVDTAGR.[M]	High	2.18281E-05	0	1	Q9DBG7	Q9DBG7 [509-522]	0	14	34.7487
NQFFLK	[K].NQFFLK.[LM]	High	0.0497059	0.00445127	2	P18531	P18531 [95-100]	0	6	30.4205	126.5	110.6	116.6	110.6	103.9	123.5	95.5	101.4	116.6	80.1	75.1	106.5
NQESCGSCYSFASMGMLEAR	[R].NQESCGSCYSFASMGMLEAR.[I]	High	0.000247844	4.56976E-05	1	Q3TIF1	Q3TIF1 [250-269]	0	20	39.0906
NQEQLLTLANILR	[K].NQEQLLTLANILR.[E]	High	4.13251E-10	0	1	Q9WU63	Q9WU63 [151-163]	0	13	53.7755	32.0	48.3	67.1	38.9	33.3	44.7	24.2	44.3	67.1	28.2	24.1	38.5
NQENISSVLYSDSFR	[R].NQENISSVLYSDSFR.[K]	High	6.90766E-07	0	1	A0A571BF58	A0A571BF58 [7245-7259]	0	15	37.5127	69.0	74.8	61.7	66.3	72.5	74.2	52.1	68.6	61.7	48.0	52.4	64.0
NQENISSVLYSDSFR	[R].NQENISSVLYSDSFR.[K]	High	7.5241E-08	0	2	A0A571BF58	A0A571BF58 [7245-7259]	0	15	36.7757
NQENISSVLYK	[HRL].NQENISSVLYK.[E]	High	0.00169127	0.000231345	2	A0A571BF58	A0A571BF58 [7121-7131]; [7152-7162]; [7183-7193]	0	11	25.5645	165.9	127.7	82.5	131.8	161.4	100.9	125.3	117.1	82.5	95.4	116.7	87.0
NQENFSSVLYK	[RH].NQENFSSVLYK.[E]	High	0.000471282	4.56976E-05	1	A0A571BF58	A0A571BF58 [6997-7007]; [7059-7069]; [7090-7100]; [7214-7224]	0	11	28.5664	51.8	48.1	41.8	64.9	58.6	50.1	39.1	44.1	41.8	47.0	42.4	43.2
NQEAVQQLLGR	[K].NQEAVQQLLGR.[L]	High	0.000212579	4.56976E-05	1	Q3UGZ4	Q3UGZ4 [1263-1273]	0	11	25.0142
NQDLAPNSAEQASILSLVTK	[R].NQDLAPNSAEQASILSLVTK.[I]	High	0.00188021	0.000262998	3	Q3UXI9	Q3UXI9 [61-80]	0	20	48.0593	58.3	60.4	69.8	58.3	52.8	60.5	44.0	55.4	69.8	42.2	38.2	52.2
NQDLAPNSAEQASILSLVTK	[R].NQDLAPNSAEQASILSLVTK.[I]	High	6.0829E-05	0	3	Q3UXI9	Q3UXI9 [61-80]	0	20	45.2046	133.4	111.9	111.3	112.8	100.8	112.2	100.7	102.6	111.3	81.7	72.9	96.7
NQAPPGLYTK	[K].NQAPPGLYTK.[T]	High	0.00342078	0.000517739	1	P16460	P16460 [200-209]	0	10	16.8142	59.1	74.3	78.6	66.0	90.5	63.4	44.6	68.1	78.6	47.8	65.4	54.7
NPVWYQALTHGLNEEQR	[R].NPVWYQALTHGLNEEQR.[K]	High	2.41521E-13	0	2	Q9EPL8	Q9EPL8 [973-989]	0	17	41.8249	79.7	80.9	103.0	76.6	68.0	82.7	60.2	74.2	103.0	55.5	49.2	71.3
NPWGEVEWK	[R].NPWGEVEWK.[G]	High	0.0303245	0.00289169	2	Q3TI07	Q3TI07 [296-304]	0	9	36.1635	59.2	60.2	56.9	79.4	64.9	68.9	44.7	55.2	56.9	57.5	46.9	59.4
NPWGQVEWTGK	[R].NPWGQVEWTGK.[W]	High	0.000259512	4.56976E-05	2	O08529	O08529 [286-296]	0	11	31.7173	207.9	184.3	204.1	192.0	177.4	185.7	157.0	169.0	204.1	139.0	128.3	160.1
NPWGQVEWTGK	[R].NPWGQVEWTGK.[W]	High	5.04968E-05	0	2	O08529	O08529 [286-296]	0	11	34.5311	55.2	56.0	53.5	60.6	49.8	51.6	41.7	51.4	53.5	43.9	36.0	44.5
NPYAPTMHFNYR	[K].NPYAPTMHFNYR.[Y]	High	0.000901074	8.30771E-05	1	P36552	P36552 [240-251]	0	12	26.8720	76.3	75.1	72.3	59.8	72.3	76.1	57.6	68.9	72.3	43.3	52.3	65.6
NPYLPPETITYLK	[R].NPYLPPETITYLK.[D]	High	0.000921878	8.30771E-05	2	P51910	P51910 [152-164]	0	13	40.7823	84.5	86.0	76.8	90.6	69.4	69.6	63.8	78.9	76.8	65.6	50.2	60.0
NSFPITIITLGPPSKPK	[R].NSFPITIITLGPPSKPK.[G]	High	0.00062507	8.30771E-05	1	A0A5K1VVQ9; A0A5K1VVQ1	A0A5K1VVQ9 [29559-29575]; A0A5K1VVQ1 [21107-21123]	0	17	40.3744	39.3	41.4	42.8	37.0	42.5	48.0	29.7	38.0	42.8	26.8	30.7	41.4
NPYYGGESSSITPLEELYK	[R].NPYYGGESSSITPLEELYK.[R]	High	7.88193E-10	0	2	P50396	P50396 [36-54]	0	19	41.7498	93.8	97.6	112.2	86.5	92.9	95.9	70.8	89.5	112.2	62.6	67.2	82.7
NQALFPACVLK	[K].NQALFPACVLK.[N]	High	0.0492686	0.00437927	1	Q91VR5	Q91VR5 [224-234]	0	11	35.8192	80.9	77.4	72.2	77.3	69.3	84.4	61.1	71.0	72.2	56.0	50.1	72.8
NQALNTDNYGHDLASVQALQR	[K].NQALNTDNYGHDLASVQALQR.[K]	High	2.03595E-10	0	2	E9Q447; A3KGU9	E9Q447 [1233-1253]; A3KGU9 [1253-1273]	0	21	27.5928
NQALNTDNYGHDLASVQALQR	[K].NQALNTDNYGHDLASVQALQR.[K]	High	4.00461E-13	0	2	E9Q447; A3KGU9	E9Q447 [1233-1253]; A3KGU9 [1253-1273]	0	21	29.8940	149.0	126.7	141.6	149.3	167.4	150.1	112.5	116.2	141.6	108.1	121.0	129.4
NQALNTDNYGHDLASVQALQR	[K].NQALNTDNYGHDLASVQALQR.[K]	High	1.05961E-06	0	1	E9Q447; A3KGU9	E9Q447 [1233-1253]; A3KGU9 [1253-1273]	0	21	26.4836	67.5	92.8	98.2	83.6	73.7	82.4	51.0	85.1	98.2	60.5	53.3	71.0
NQAPPGLYTK	[K].NQAPPGLYTK.[T]	High	0.0137497	0.00144939	1	P16460	P16460 [200-209]	0	10	15.5364	104.1	97.2	94.2	98.2	110.8	100.3	78.6	89.1	94.2	71.1	80.1	86.5
NQAPPGLYTK	[K].NQAPPGLYTK.[T]	High	0.0013891	0.000196344	1	P16460	P16460 [200-209]	0	10	16.9928	146.3	172.5	150.8	177.0	168.3	181.4	110.5	158.2	150.8	128.2	121.7	156.4
NQAFIEMNTEEAANTMVNYYTSVAPVLR	[K].NQAFIEMNTEEAANTMVNYYTSVAPVLR.[G]	High	8.32557E-07	0	1	Q5RJV5	Q5RJV5 [94-121]	0	28	54.1796
NPITSVDAAFR	[K].NPITSVDAAFR.[G]	High	0.000860854	8.30771E-05	3	Q91X72	Q91X72 [92-102]	0	11	30.6640
NSFQCGIMCLR	[R].NSFQCGIMCLR.[R]	High	0.0290203	0.0027936	1	B8QI33	B8QI33 [1080-1090]	0	11	32.4918
NSFTIPSQPGIPEEVGAGK	[R].NSFTIPSQPGIPEEVGAGK.[E]	High	1.34806E-05	0	2	A0A5K1VVQ9; A0A5K1VVQ1	A0A5K1VVQ9 [31149-31167]; A0A5K1VVQ1 [22697-22715]	0	19	33.2386	73.6	96.2	97.9	95.4	89.9	85.7	55.6	88.2	97.9	69.1	65.0	73.9
NTEPVLDSDGSYFMYSK	[K].NTEPVLDSDGSYFMYSK.[L]	High	9.14019E-07	0	1	Q6PJB2; Q6PIP8; Q66K04	Q6PJB2 [411-427]; Q6PIP8 [410-426]; Q66K04 [417-433]	0	17	31.7866	79.9	54.8	58.5	121.0	65.4	70.1	60.3	50.3	58.5	87.6	47.3	60.4
NTEPVLDSDGSYFMYSK	[K].NTEPVLDSDGSYFMYSK.[L]	High	2.51051E-05	0	2	Q6PJB2; Q6PIP8; Q66K04	Q6PJB2 [411-427]; Q6PIP8 [410-426]; Q66K04 [417-433]	0	17	30.5123	199.3	70.1	44.2	72.4	87.3	71.5	150.5	64.3	44.2	52.4	63.1	61.6
NTEISFK	[RK].NTEISFK.[L]	High	0.00875621	0.00108836	1	P24526; P04117	P24526 [60-66]; P04117 [60-66]	0	7	19.2443	70.5	94.4	126.1	90.3	80.5	108.6	53.2	86.6	126.1	65.4	58.2	93.6
NTEFYHIPTHSDASK	[R].NTEFYHIPTHSDASK.[K]	High	0.00274504	0.000361578	2	E9Q8P5; Q8CI51	E9Q8P5 [149-163]; Q8CI51 [247-261]	0	15	16.3081	165.8	196.7	181.8	180.5	168.6	182.3	125.2	180.4	181.8	130.7	121.9	157.2
NTDGVNFYNILTK	[K].NTDGVNFYNILTK.[S]	High	0.0199506	0.00190933	1	Q920A5	Q920A5 [263-275]	0	13	42.4292	75.2	61.4	57.0	69.5	56.2	68.8	56.8	56.3	57.0	50.3	40.6	59.3
NTATVSWK	[K].NTATVSWK.[R]	High	4.85752E-05	0	1	A0A5K1VVQ9; A0A5K1VVQ1	A0A5K1VVQ9 [22500-22507]; A0A5K1VVQ1 [14048-14055]	0	8	18.7297	70.7	84.4	118.2	88.5	107.1	106.7	53.4	77.4	118.2	64.1	77.4	92.0
NTATVSWK	[K].NTATVSWK.[R]	High	0.0519512	0.00466452	1	A0A5K1VVQ9; A0A5K1VVQ1	A0A5K1VVQ9 [22500-22507]; A0A5K1VVQ1 [14048-14055]	0	8	16.8308	49.3	51.7	45.3	67.9	60.4	50.9	37.2	47.4	45.3	49.2	43.7	43.9
NTATVLDSDGSYFMYSK	[K].NTATVLDSDGSYFMYSK.[L]	High	3.4298E-06	0	4	A0A0E4B366	A0A0E4B366 [418-434]	0	17	33.7832	217.6	124.9	167.0	115.0	174.7	189.0	164.3	114.5	167.0	83.3	126.3	162.9
NTATVLDSDGSYFMYSK	[K].NTATVLDSDGSYFMYSK.[L]	High	4.36516E-07	0	2	A0A0E4B366	A0A0E4B366 [418-434]	0	17	33.1253	114.4	55.7	82.7	78.7	112.7	98.2	86.4	51.1	82.7	57.0	81.5	84.7
NTATVLDSDGSYFMYSK	[K].NTATVLDSDGSYFMYSK.[L]	High	1.75687E-06	0	5	A0A0E4B366	A0A0E4B366 [418-434]	0	17	38.0554	322.6	150.5	164.1	236.3	229.5	217.8	243.6	138.0	164.1	171.1	165.9	187.8
NTATVLDSDGSYFMYSK	[K].NTATVLDSDGSYFMYSK.[L]	High	0.01256	0.00143772	2	A0A0E4B366	A0A0E4B366 [418-434]	0	17	31.6278	108.3	59.0	123.2	65.5	76.8	55.3	81.8	54.1	123.2	47.4	55.5	47.7
NTATVLDSDGSYFMYSK	[K].NTATVLDSDGSYFMYSK.[L]	High	0.0671066	0.0058372	1	A0A0E4B366	A0A0E4B366 [418-434]	0	17	37.1996	35.2	17.2	63.6	17.0	21.6	15.3	26.6	15.8	63.6	12.3	15.6	13.2
NTAMLVCSTPQFPHGVMDPVPEVAK	[R].NTAMLVCSTPQFPHGVMDPVPEVAK.[L]	High	0.00314656	0.000498343	1	Q69ZN1	Q69ZN1 [296-320]	0	25	42.3384	24.2	19.3	21.2	23.2	22.4	20.9	18.3	17.7	21.2	16.8	16.2	18.0
NTAMFSK	[K].NTAMFSK.[K]	High	0.00848493	0.00103157	1	A0A571BF58	A0A571BF58 [193-199]	0	7	18.9869	98.3	103.5	111.3	116.8	84.2	94.3	74.2	94.9	111.3	84.6	60.9	81.3
NTEPVLDSDGSYFMYSK	[K].NTEPVLDSDGSYFMYSK.[L]	High	0.000142466	4.56976E-05	1	Q6PJB2; Q6PIP8; Q66K04	Q6PJB2 [411-427]; Q6PIP8 [410-426]; Q66K04 [417-433]	0	17	28.3483	72.8	60.6	61.6	80.2	72.5	56.5	55.0	55.6	61.6	58.1	52.4	48.7
NTALYFANK	[R].NTALYFANK.[L]	High	0.0043654	0.00054222	1	Q9JHQ0	Q9JHQ0 [270-278]	0	9	26.7651	97.3	105.2	110.7	93.6	112.4	110.5	73.5	96.5	110.7	67.8	81.3	95.3
NTALHLACGK	[K].NTALHLACGK.[G]	High	0.00374777	0.000517739	1	A0A2I3BQ07	A0A2I3BQ07 [921-930]	0	10	17.2362	108.3	102.9	91.1	104.0	102.9	93.4	81.8	94.4	91.1	75.3	74.4	80.5
NTAGAISAPSESTGTIICKDEYEAPTIVLDPTIK	[K].NTAGAISAPSESTGTIICKDEYEAPTIVLDPTIK.[D]	High	0.00032905	4.56976E-05	2	A0A5K1VVQ9; A0A5K1VVQ1	A0A5K1VVQ9 [22266-22299]; A0A5K1VVQ1 [13814-13847]	1	34	40.7141	18.3	20.7	20.4	24.0	29.7	25.5	13.8	19.0	20.4	17.4	21.5	22.0
NSYPHFYDGSEIVVAGR	[R].NSYPHFYDGSEIVVAGR.[L]	High	5.67281E-05	0	1	Q61704	Q61704 [490-506]	0	17	24.8394	46.1	54.7	43.7	62.1	52.7	52.5	34.8	50.2	43.7	45.0	38.1	45.3
NSYPHFYDGSEIVVAGR	[R].NSYPHFYDGSEIVVAGR.[L]	High	7.46579E-08	0	2	Q61704	Q61704 [490-506]	0	17	26.4058	91.5	94.1	93.0	100.8	97.0	101.0	69.1	86.3	93.0	73.0	70.1	87.1
NSYPHFYDGSEIVVAGR	[R].NSYPHFYDGSEIVVAGR.[L]	High	7.12533E-08	0	9	Q61704	Q61704 [490-506]	0	17	25.5712	389.4	335.7	307.8	324.5	302.3	353.2	294.0	307.9	307.8	235.0	218.6	304.5
NSYPHFYDGSEIVVAGR	[R].NSYPHFYDGSEIVVAGR.[L]	High	3.35033E-08	0	2	Q61704	Q61704 [490-506]	0	17	28.9233
NSYPDLAVGSLSDSVTIFR	[R].NSYPDLAVGSLSDSVTIFR.[S]	High	6.49021E-06	0	1	Q80ZI8	Q80ZI8 [486-504]	0	19	49.0863	19.1	24.8	24.4	23.1	19.1	19.8	14.4	22.7	24.4	16.7	13.8	17.1
NSYPDLAVGSLSDSVTIFR	[R].NSYPDLAVGSLSDSVTIFR.[S]	High	0.000115662	0	2	Q80ZI8	Q80ZI8 [486-504]	0	19	49.1098
NSYLEVLLK	[R].NSYLEVLLK.[L]	High	0.00528694	0.000630876	1	Q3THH1	Q3THH1 [319-327]	0	9	42.8520	24.1	27.2	27.3	27.3	21.3	26.6	18.2	24.9	27.3	19.8	15.4	22.9
NSWGSNWGESGYFR	[K].NSWGSNWGESGYFR.[I]	High	0.00123979	0.000159038	1	Q3TIF1	Q3TIF1 [426-439]	0	14	31.4987	47.1	68.5	80.0	67.9	77.0	71.9	35.6	62.8	80.0	49.2	55.7	62.0
NSWGSNWGESGYFR	[K].NSWGSNWGESGYFR.[I]	High	9.20964E-06	0	4	Q3TIF1	Q3TIF1 [426-439]	0	14	33.7619	224.2	278.4	267.7	239.6	255.2	271.7	169.3	255.3	267.7	173.5	184.5	234.2
NSWGSNWGESGYFR	[K].NSWGSNWGESGYFR.[I]	High	8.8919E-05	0	1	Q3TIF1	Q3TIF1 [426-439]	0	14	37.1171
NSWGSEWGMEGYIK	[K].NSWGSEWGMEGYIK.[I]	High	0.0361674	0.00322313	1	Q3TNC8	Q3TNC8 [300-313]	0	14	36.9256	57.9	73.7	66.7	52.3	55.7	68.8	43.7	67.6	66.7	37.9	40.3	59.3
NSWGSEWGMEGYIK	[K].NSWGSEWGMEGYIK.[I]	High	0.00097229	8.30771E-05	1	Q3TNC8	Q3TNC8 [300-313]	0	14	40.6145	44.6	49.1	51.9	39.2	35.5	48.1	33.7	45.0	51.9	28.4	25.7	41.5
NTALTLACFQGR	[R].NTALTLACFQGR.[TA]	High	0.00482193	0.000598804	1	E9PUR0	E9PUR0 [1228-1239]	0	12	31.6198
NSWGSEWGMEGYIK	[K].NSWGSEWGMEGYIK.[I]	High	0.00111481	0.000122408	1	Q3TNC8	Q3TNC8 [300-313]	0	14	40.9573	43.0	41.2	25.2	32.2	30.6	46.0	32.5	37.8	25.2	23.3	22.1	39.7
NTEVSLECELSGTPPFEVVWYK	[K].NTEVSLECELSGTPPFEVVWYK.[D]	High	6.098E-09	0	1	A0A5K1VVQ9	A0A5K1VVQ9 [6544-6565]	0	22	53.7774	17.0	31.3	36.6	26.0	35.7	30.2	12.8	28.7	36.6	18.8	25.8	26.0
NTFAEITGLSPGVTYLFK	[R].NTFAEITGLSPGVTYLFK.[V]	High	0.01256	0.00143772	1	P11276; A0A087WSN6	P11276 [958-975]; A0A087WSN6 [958-975]	0	18	53.7231	24.6	16.4	13.3	20.7	12.9	17.3	18.6	15.0	13.3	15.0	9.3	14.9
NTIVTSYNR	[K].NTIVTSYNR.[N]	High	0.00266309	0.000361578	1	Q99KI0	Q99KI0 [466-474]	0	9	16.3599	21.3	44.4	56.3	61.6	31.4	32.1	16.1	40.7	56.3	44.6	22.7	27.7
NTIVTSYNR	[K].NTIVTSYNR.[N]	High	0.000321582	4.56976E-05	1	Q99KI0	Q99KI0 [466-474]	0	9	15.4987	128.7	137.1	150.0	132.3	110.5	127.5	97.2	125.7	150.0	95.8	79.9	109.9
NTLVTEAVQAPQLAAEAVNVIK	[K].NTLVTEAVQAPQLAAEAVNVIK.[R]	High	1.43476E-09	0	1	Q3TI79	Q3TI79 [425-446]	0	22	53.7259	22.5	30.1	32.4	22.5	19.5	25.6	17.0	27.6	32.4	16.3	14.1	22.1
NTISLLVAGLK	[R].NTISLLVAGLK.[K]	High	2.82081E-05	0	2	Q9JHU4	Q9JHU4 [797-807]	0	11	47.0737	140.1	191.6	249.5	198.7	243.0	230.2	105.8	175.7	249.5	143.9	175.7	198.5
NTISLLVAGLK	[R].NTISLLVAGLK.[K]	High	0.0642125	0.00575649	1	Q9JHU4	Q9JHU4 [797-807]	0	11	46.1545	19.1	16.5	9.9	15.1	18.7	18.7	14.4	15.1	9.9	10.9	13.5	16.1
NTISAVTWAPAAVLGTVGR	[R].NTISAVTWAPAAVLGTVGR.[I]	High	6.54025E-09	0	2	Q8CGN5	Q8CGN5 [347-365]	0	19	51.2249	20.1	22.8	20.7	27.6	20.2	16.8	15.2	20.9	20.7	20.0	14.6	14.5
NTISAVTWAPAAVLGTVGR	[R].NTISAVTWAPAAVLGTVGR.[I]	High	1.86957E-07	0	1	Q8CGN5	Q8CGN5 [347-365]	0	19	50.4397
NTIQWLENELNR	[R].NTIQWLENELNR.[W]	High	1.01893E-05	0	2	Q61768	Q61768 [356-367]	0	12	50.7671	29.7	39.6	41.8	43.1	35.4	39.4	22.4	36.3	41.8	31.2	25.6	34.0
NTLQLHR	[R].NTLQLHR.[Y]	High	0.0322516	0.00297998	1	Q3U7D2	Q3U7D2 [196-202]	0	7	12.1124	80.0	99.8	185.8	84.1	70.8	97.5	60.4	91.5	185.8	60.9	51.2	84.1
NTIMECQVCGFHEQR	[R].NTIMECQVCGFHEQR.[S]	High	7.21401E-05	0	1	Q05895	Q05895 [261-275]	0	15	21.2994	91.8	85.7	87.2	98.3	100.4	99.8	69.3	78.6	87.2	71.2	72.6	86.0
NTILWVK	[R].NTILWVK.[E]	High	0.0636486	0.00571833	3	A0A5K1VVQ9; A0A5K1VVQ1	A0A5K1VVQ9 [30797-30803]; A0A5K1VVQ1 [22345-22351]	0	7	32.2969	149.9	213.0	222.2	215.9	204.0	211.2	113.2	195.3	222.2	156.3	147.5	182.1
NTLIIYLEK	[K].NTLIIYLEK.[I]	High	0.000928918	8.30771E-05	1	P01027	P01027 [1442-1450]	0	9	41.3444	17.3	21.9	21.1	17.7	17.4	22.4	13.1	20.1	21.1	12.8	12.6	19.3
NTLIIYLEK	[K].NTLIIYLEK.[I]	High	0.0538199	0.00482929	1	P01027	P01027 [1442-1450]	0	9	40.0533	66.1	60.3	64.7	70.2	53.0	62.8	49.9	55.3	64.7	50.8	38.3	54.1
NTLLIAGLQAR	[R].NTLLIAGLQAR.[N]	High	6.676E-05	0	2	O54734	O54734 [225-235]	0	11	35.6275	68.3	83.1	79.7	64.6	75.0	75.5	51.6	76.2	79.7	46.8	54.2	65.1
NTEYTLFESISGK	[R].NTEYTLFESISGK.[S]	High	1.86856E-05	0	1	P42703	P42703 [361-373]	0	13	41.9883	27.5	36.0	39.7	44.6	33.3	36.2	20.8	33.0	39.7	32.3	24.1	31.2
NTLLIAGLQAR	[R].NTLLIAGLQAR.[N]	High	0.00033669	4.56976E-05	2	O54734	O54734 [225-235]	0	11	32.5248
NTLFLQMTSLR	[K].NTLFLQMTSLR.[S]	High	0.000131888	4.56976E-05	2	Q91Z05	Q91Z05 [96-106]	0	11	42.0511
NTLEWCLPVIDAK	[R].NTLEWCLPVIDAK.[N]	High	2.43563E-07	0	3	Q5XJY5	Q5XJY5 [436-448]	0	13	46.6411	64.6	68.9	79.3	69.5	61.0	68.8	48.8	63.2	79.3	50.3	44.1	59.3
NTLEWCLPVIDAK	[R].NTLEWCLPVIDAK.[N]	High	0.00631205	0.000778677	4	Q5XJY5	Q5XJY5 [436-448]	0	13	50.8465	107.3	83.7	59.1	81.1	77.3	81.8	81.0	76.8	59.1	58.7	55.9	70.5
NTHTLLLAGVFR	[K].NTHTLLLAGVFR.[G]	High	1.07593E-05	0	1	Q9QZE5	Q9QZE5 [824-835]	0	12	36.4570	57.5	48.4	37.4	71.5	43.0	49.9	43.4	44.4	37.4	51.8	31.1	43.0
NTHTLLLAGVFR	[K].NTHTLLLAGVFR.[G]	High	0.00237716	0.000330222	1	Q9QZE5	Q9QZE5 [824-835]	0	12	35.3434
NTGLITVQGPVDREDLSTLR	[R].NTGLITVQGPVDREDLSTLR.[F]	High	9.20964E-06	0	1	F7BJK1	F7BJK1 [174-193]	1	20	31.4116
NTGIIEMFMEK	[R].NTGIIEMFMEK.[L]	High	3.24804E-06	0	3	Z4YJF5	Z4YJF5 [1181-1191]	0	11	50.9251	43.8	56.5	86.0	60.6	54.5	55.2	33.1	51.8	86.0	43.9	39.4	47.6
NTGIIEMFMEK	[R].NTGIIEMFMEK.[L]	High	0.0096281	0.00120298	4	Z4YJF5	Z4YJF5 [1181-1191]	0	11	49.2258	138.9	158.0	146.9	137.4	152.3	163.2	104.9	144.9	146.9	99.5	110.1	140.7
NTGIICTIGPASR	[R].NTGIICTIGPASR.[S]	High	1.70294E-07	0	4	P52480	P52480 [44-56]	0	13	24.5597	120.3	171.0	222.0	166.4	149.8	166.7	90.8	156.8	222.0	120.5	108.3	143.7
NTGIICTIGPASR	[R].NTGIICTIGPASR.[S]	High	4.39138E-05	0	4	P52480	P52480 [44-56]	0	13	22.8254
NTGDHFVLYMGSR	[K].NTGDHFVLYMGSR.[Q]	High	0.000172729	4.56976E-05	1	Q61001	Q61001 [2780-2792]	0	13	27.8735	46.0	45.6	51.2	51.5	45.0	43.5	34.7	41.8	51.2	37.3	32.5	37.5
NTFWDVDGSMVPPEWHR	[K].NTFWDVDGSMVPPEWHR.[W]	High	4.79181E-08	0	2	Q7TMF3	Q7TMF3 [72-88]	0	17	43.5697	54.8	55.2	53.5	53.0	73.4	60.4	41.4	50.6	53.5	38.4	53.1	52.1
NTFVGTPFWMAPEVIK	[R].NTFVGTPFWMAPEVIK.[Q]	High	4.75496E-06	0	1	Q3U3T6	Q3U3T6 [177-192]	0	16	53.7933	36.9	47.7	55.7	44.6	44.5	47.1	27.9	43.7	55.7	32.3	32.2	40.6
NTFAEITGLSPGVTYLFK	[R].NTFAEITGLSPGVTYLFK.[V]	High	4.00081E-05	0	1	P11276; A0A087WSN6	P11276 [958-975]; A0A087WSN6 [958-975]	0	18	53.9045	50.6	54.8	64.1	52.1	50.9	58.9	38.2	50.3	64.1	37.7	36.8	50.8
NTLFLQMTSLR	[K].NTLFLQMTSLR.[S]	High	1.39064E-05	0	2	Q91Z05	Q91Z05 [96-106]	0	11	45.8640	46.9	26.5	28.2	33.7	22.7	26.0	35.4	24.3	28.2	24.4	16.4	22.4
NSWGLNFGDQGYIR	[K].NSWGLNFGDQGYIR.[M]	High	0.0134131	0.00144939	1	Q3UD32	Q3UD32 [310-323]	0	14	42.1477	43.2	38.5	39.4	44.9	32.2	35.3	32.6	35.3	39.4	32.5	23.3	30.4
NSWGLNFGDQGYIR	[K].NSWGLNFGDQGYIR.[M]	High	0.000161164	4.56976E-05	1	Q3UD32	Q3UD32 [310-323]	0	14	40.0074
NSVTLQWK	[R].NSVTLQWK.[K]	High	0.00363538	0.000517739	2	A0A5K1VVQ9; A0A5K1VVQ1	A0A5K1VVQ9 [24367-24374]; A0A5K1VVQ1 [15915-15922]	0	8	26.9627	128.6	161.1	164.7	148.5	157.9	167.6	97.1	147.7	164.7	107.5	114.2	144.5
NSISVPIASTSDK	[R].NSISVPIASTSDK.[V]	High	1.20005E-06	0	1	Q8CGN5	Q8CGN5 [129-141]	0	13	21.6544	66.6	67.9	83.8	84.4	59.6	74.9	50.3	62.3	83.8	61.1	43.1	64.6
NSISVPIASTSDK	[R].NSISVPIASTSDK.[V]	High	7.79515E-05	0	1	Q8CGN5	Q8CGN5 [129-141]	0	13	20.6229	67.7	42.5	40.8	66.0	59.6	44.9	51.1	39.0	40.8	47.8	43.1	38.7
NSLSSQCNQFTGQCPCR	[R].NSLSSQCNQFTGQCPCR.[E]	High	5.0197E-10	0	1	Q61087	Q61087 [484-500]	0	17	16.3851	51.3	61.1	63.2	54.3	50.6	54.1	38.7	56.0	63.2	39.3	36.6	46.6
NSLLWVK	[RK].NSLLWVK.[AL]	High	0.0952245	0.00841666	4	A0A5K1VVQ9; A0A5K1VVQ1	A0A5K1VVQ9 [21048-21054]; [24297-24303]; [26461-26467]; A0A5K1VVQ1 [12596-12602]; [15845-15851]; [18009-18015]	0	7	32.5639	143.2	200.6	253.0	212.3	180.4	206.9	108.1	184.0	253.0	153.7	130.4	178.4
NSILWQR	[R].NSILWQR.[V]	High	0.0030294	0.000464788	3	A0A5K1VVQ9; A0A5K1VVQ1	A0A5K1VVQ9 [29713-29719]; A0A5K1VVQ1 [21261-21267]	0	7	25.6165	188.9	238.2	244.9	207.2	213.5	255.0	142.6	218.4	244.9	150.0	154.4	219.8
NSILWQR	[R].NSILWQR.[V]	High	0.0148186	0.00158136	2	A0A5K1VVQ9; A0A5K1VVQ1	A0A5K1VVQ9 [29713-29719]; A0A5K1VVQ1 [21261-21267]	0	7	23.1786
NSLILGFR	[R].NSLILGFR.[R]	High	0.0187856	0.00183369	1	Q6PB66	Q6PB66 [541-548]	0	8	33.9422
NSILAQVLDQSAR	[R].NSILAQVLDQSAR.[A]	High	4.53816E-06	0	1	D3Z7Q5	D3Z7Q5 [120-132]	0	13	45.0883	31.8	36.3	45.9	30.8	22.5	30.2	24.0	33.3	45.9	22.3	16.3	26.0
NSILAQVLDQSAR	[R].NSILAQVLDQSAR.[A]	High	0.000592565	8.30771E-05	1	D3Z7Q5	D3Z7Q5 [120-132]	0	13	42.4098
NSLGGFVSTQDTVVALK	[R].NSLGGFVSTQDTVVALK.[A]	High	1.02689E-05	0	1	A6MDD3	A6MDD3 [1174-1190]	0	17	39.4280	36.2	34.6	34.4	36.3	31.9	34.4	27.3	31.7	34.4	26.3	23.1	29.7
NSLGGFVSTQDTVVALK	[R].NSLGGFVSTQDTVVALK.[A]	High	0.065355	0.00580319	1	A6MDD3	A6MDD3 [1174-1190]	0	17	37.7469	71.1	67.3	57.5	67.5	64.7	53.4	53.7	61.7	57.5	48.9	46.8	46.0
NSLGGDVLFVGK	[R].NSLGGDVLFVGK.[L]	High	0.000383434	4.56976E-05	1	Q9DBR1	Q9DBR1 [677-688]	0	12	34.8680	62.0	72.4	79.8	61.7	49.9	69.8	46.8	66.4	79.8	44.7	36.1	60.2
NSLFDFQR	[K].NSLFDFQR.[N]	High	5.49951E-05	0	3	E9PV24	E9PV24 [91-98]	0	8	34.8836	177.2	162.3	159.0	191.0	136.6	188.3	133.8	148.8	159.0	138.3	98.8	162.3
NSLFDFQR	[K].NSLFDFQR.[N]	High	0.00363538	0.000517739	2	E9PV24	E9PV24 [91-98]	0	8	33.0833
NSLVLQWKPPVYSGR	[K].NSLVLQWKPPVYSGR.[T]	High	0.000152702	4.56976E-05	1	Z4YJF5	Z4YJF5 [937-951]	0	15	35.6035	79.5	74.7	64.8	82.7	87.3	69.7	60.0	68.5	64.8	59.9	63.1	60.1
NSLETLLGSIGR	[K].NSLETLLGSIGR.[S]	High	0.00439888	0.00054222	1	Q63829	Q63829 [109-120]	0	12	49.0666
NSLESYAFNMK	[K].NSLESYAFNMK.[A]	High	8.32394E-09	0	3	P63017	P63017 [540-550]	0	11	35.3649	59.6	95.7	112.5	77.2	64.5	99.8	45.0	87.8	112.5	55.9	46.6	86.0
NSLESYAFNMK	[K].NSLESYAFNMK.[A]	High	0.0119602	0.0013847	1	P63017	P63017 [540-550]	0	11	24.8548	121.3	100.4	108.6	114.6	145.6	117.0	91.6	92.1	108.6	83.0	105.3	100.9
NSLESYAFNMK	[K].NSLESYAFNMK.[A]	High	0.000711583	8.30771E-05	2	P63017	P63017 [540-550]	0	11	33.5580	118.9	104.2	87.2	109.8	101.2	104.9	89.8	95.6	87.2	79.5	73.2	90.4
NSLCPSGGNILTPLLQQDCHQK	[R].NSLCPSGGNILTPLLQQDCHQK.[I]	High	0.0107674	0.00135697	1	P35762	P35762 [172-193]	0	22	36.8695	18.8	20.3	20.9	26.5	26.8	21.8	14.2	18.6	20.9	19.2	19.4	18.8
NSLCPSGGNILTPLLQQDCHQK	[R].NSLCPSGGNILTPLLQQDCHQK.[I]	High	0.00033669	4.56976E-05	1	P35762	P35762 [172-193]	0	22	36.2124	51.1	35.9	29.8	46.1	36.9	33.5	38.6	32.9	29.8	33.4	26.7	28.9
NSLCIENSCIAAHDKR	[R].NSLCIENSCIAAHDKR.[G]	High	0.000132909	4.56976E-05	1	A1L353	A1L353 [470-485]	1	16	15.5495	68.2	70.2	88.4	91.8	95.3	81.3	51.5	64.4	88.4	66.5	68.9	70.1
NSIAYMDQASGNVK	[K].NSIAYMDQASGNVK.[K]	High	0.0105113	0.00135697	1	Q5DTG2	Q5DTG2 [1375-1388]	0	14	18.3880	56.8	42.2	51.5	44.9	57.8	41.5	42.9	38.7	51.5	32.5	41.8	35.8
NSHSLYLAGVYR	[K].NSHSLYLAGVYR.[G]	High	0.0139795	0.00144939	1	Q9QXK3	Q9QXK3 [821-832]	0	12	24.7815	22.1	20.9	21.3	25.4	17.7	21.1	16.7	19.2	21.3	18.4	12.8	18.2
NSHIAIAFDDTK	[R].NSHIAIAFDDTK.[V]	High	7.70131E-06	0	2	Q60675	Q60675 [2767-2778]	0	12	21.8438	117.5	118.7	104.0	102.6	110.4	122.1	88.7	108.9	104.0	74.3	79.8	105.3
NSGSCLGGDEIFLLCDK	[R].NSGSCLGGDEIFLLCDK.[V]	High	1.43517E-06	0	1	Q04207	Q04207 [202-218]	0	17	41.1475	41.1	76.2	56.8	49.2	49.9	39.1	31.0	69.9	56.8	35.6	36.1	33.7
NSGMPPGAAAIAVLPVTLDTPMNR	[K].NSGMPPGAAAIAVLPVTLDTPMNR.[K]	High	7.29123E-11	0	4	Q8BVI4	Q8BVI4 [165-188]	0	24	49.7026	39.9	47.7	47.5	42.4	42.7	40.1	30.1	43.7	47.5	30.7	30.9	34.6
NSGMPPGAAAIAVLPVTLDTPMNR	[K].NSGMPPGAAAIAVLPVTLDTPMNR.[K]	High	6.27453E-05	0	2	Q8BVI4	Q8BVI4 [165-188]	0	24	50.6626
NSGIENGAFQGLK	[K].NSGIENGAFQGLK.[S]	High	1.97357E-10	0	5	Q3UKR1	Q3UKR1 [183-195]	0	13	26.1358	423.0	416.0	376.1	453.0	477.6	444.9	319.4	381.5	376.1	328.0	345.3	383.6
NSGIENGAFQGLK	[K].NSGIENGAFQGLK.[S]	High	5.33149E-05	0	3	Q3UKR1	Q3UKR1 [183-195]	0	13	25.6344	166.9	123.7	92.2	163.7	191.6	116.0	126.0	113.4	92.2	118.5	138.5	100.0
NSLESYAFNMK	[K].NSLESYAFNMK.[A]	High	0.000762099	8.30771E-05	1	P63017	P63017 [540-550]	0	11	27.8397	64.1	97.9	101.3	87.4	69.7	89.1	48.4	89.8	101.3	63.3	50.4	76.8
NSIYSGLEAFGDVK	[K].NSIYSGLEAFGDVK.[L]	High	2.4718E-05	0	1	Q3UJ70	Q3UJ70 [292-305]	0	14	41.6513	40.4	45.6	45.5	42.0	36.8	47.1	30.5	41.8	45.5	30.4	26.6	40.6
NSMIALVDNLASK	[K].NSMIALVDNLASK.[E]	High	0.0305924	0.00289169	1	Q5SYD0	Q5SYD0 [570-582]	0	13	46.8336	11.5	10.4	12.0	13.4	13.4	9.9	8.7	9.5	12.0	9.7	9.7	8.5
NSMIALVDNLASK	[K].NSMIALVDNLASK.[E]	High	4.90522E-06	0	1	Q5SYD0	Q5SYD0 [570-582]	0	13	49.8280	32.8	35.9	38.9	34.0	33.7	31.2	24.8	32.9	38.9	24.6	24.4	26.9
NSVTLIWTEPK	[R].NSVTLIWTEPK.[Y]	High	3.37257E-05	0	4	A0A5K1VVQ9; A0A5K1VVQ1	A0A5K1VVQ9 [22202-22212]; A0A5K1VVQ1 [13750-13760]	0	11	36.2216	159.1	140.4	171.3	149.4	153.5	156.9	120.1	128.8	171.3	108.2	111.0	135.3
NSVTLIWTEPK	[R].NSVTLIWTEPK.[Y]	High	0.00108145	0.000122408	1	A0A5K1VVQ9; A0A5K1VVQ1	A0A5K1VVQ9 [22202-22212]; A0A5K1VVQ1 [13750-13760]	0	11	34.3176	57.2	58.4	49.2	57.6	73.4	60.1	43.2	53.6	49.2	41.7	53.1	51.8
NSVTGGTAAFEPSLDYCVVK	[R].NSVTGGTAAFEPSLDYCVVK.[I]	High	0.0355349	0.0031977	1	B2RQC6	B2RQC6 [720-739]	0	20	36.2344	56.5	61.2	44.8	63.7	56.2	56.8	42.7	56.1	44.8	46.1	40.6	49.0
NSVSQISVLSGGK	[K].NSVSQISVLSGGK.[A]	High	1.43507E-07	0	4	Q91Z25	Q91Z25 [331-343]	0	13	26.5098	288.2	287.2	267.0	236.6	256.0	231.5	217.6	263.4	267.0	171.3	185.1	199.6
NSVSQISVLSGGK	[K].NSVSQISVLSGGK.[A]	High	2.61236E-06	0	2	Q91Z25	Q91Z25 [331-343]	0	13	24.3973	77.9	59.6	71.8	62.8	67.1	60.2	58.8	54.7	71.8	45.5	48.5	51.9
NSVSLSWTKPEHDGGSK	[R].NSVSLSWTKPEHDGGSK.[I]	High	0.0139795	0.00144939	1	A0A5K1VVQ9; A0A5K1VVQ1	A0A5K1VVQ9 [25059-25075]; A0A5K1VVQ1 [16607-16623]	0	17	16.2461	50.1	71.5	38.6	54.1	71.0	54.6	37.8	65.6	38.6	39.2	51.3	47.1
NSVSLSWEKPEHDGGSR	[R].NSVSLSWEKPEHDGGSR.[I]	High	7.64277E-07	0	1	A0A5K1VVQ9; A0A5K1VVQ1	A0A5K1VVQ9 [23977-23993]; A0A5K1VVQ1 [15525-15541]	0	17	17.3954	72.3	72.8	70.1	82.0	80.5	84.7	54.6	66.8	70.1	59.4	58.2	73.0
NSVNPVWNEGFEWDLK	[K].NSVNPVWNEGFEWDLK.[G]	High	1.20903E-05	0	1	A0A0N4SVX9	A0A0N4SVX9 [41-56]	0	16	47.3628	20.8	26.1	23.8	22.8	21.3	22.0	15.7	23.9	23.8	16.5	15.4	19.0
NSVNLSWQQPAFDGGSK	[K].NSVNLSWQQPAFDGGSK.[I]	High	1.6378E-08	0	2	A0A5K1VVQ9; A0A5K1VVQ1	A0A5K1VVQ9 [28696-28712]; A0A5K1VVQ1 [20244-20260]	0	17	32.1356	36.0	46.9	51.1	45.0	52.4	45.6	27.2	43.0	51.1	32.6	37.9	39.3
NSVNLSWQQPAFDGGSK	[K].NSVNLSWQQPAFDGGSK.[I]	High	6.83307E-05	0	2	A0A5K1VVQ9; A0A5K1VVQ1	A0A5K1VVQ9 [28696-28712]; A0A5K1VVQ1 [20244-20260]	0	17	31.9619	88.5	84.6	91.4	134.2	135.1	81.2	66.8	77.6	91.4	97.2	97.7	70.0
NSVFSVLDEEITK	[K].NSVFSVLDEEITK.[A]	High	5.09999E-07	0	1	F7ACR9	F7ACR9 [1117-1129]	0	13	47.2137	25.4	34.5	35.8	27.1	29.7	32.8	19.2	31.6	35.8	19.6	21.5	28.3
NSVAYMDQQTGNLK	[K].NSVAYMDQQTGNLK.[K]	High	0.000467696	4.56976E-05	1	P11087; Q60785	P11087 [1361-1374]; Q60785 [233-246]	0	14	20.2553	58.4	60.3	83.5	56.9	62.5	73.0	44.1	55.3	83.5	41.2	45.2	62.9
NSTFSELFK	[K-].NSTFSELFK.[K]	High	2.287E-05	0	2	P40142	P40142 [344-352]	0	9	37.4800	53.8	111.2	143.2	80.7	74.3	93.3	40.6	102.0	143.2	58.4	53.7	80.4
NSTFSELFK	[K-].NSTFSELFK.[K]	High	0.0292765	0.0027936	1	P40142	P40142 [344-352]	0	9	35.7985	22.5	24.6	14.1	23.2	24.9	19.7	17.0	22.6	14.1	16.8	18.0	17.0
NSSYFVEWIPNNVK	[K].NSSYFVEWIPNNVK.[TV]	High	0.000316697	4.56976E-05	3	Q7TMM9; Q9D6F9; Q9ERD7; P99024; P68372; Q9CWF2; Q3UMM1	Q7TMM9 [337-350]; Q9D6F9 [337-350]; Q9ERD7 [337-350]; P99024 [337-350]; P68372 [337-350]; Q9CWF2 [337-350]; Q3UMM1 [337-350]	0	14	38.6491	98.7	122.5	130.4	89.5	100.0	109.5	74.5	112.3	130.4	64.8	72.3	94.4
NSSYFVEWIPNNVK	[K].NSSYFVEWIPNNVK.[TV]	High	1.81229E-07	0	6	Q7TMM9; Q9D6F9; Q9ERD7; P99024; P68372; Q9CWF2; Q3UMM1	Q7TMM9 [337-350]; Q9D6F9 [337-350]; Q9ERD7 [337-350]; P99024 [337-350]; P68372 [337-350]; Q9CWF2 [337-350]; Q3UMM1 [337-350]	0	14	44.0145	151.8	146.7	141.8	124.0	129.6	157.6	114.6	134.5	141.8	89.8	93.7	135.9
NSSVGLIQLNRPK	[K].NSSVGLIQLNRPK.[A]	High	1.21846E-05	0	4	Q8BH95	Q8BH95 [44-56]	0	13	23.1646	169.3	148.4	115.8	151.5	139.4	163.3	127.8	136.1	115.8	109.7	100.8	140.8
NSMVALVENLASK	[K].NSMVALVENLASK.[E]	High	0.00420183	0.00054222	1	Q5SUA5	Q5SUA5 [588-600]	0	13	53.2646	16.3	22.9	23.0	22.6	22.3	18.0	12.3	21.0	23.0	16.4	16.1	15.5
NSNILEDLETLR	[K].NSNILEDLETLR.[L]	High	3.22216E-09	0	4	Q5XJY5	Q5XJY5 [73-84]	0	12	49.1396	83.2	115.8	164.9	111.3	79.1	107.6	62.8	106.2	164.9	80.6	57.2	92.8
NSNVVPYDFNR	[R].NSNVVPYDFNR.[V]	High	0.00363538	0.000517739	1	P06800	P06800 [963-973]	0	11	22.5982
NSPNPELLSLVQNLDEKPR	[K].NSPNPELLSLVQNLDEKPR.[A]	High	0.00252558	0.000361578	1	B2RQK7	B2RQK7 [646-664]	0	19	43.9351	17.3	14.2	14.9	22.9	17.8	17.1	13.1	13.0	14.9	16.6	12.9	14.7
NSPNPELLSLVQNLDEKPR	[K].NSPNPELLSLVQNLDEKPR.[A]	High	3.14488E-05	0	1	B2RQK7	B2RQK7 [646-664]	0	19	44.5846	30.1	30.5	32.9	30.2	30.8	32.7	22.7	28.0	32.9	21.9	22.3	28.2
NSPSLLIACNK	[K].NSPSLLIACNK.[Q]	High	0.00186604	0.000262998	1	P47758	P47758 [169-179]	0	11	24.3789	66.3	75.6	71.1	65.6	63.3	74.7	50.1	69.3	71.1	47.5	45.8	64.4
NSFTIPSQPGIPEEVGAGK	[R].NSFTIPSQPGIPEEVGAGK.[E]	High	1.14533E-06	0	3	A0A5K1VVQ9; A0A5K1VVQ1	A0A5K1VVQ9 [31149-31167]; A0A5K1VVQ1 [22697-22715]	0	19	32.8869	199.4	175.7	162.7	207.4	227.8	185.5	150.6	161.1	162.7	150.2	164.7	159.9
NSPSLLIACNK	[K].NSPSLLIACNK.[Q]	High	0.00270375	0.000361578	1	P47758	P47758 [169-179]	0	11	25.4959	39.7	46.3	46.4	45.3	49.9	42.3	30.0	42.5	46.4	32.8	36.1	36.5
NSQPFVLLPK	[K].NSQPFVLLPK.[A]	High	0.0155832	0.00166286	1	Q3UW53	Q3UW53 [150-159]	0	10	34.4844	44.8	50.1	58.5	51.9	43.2	45.8	33.8	45.9	58.5	37.6	31.2	39.5
NSQSFFSGLFGGSSK	[K].NSQSFFSGLFGGSSK.[I]	High	0.00025753	4.56976E-05	3	Q9DB05	Q9DB05 [23-37]	0	15	47.1273	66.2	61.1	55.8	61.3	62.7	64.0	50.0	56.0	55.8	44.4	45.3	55.2
NSQSFFSGLFGGSSK	[K].NSQSFFSGLFGGSSK.[I]	High	8.13217E-06	0	2	Q9DB05	Q9DB05 [23-37]	0	15	44.6163	98.7	83.3	84.2	99.7	77.2	81.8	74.5	76.4	84.2	72.2	55.8	70.5
NSSGPVPTLPEGITVAYTVPK	[K].NSSGPVPTLPEGITVAYTVPK.[K]	High	0.000822415	8.30771E-05	1	Q8VE47	Q8VE47 [355-375]	0	21	40.4960	63.6	50.4	44.9	55.0	48.0	43.1	48.0	46.2	44.9	39.8	34.7	37.2
NSSQFDWALMR	[K].NSSQFDWALMR.[L]	High	0.00115795	0.000159038	1	Q6PB66	Q6PB66 [78-88]	0	11	40.6797
NSSQFDWALMR	[K].NSSQFDWALMR.[L]	High	0.000265548	4.56976E-05	1	Q6PB66	Q6PB66 [78-88]	0	11	37.7395	44.6	47.3	53.1	54.6	36.0	50.8	33.7	43.4	53.1	39.5	26.0	43.8
NSQLTGGFTVEPVHDGAR	[R].NSQLTGGFTVEPVHDGAR.[L]	High	1.1719E-10	0	2	E9PZ16; Q05793	E9PZ16 [1364-1381]; Q05793 [1364-1381]	0	18	22.9390	89.5	83.5	76.3	77.6	84.9	90.6	67.6	76.6	76.3	56.2	61.4	78.1
NPITGFGK	[K].NPITGFGK.[G]	High	0.00666333	0.000804404	4	A2AEX6	A2AEX6 [255-262]	0	8	25.3441	112.2	166.0	149.4	127.1	136.8	149.9	84.7	152.2	149.4	92.0	98.9	129.2
NPITGFGK	[K].NPITGFGK.[G]	High	0.0148186	0.00158136	2	A2AEX6	A2AEX6 [255-262]	0	8	20.9565	130.6	132.6	104.8	164.1	162.0	129.7	98.6	121.6	104.8	118.8	117.1	111.8
NPLSDPLYDCIFTVEGAGLTK	[K].NPLSDPLYDCIFTVEGAGLTK.[E]	High	9.13745E-10	0	1	P21981	P21981 [610-630]	0	21	53.7913	26.2	32.1	24.4	25.3	37.6	28.3	19.8	29.4	24.4	18.3	27.2	24.4
NIYYLCAPNR	[R].NIYYLCAPNR.[H]	High	0.00015153	4.56976E-05	2	Q3TK29	Q3TK29 [498-507]	0	10	28.2616	98.4	110.8	150.1	96.1	96.0	106.9	74.3	101.6	150.1	69.6	69.4	92.2
NIYYLCAPNR	[R].NIYYLCAPNR.[H]	High	0.0316886	0.00296088	1	Q3TK29	Q3TK29 [498-507]	0	10	25.3655
NIYSLTPLLGQR	[RK].NIYSLTPLLGQR.[F]	High	6.0045E-08	0	2	Q9D379	Q9D379 [256-267]	0	12	42.3846	97.7	108.7	134.2	115.3	109.0	121.8	73.8	99.7	134.2	83.5	78.8	105.0
NIYSLTPLLGQR	[RK].NIYSLTPLLGQR.[F]	High	0.00166587	0.000231345	1	Q9D379	Q9D379 [256-267]	0	12	40.2132
NIYSEELR	[K].NIYSEELR.[E]	High	0.00241342	0.000330222	2	P48678	P48678 [209-216]	0	8	17.4598	156.7	158.8	183.8	161.0	139.8	150.3	118.3	145.6	183.8	116.6	101.1	129.6
NLYSDDIPHALR	[K].NLYSDDIPHALR.[E]	High	0.00154445	0.000231345	3	Q3UIG0	Q3UIG0 [60-71]	0	12	22.0732	128.7	134.7	146.7	137.4	116.2	137.1	97.2	123.5	146.7	99.5	84.0	118.2
NLYSDDIPHALR	[K].NLYSDDIPHALR.[E]	High	4.32374E-05	0	1	Q3UIG0	Q3UIG0 [60-71]	0	12	26.5903	66.7	78.7	83.2	66.3	65.3	80.3	50.4	72.2	83.2	48.0	47.2	69.2
NLYIISVK	[K].NLYIISVK.[G]	High	0.000779717	8.30771E-05	2	P62830	P62830 [36-43]	0	8	33.5317	295.5	183.5	199.5	222.9	225.2	217.0	223.1	168.3	199.5	161.4	162.8	187.1
NIWVSGLSSNTK	[K].NIWVSGLSSNTK.[A]	High	0.00993944	0.00125631	1	Q8CH25	Q8CH25 [385-396]	0	12	31.6468	45.4	58.4	50.2	52.3	49.7	61.8	34.3	53.6	50.2	37.9	35.9	53.3
NLWLFHPIVSR	[R].NLWLFHPIVSR.[I]	High	0.0287665	0.0027936	1	Q8C165	Q8C165 [313-323]	0	11	52.9544	20.0	20.5	15.0	17.4	18.5	16.2	15.1	18.8	15.0	12.6	13.4	14.0
NLWAAVLQQNGVLER	[K].NLWAAVLQQNGVLER.[A]	High	0.00682005	0.000826766	1	Q9EPL9	Q9EPL9 [665-679]	0	15	50.0686	16.4	20.9	24.1	18.0	17.0	19.7	12.4	19.2	24.1	13.0	12.3	17.0
NLVWNAGALHYSDEVEIIR	[R].NLVWNAGALHYSDEVEIIR.[G]	High	1.01888E-09	0	5	Q04857	Q04857 [82-100]	0	19	39.5493	133.2	149.8	139.6	146.4	121.7	137.8	100.6	137.4	139.6	106.0	88.0	118.8
NLVWNAGALHYSDEVEIIR	[R].NLVWNAGALHYSDEVEIIR.[G]	High	1.09278E-09	0	5	Q04857	Q04857 [82-100]	0	19	37.7654	196.0	167.3	149.7	190.7	170.0	161.0	148.0	153.4	149.7	138.1	122.9	138.8
NIVWIAECIAQR	[R].NIVWIAECIAQR.[H]	High	0.00489641	0.000598804	1	P51863	P51863 [328-339]	0	12	47.7140
NMAEQIIQEIYSQVQSK	[K].NMAEQIIQEIYSQVQSK.[K]	High	0.000106235	0	1	P40142	P40142 [265-281]	0	17	54.4288	26.9	28.4	24.6	27.5	30.7	26.7	20.3	26.0	24.6	19.9	22.2	23.0
NIVVVEGVR	[K].NIVVVEGVR.[I]	High	0.0120579	0.0013847	2	Q99JY0	Q99JY0 [54-62]	0	9	23.4418	77.2	90.9	108.8	82.4	101.8	89.4	58.3	83.4	108.8	59.7	73.6	77.1
NLVTGDHIPTPQDLPQR	[K].NLVTGDHIPTPQDLPQR.[K]	High	6.14632E-06	0	1	P60840	P60840 [90-106]	0	17	28.2368	69.8	81.3	83.5	68.8	56.2	74.7	52.7	74.6	83.5	49.8	40.6	64.4
NLVTALSDMGDMLQK	[R].NLVTALSDMGDMLQK.[A]	High	9.98623E-05	0	1	O35206	O35206 [1112-1126]	0	15	40.0888	27.5	35.7	37.9	34.2	26.1	34.6	20.8	32.7	37.9	24.8	18.9	29.8
NLVTALSDMGDMLQK	[R].NLVTALSDMGDMLQK.[A]	High	2.23493E-11	0	1	O35206	O35206 [1112-1126]	0	15	53.9856	68.1	85.2	94.9	94.5	78.6	71.0	51.4	78.1	94.9	68.4	56.8	61.2
NLVTALSDMGDMLQK	[R].NLVTALSDMGDMLQK.[A]	High	0.000987189	8.30771E-05	1	O35206	O35206 [1112-1126]	0	15	53.7998	35.8	23.7	14.4	30.2	29.5	22.9	27.0	21.7	14.4	21.9	21.3	19.7
NLVQIK	[K].NLVQIK.[S]	High	0.0471392	0.00429292	1	A0A0R4IZW5	A0A0R4IZW5 [176-181]	0	6	21.2828	93.9	116.7	113.1	87.7	74.5	102.1	70.9	107.0	113.1	63.5	53.9	88.0
NLVPLLLAPENLVEK	[R].NLVPLLLAPENLVEK.[E]	High	3.48356E-07	0	1	Q6PA06	Q6PA06 [326-340]	0	15	53.8747	23.0	33.4	37.4	25.0	23.1	35.3	17.4	30.6	37.4	18.1	16.7	30.4
NIVPALTSK	[R].NIVPALTSK.[K]	High	0.0642125	0.00575649	1	K3W4M4	K3W4M4 [77-85]	0	9	25.9665	60.4	76.5	68.9	82.7	73.6	69.5	45.6	70.2	68.9	59.9	53.2	59.9
NIVPALTSK	[R].NIVPALTSK.[K]	High	0.0443117	0.00407785	1	K3W4M4	K3W4M4 [77-85]	0	9	24.1820	60.9	74.5	75.0	75.0	83.3	64.0	46.0	68.3	75.0	54.3	60.2	55.2
NIVLSGGSTMFR	[KR].NIVLSGGSTMFR.[D]	High	0.0047124	0.000572473	1	Q3TGW0	Q3TGW0 [318-329]	0	12	34.6767	42.5	39.7	51.1	44.3	42.2	42.9	32.1	36.4	51.1	32.1	30.5	37.0
NIVLSGGSTMFR	[KR].NIVLSGGSTMFR.[D]	High	0.012256	0.00140907	1	Q3TGW0	Q3TGW0 [318-329]	0	12	31.6898
NLVLAGIK	[K].NLVLAGIK.[A]	High	0.0210112	0.00195456	1	Q8C7R4	Q8C7R4 [79-86]	0	8	31.2051	73.4	77.3	66.3	76.9	72.1	75.0	55.4	70.9	66.3	55.7	52.1	64.7
NIVFQSAVPK	[R].NIVFQSAVPK.[V]	High	0.00131733	0.000159038	2	Q8R0H9	Q8R0H9 [553-562]	0	10	28.8085	116.9	140.4	171.4	121.8	149.8	114.9	88.3	128.8	171.4	88.2	108.3	99.1
NIVEQAAATAK	[K].NIVEQAAATAK.[V]	High	5.71698E-05	0	2	A0A2I3BRT4	A0A2I3BRT4 [555-565]	0	11	23.8438	190.6	167.3	234.1	180.6	181.5	158.0	143.9	153.4	234.1	130.8	131.2	136.2
NLVELAELELK	[K].NLVELAELELK.[H]	High	1.95901E-06	0	3	Q6P8X1	Q6P8X1 [376-386]	0	11	51.9459	51.0	59.2	62.5	63.9	58.1	58.6	38.5	54.3	62.5	46.3	42.0	50.5
NIVVGFAR	[K].NIVVGFAR.[M]	High	0.00355334	0.000517739	1	Q7TMF4	Q7TMF4 [341-348]	0	8	27.5096	68.7	74.8	103.2	86.7	73.2	78.5	51.9	68.6	103.2	62.8	52.9	67.7
NIVEEQLVLK	[K].NIVEEQLVLK.[R]	High	3.42536E-05	0	3	Q8JZN5	Q8JZN5 [526-535]	0	10	33.6914	145.4	163.5	247.0	135.9	124.8	166.1	109.8	149.9	247.0	98.4	90.2	143.2
NMAEQIIQEIYSQVQSK	[K].NMAEQIIQEIYSQVQSK.[K]	High	9.57509E-09	0	2	P40142	P40142 [265-281]	0	17	53.8071	75.8	93.8	108.0	90.9	72.3	80.5	57.2	86.0	108.0	65.8	52.3	69.4
NMCGLAACASYPIPQV	[K].NMCGLAACASYPIPQV.[-]	High	0.0381339	0.00363067	1	P49935	P49935 [318-333]	0	16	44.0202
NMNCIEMGGNPLENSGFEPGAFDGLK	[R].NMNCIEMGGNPLENSGFEPGAFDGLK.[L]	High	0.0148186	0.00158136	1	Q3TAF9; P28653	Q3TAF9 [185-210]; P28653 [185-210]	0	26	36.7084	54.3	44.5	32.5	54.6	39.0	50.7	41.0	40.8	32.5	39.5	28.2	43.7
NMNCIEMGGNPLENSGFEPGAFDGLK	[R].NMNCIEMGGNPLENSGFEPGAFDGLK.[L]	High	5.17969E-06	0	11	Q3TAF9; P28653	Q3TAF9 [185-210]; P28653 [185-210]	0	26	45.4425	302.2	271.5	198.3	337.5	296.7	275.9	228.2	249.0	198.3	244.4	214.5	237.9
NMNCIEMGGNPLENSGFEPGAFDGLK	[R].NMNCIEMGGNPLENSGFEPGAFDGLK.[L]	High	4.86722E-06	0	14	Q3TAF9; P28653	Q3TAF9 [185-210]; P28653 [185-210]	0	26	48.2675	353.6	265.3	167.5	304.0	288.8	247.8	267.0	243.3	167.5	220.1	208.8	213.6
NMMQIQSDNQYK	[K].NMMQIQSDNQYK.[A]	High	9.13831E-06	0	1	A0A571BF58	A0A571BF58 [1909-1920]	0	12	22.2655	80.5	96.7	115.9	96.7	94.7	104.9	60.8	88.7	115.9	70.0	68.5	90.4
NMMGNIAGANNLR	[R].NMMGNIAGANNLR.[N]	High	6.90766E-07	0	2	P97350	P97350 [710-722]	0	13	26.6354	114.8	162.4	191.1	141.7	120.5	152.4	86.7	148.9	191.1	102.6	87.1	131.4
NMMGNIAGANNLR	[R].NMMGNIAGANNLR.[N]	High	4.98212E-06	0	5	P97350	P97350 [710-722]	0	13	24.9398
NMITGTSQADCAVLIVAAGVGEFEAGISK	[K].NMITGTSQADCAVLIVAAGVGEFEAGISK.[N]	High	0.00493409	0.000598804	1	P10126; P62631; Q3TII3	P10126 [101-129]; P62631 [101-129]; Q3TII3 [101-129]	0	29	54.8530	12.6	10.5	11.2	27.6	12.7	10.6	9.5	9.6	11.2	20.0	9.2	9.1
NMITGTAPLDGCILVVAANDGPMPQTR	[K].NMITGTAPLDGCILVVAANDGPMPQTR.[E]	High	6.19229E-11	0	2	Q8BFR5	Q8BFR5 [136-162]	0	27	47.5136	31.3	24.1	21.7	27.1	17.3	23.5	23.6	22.1	21.7	19.6	12.5	20.3
NMININSR	[K].NMININSR.[L]	High	0.0492686	0.00437927	1	Q9D0I9	Q9D0I9 [72-79]	0	8	18.3697	50.7	63.4	70.5	58.3	49.0	51.6	38.3	58.1	70.5	42.2	35.4	44.5
NMLLTLEQEAK	[R].NMLLTLEQEAK.[R]	High	0.0204735	0.00193208	1	Q8K2Y7	Q8K2Y7 [112-122]	0	11	41.3554	34.6	37.8	32.4	31.3	36.9	33.6	26.1	34.7	32.4	22.7	26.7	29.0
NMILGK	[R].NMILGK.[H]	High	0.0671066	0.0058372	1	Q66JR7	Q66JR7 [322-327]	0	6	22.3771	84.2	117.3	123.3	93.4	101.4	106.5	63.6	107.6	123.3	67.6	73.3	91.8
NMLGSQMLPAR	[K].NMLGSQMLPAR.[V]	High	0.00446665	0.00054222	1	Q4VBE8	Q4VBE8 [390-400]	0	11	27.2954
NMLFSGTNIAAGK	[K].NMLFSGTNIAAGK.[A]	High	1.08433E-05	0	7	Q5DTI2; Q8R429	Q5DTI2 [223-235]; Q8R429 [206-218]	0	13	28.5779	249.8	309.0	330.6	290.2	306.9	312.4	188.6	283.4	330.6	210.1	221.9	269.3
NMLFSGTNIAAGK	[K].NMLFSGTNIAAGK.[A]	High	5.13956E-06	0	4	Q5DTI2; Q8R429	Q5DTI2 [223-235]; Q8R429 [206-218]	0	13	32.6416	154.6	192.5	181.0	187.0	217.6	179.7	116.7	176.5	181.0	135.4	157.3	154.9
NMALLSQLYHSPAR	[K].NMALLSQLYHSPAR.[R]	High	0.0201233	0.00193208	1	P70372	P70372 [192-205]	0	14	29.6245	31.3	35.0	19.0	22.9	20.3	20.8	23.6	32.1	19.0	16.6	14.7	17.9
NMLFSGTNIAAGK	[K].NMLFSGTNIAAGK.[A]	High	1.23756E-05	0	3	Q5DTI2; Q8R429	Q5DTI2 [223-235]; Q8R429 [206-218]	0	13	26.3130	168.2	146.1	122.3	173.9	188.4	142.4	127.0	134.0	122.3	125.9	136.2	122.8
NMLDPITGQK	[K].NMLDPITGQK.[L]	High	7.38367E-05	0	1	Q9D952	Q9D952 [1849-1858]	0	10	27.0141	69.3	78.1	112.9	62.1	69.6	69.1	52.3	71.6	112.9	45.0	50.3	59.6
NMHFGTIPVR	[K].NMHFGTIPVR.[L]	High	0.02457	0.00228723	1	A2A752	A2A752 [90-99]	0	10	21.9537	196.3	123.8	132.2	109.7	127.7	129.3	148.2	113.5	132.2	79.4	92.3	111.5
NMGLYGER	[K].NMGLYGER.[V]	High	0.107393	0.00962045	1	P05202	P05202 [280-287]	0	8	17.1869	108.2	124.5	125.2	92.5	107.5	106.2	81.7	114.2	125.2	67.0	77.7	91.6
NMGLYGER	[K].NMGLYGER.[V]	High	0.0677006	0.00590345	1	P05202	P05202 [280-287]	0	8	16.5983	31.7	32.6	37.4	32.2	27.1	34.6	23.9	29.9	37.4	23.3	19.6	29.8
NMGGPYGGGNYGPGGSGGSGGYGGR	[R].NMGGPYGGGNYGPGGSGGSGGYGGR.[S]	High	2.47357E-08	0	2	O88569	O88569 [326-350]	0	25	17.6100	118.7	163.6	88.5	82.9	81.5	85.6	89.6	150.0	88.5	60.0	58.9	73.8
NMGGPYGGGNYGPGGSGGSGGYGGR	[R].NMGGPYGGGNYGPGGSGGSGGYGGR.[S]	High	2.25311E-08	0	1	O88569	O88569 [326-350]	0	25	17.9987	51.9	41.7	49.9	46.5	62.0	54.5	39.2	38.2	49.9	33.7	44.8	47.0
NMFTVNR	[K].NMFTVNR.[D]	High	0.00748665	0.000856916	1	A0A0R4IZW5	A0A0R4IZW5 [317-323]	0	7	21.4623	63.0	92.9	90.1	68.9	65.8	86.5	47.6	85.2	90.1	49.9	47.6	74.6
NMETMHMEYFEEAVNYLR	[K].NMETMHMEYFEEAVNYLR.[S]	High	7.12509E-06	0	1	Q99L15	Q99L15 [200-217]	0	18	52.0447	15.4	18.5	17.1	12.7	13.6	12.8	11.6	17.0	17.1	9.2	9.8	11.0
NMEQVVMIPSLLR	[R].NMEQVVMIPSLLR.[D]	High	0.000199907	4.56976E-05	1	Q543J4	Q543J4 [26-38]	0	13	49.8355	13.0	8.5	11.8	13.1	9.8	11.4	9.8	7.8	11.8	9.5	7.1	9.8
NMELNVLDSLNTK	[K].NMELNVLDSLNTK.[M]	High	2.34281E-06	0	1	O54774	O54774 [1009-1021]	0	13	41.1637	36.4	45.8	44.3	45.9	39.7	49.4	27.5	42.0	44.3	33.2	28.7	42.6
NMDPLNDNVTSLLNASSDK	[K].NMDPLNDNVTSLLNASSDK.[F]	High	2.39753E-09	0	2	Q69ZX3	Q69ZX3 [607-625]	0	19	42.5811	119.3	92.9	124.7	114.5	137.6	133.2	90.1	85.2	124.7	82.9	99.5	114.8
NMDPLNDNVTSLLNASSDK	[K].NMDPLNDNVTSLLNASSDK.[F]	High	3.45206E-05	0	1	Q69ZX3	Q69ZX3 [607-625]	0	19	37.2795	41.7	36.6	31.2	46.5	46.1	32.6	31.5	33.6	31.2	33.7	33.3	28.1
NMDPLNDNIATLLHQSSDK	[K].NMDPLNDNIATLLHQSSDK.[F]	High	0.000520462	8.30771E-05	1	Q8VDD5	Q8VDD5 [588-606]	0	19	42.5040	28.2	26.8	28.3	27.3	23.9	29.0	21.3	24.6	28.3	19.8	17.3	25.0
NMCGLAACASYPIPQV	[K].NMCGLAACASYPIPQV.[-]	High	6.42218E-05	0	1	P49935	P49935 [318-333]	0	16	42.9775	22.0	18.9	19.2	29.1	26.4	16.4	16.6	17.3	19.2	21.1	19.1	14.1
NMLFSGTNIAAGK	[K].NMLFSGTNIAAGK.[A]	High	0.000125918	4.56976E-05	4	Q5DTI2; Q8R429	Q5DTI2 [223-235]; Q8R429 [206-218]	0	13	30.2957	255.6	228.0	194.8	227.2	286.7	227.3	193.0	209.1	194.8	164.5	207.3	196.0
NIVEAAAVR	[R].NIVEAAAVR.[D]	High	0.000957614	8.30771E-05	3	Q497N1	Q497N1 [43-51]	0	9	20.2218	325.3	417.1	423.7	391.8	455.6	393.0	245.6	382.5	423.7	283.7	329.4	338.8
NLVDSYVAIINK	[R].NLVDSYVAIINK.[S]	High	5.2609E-06	0	2	G3X9G4	G3X9G4 [658-669]	0	12	43.4603	87.5	101.6	96.8	107.3	86.0	100.7	66.1	93.2	96.8	77.7	62.2	86.8
NLVDSYVAIINK	[R].NLVDSYVAIINK.[S]	High	0.00293887	0.000464788	2	G3X9G4	G3X9G4 [658-669]	0	12	42.1764	132.4	100.9	64.6	112.0	97.4	95.0	100.0	92.5	64.6	81.1	70.4	81.9
NISFTVWDVGGQDK	[K].NISFTVWDVGGQDK.[I]	High	0.0128725	0.00144939	3	P61205	P61205 [60-73]	0	14	41.7609	86.7	71.1	55.6	78.0	76.9	71.0	65.5	65.2	55.6	56.5	55.6	61.2
NLSFNITEDELK	[K].NLSFNITEDELK.[E]	High	5.55526E-06	0	2	P09405	P09405 [401-412]	0	12	36.5457	39.5	65.4	74.9	52.8	43.0	55.6	29.8	60.0	74.9	38.2	31.1	47.9
NLSFATIYDVLSTKPVLNK	[K].NLSFATIYDVLSTKPVLNK.[L]	High	5.37301E-05	0	1	Q3U646	Q3U646 [347-365]	0	19	53.6966	31.9	38.9	38.6	37.3	36.2	36.2	24.1	35.7	38.6	27.0	26.2	31.2
NLSEVFDCIR	[K].NLSEVFDCIR.[F]	High	1.82655E-06	0	2	A2AUC9	A2AUC9 [214-223]	0	10	41.8159	46.7	68.2	91.9	72.4	70.7	71.0	35.3	62.5	91.9	52.4	51.1	61.2
NLSEVFDCIR	[K].NLSEVFDCIR.[F]	High	0.00266309	0.000361578	2	A2AUC9	A2AUC9 [214-223]	0	10	37.8486
NLSEFGLIQEK	[R].NLSEFGLIQEK.[F]	High	0.000163666	4.56976E-05	2	Q8JZN5	Q8JZN5 [339-349]	0	11	36.3943	95.9	149.4	156.2	108.5	131.4	136.6	72.4	137.0	156.2	78.6	95.0	117.8
NLSDIDLMAPQPGV	[R].NLSDIDLMAPQPGV.[-]	High	0.00501034	0.000598804	1	Q9CQN3	Q9CQN3 [61-74]	0	14	44.9240	57.5	73.7	68.1	88.2	80.8	82.1	43.4	67.6	68.1	63.9	58.4	70.8
NLSDEPLELDLGLK	[K].NLSDEPLELDLGLK.[V]	High	7.67531E-05	0	1	Q6ZWQ0	Q6ZWQ0 [832-845]	0	14	43.3279	40.5	44.5	45.0	37.6	37.8	41.3	30.6	40.8	45.0	27.2	27.3	35.6
NLQYYDISAK	[K].NLQYYDISAK.[S]	High	0.00245024	0.000330222	2	P62827	P62827 [143-152]	0	10	24.2905	72.4	126.3	142.6	73.7	76.9	109.1	54.7	115.8	142.6	53.4	55.6	94.1
NLQYYDISAK	[K].NLQYYDISAK.[S]	High	2.71596E-06	0	4	P62827	P62827 [143-152]	0	10	26.6041	211.2	251.8	266.0	214.3	190.3	224.1	159.5	230.9	266.0	155.2	137.6	193.2
NIQVDSPYDISR	[K].NIQVDSPYDISR.[A]	High	5.86609E-06	0	2	Q3U900	Q3U900 [381-392]	0	12	23.6060	158.5	190.6	182.8	148.2	169.4	165.8	119.7	174.8	182.8	107.3	122.5	142.9
NIQVDEANLLTWQGLIVPDNPPYDK	[R].NIQVDEANLLTWQGLIVPDNPPYDK.[G]	High	9.57406E-10	0	1	Q3TIH9	Q3TIH9 [24-48]	0	25	53.8016	11.8	23.9	21.8	18.6	17.6	17.9	8.9	21.9	21.8	13.5	12.7	15.4
[truncated: 33,094 more rows]

## Sheet: Protein
Protein FDR Confidence: Combined	Accession	Exp. q-value: Combined	Sum PEP Score	Coverage [%]	Peptides	PSMs	Unique Peptides	AAs	MW [kDa]	calc. pI	Score Sequest HT: Sequest HT	Abundances (Normalized): F1: B1, Control	Abundances (Normalized): F1: B2, Sample	Abundances (Normalized): F1: B3, Sample	Abundances (Normalized): F1: C1, Sample	Abundances (Normalized): F1: C2, Sample	Abundances (Normalized): F1: C3, Sample	Abundance: F1: B1, Control	Abundance: F1: B2, Sample	Abundance: F1: B3, Sample	Abundance: F1: C1, Sample	Abundance: F1: C2, Sample	Abundance: F1: C3, Sample
High	A0A5K1VVQ9	0.000	7250.318	34	885	2787	152	35390	3923.1	6.23	5242.25	17390.6	19280.4	17698.1	19218.6	22573.0	19007.5	13131.4	17681.4	17698.1	13916.1	16320.8	16386.9
High	A0A5K1VVQ1	0.000	6089.487	37	734	2346	1	26938	2990.0	6.62	4333.35	102.0	115.0	112.2	116.6	105.4	115.9	77.0	105.5	112.2	84.4	76.2	99.9
High	A0A571BF58	0.000	1520.825	41	208	647	208	7523	870.7	9.07	1131.27	22545.3	24262.1	22866.4	24547.6	27455.2	23797.2	17023.7	22249.9	22866.4	17774.8	19850.7	20516.2
High	B2RWX0	0.000	1243.689	35	73	911	9	1942	223.2	5.78	1660.70	3214.5	3523.6	2840.5	3119.6	3412.5	3188.0	2427.2	3231.4	2840.5	2258.9	2467.3	2748.5
High	Q9QXS1	0.000	1083.418	33	131	402	109	4691	533.9	5.96	811.67	14256.9	14793.3	13910.5	14361.3	14492.8	14593.1	10765.2	13566.4	13910.5	10398.9	10478.6	12581.1
High	E9PWQ3	0.000	1082.279	34	92	519	16	3284	353.7	6.93	1186.58	1332.3	1277.6	1095.3	1228.0	1009.8	1169.5	1006.0	1171.6	1095.3	889.2	730.1	1008.3
High	Q5SX39	0.000	1048.017	32	64	810	10	1939	222.7	5.74	1435.55	3656.5	3333.0	3904.1	4745.0	5647.8	3752.2	2761.0	3056.6	3904.1	3435.8	4083.5	3234.9
High	O88493	0.000	952.937	34	77	480	1	2657	286.7	8.60	1090.78	44.8	34.5	28.8	39.5	42.2	40.4	33.8	31.6	28.8	28.6	30.5	34.8
High	G3UW82	0.000	930.101	32	64	670	8	1942	223.1	5.77	1176.48	1627.2	1517.2	1375.0	1504.2	1566.6	2302.7	1228.7	1391.4	1375.0	1089.2	1132.7	1985.2
High	E9Q616	0.000	894.306	39	113	374	95	5656	603.9	6.30	685.04	15458.5	14969.5	13738.3	15415.0	15224.3	14494.8	11672.5	13728.0	13738.3	11161.9	11007.5	12496.4
High	Q8BLW0	0.000	835.161	51	44	612	1	859	97.5	8.34	1065.16	19.5	21.4	7.9	22.2	27.1	13.5	14.7	19.6	7.9	16.1	19.6	11.6
High	E9Q557	0.000	831.522	36	93	332	93	2883	332.7	6.80	684.45	14927.7	14353.9	14736.3	13214.0	13573.9	14636.4	11271.7	13163.5	14736.3	9568.2	9814.2	12618.4
High	P68134	0.000	765.763	68	20	948	2	377	42.0	5.39	1819.94	5112.8	5497.1	5315.5	5477.9	6552.9	5505.3	3860.6	5041.2	5315.5	3966.5	4737.9	4746.3
High	Q546G4	0.000	711.410	62	38	1368	38	608	68.6	6.07	2437.59	43402.2	44481.3	44434.1	49176.3	46870.2	44092.9	32772.5	40792.3	44434.1	35608.3	33888.2	38013.7
High	B9EKP5	0.000	644.045	39	66	237	63	2639	280.3	6.01	457.64	8693.7	8556.9	7999.3	8467.8	8232.4	8769.9	6564.5	7847.2	7999.3	6131.5	5952.2	7560.8
High	P13542	0.000	640.100	22	46	468	2	1937	222.6	5.83	870.82	105.0	109.0	85.0	118.9	96.3	94.0	79.3	100.0	85.0	86.1	69.6	81.0
High	Q80TM2	0.000	639.489	39	70	204	62	2564	272.0	6.27	483.22	6948.9	6569.2	6425.4	7128.1	6702.0	6664.7	5247.0	6024.4	6425.4	5161.4	4845.7	5745.8
High	Q9JHU4	0.000	638.559	26	101	239	101	4644	531.7	6.42	437.75	9297.7	9611.2	10068.3	9516.4	9063.1	9849.4	7020.6	8814.1	10068.3	6890.8	6552.8	8491.4
High	Q61554	0.000	634.125	26	54	240	52	2873	312.1	4.92	482.36	9919.5	8821.6	9184.2	10775.1	9575.6	8497.1	7490.1	8090.0	9184.2	7802.2	6923.4	7325.6
High	Q80U89	0.000	632.583	40	56	244	56	1684	192.4	5.60	474.13	8712.2	8131.2	8457.4	8724.4	8315.9	8687.9	6578.5	7456.8	8457.4	6317.3	6012.6	7490.1
High	P68033	0.000	605.751	68	20	731	2	377	42.0	5.39	1351.67	531.1	463.7	515.7	507.7	475.8	447.1	401.0	425.2	515.7	367.6	344.0	385.5
High	O54796	0.000	570.996	24	69	216	2	4114	447.0	5.20	446.63	163.8	204.6	168.5	215.2	189.5	181.9	123.7	187.6	168.5	155.8	137.0	156.8
High	Q3UBP6	0.000	566.542	65	19	627	5	375	41.7	5.48	1134.85	3696.1	3641.7	3238.6	3549.3	3605.3	3561.0	2790.9	3339.7	3238.6	2570.0	2606.7	3070.0
High	A0A5F8MPH8	0.000	559.689	23	69	215	2	4356	473.8	5.39	449.62	389.2	365.4	309.7	415.7	385.5	373.3	293.9	335.1	309.7	301.0	278.7	321.8
High	E9PZ16	0.000	557.380	24	67	163	14	4383	469.5	6.47	335.89	1719.7	1569.7	1620.6	1670.6	1649.3	1743.7	1298.5	1439.5	1620.6	1209.7	1192.5	1503.3
High	Q8VHX6	0.000	552.321	34	65	213	59	2726	290.9	5.95	435.07	7126.3	7617.1	7153.5	7823.7	8094.5	6992.1	5381.0	6985.4	7153.5	5665.1	5852.5	6028.1
High	Q9JI91	0.000	530.534	52	40	236	29	894	103.8	5.45	514.81	5731.9	6605.5	5988.8	6221.3	7039.5	6215.3	4328.1	6057.7	5988.8	4504.8	5089.7	5358.4
High	E9Q447	0.000	523.605	28	62	176	1	2478	285.2	5.34	367.82	44.8	69.9	62.6	72.8	55.7	63.4	33.8	64.1	62.6	52.7	40.3	54.7
High	A3KGU9	0.000	519.934	28	62	176	1	2498	287.4	5.35	363.95	64.0	57.6	56.6	59.7	50.8	55.1	48.3	52.8	56.6	43.2	36.7	47.5
High	Q921I1	0.000	517.972	48	31	604	31	697	76.7	7.18	1034.02	22570.1	17406.7	16692.0	21525.8	21459.9	17635.0	17042.4	15963.1	16692.0	15586.7	15516.0	15203.6
High	Q8R429	0.000	500.527	37	30	242	22	994	109.4	5.22	556.48	5795.1	6050.1	5780.6	6383.6	7441.8	6230.3	4375.8	5548.3	5780.6	4622.3	5380.6	5371.3
High	Q62261	0.000	495.990	29	52	164	48	2363	274.1	5.58	374.65	5570.3	5632.9	5536.2	5954.9	5660.8	5431.2	4206.1	5165.7	5536.2	4311.9	4092.9	4682.4
High	B1AR69	0.000	495.955	15	31	382	1	1938	223.4	5.57	612.39	22.4	19.6	14.3	21.4	20.9	15.7	16.9	18.0	14.3	15.5	15.1	13.5
High	P56480	0.000	479.118	58	22	231	22	529	56.3	5.34	516.80	6180.9	6404.3	6335.3	6103.6	6446.3	6725.2	4667.1	5873.2	6335.3	4419.6	4660.8	5798.0
High	P63017	0.000	475.474	63	31	250	19	646	70.8	5.52	517.60	5200.3	5472.9	5232.0	5135.7	4800.5	5375.1	3926.7	5019.0	5232.0	3718.7	3470.9	4634.0
High	P01027	0.000	473.648	40	60	218	60	1663	186.4	6.73	374.61	12252.5	9953.3	9594.7	11311.4	10248.7	10388.8	9251.7	9127.8	9594.7	8190.5	7410.0	8956.5
High	P19096	0.000	469.649	30	58	178	58	2504	272.3	6.58	388.85	7784.8	7648.9	7867.2	7666.0	7961.7	7955.3	5878.2	7014.5	7867.2	5550.9	5756.5	6858.5
High	Q80X90	0.000	459.645	34	60	153	55	2602	277.7	5.71	318.59	5808.9	6034.7	5640.3	5448.2	5191.0	6341.9	4386.2	5534.2	5640.3	3945.0	3753.2	5467.5
High	Q61838	0.000	455.852	32	38	249	38	1495	165.7	6.68	480.46	10959.8	8357.6	8213.6	9816.5	8162.5	8717.9	8275.6	7664.5	8213.6	7108.1	5901.7	7515.9
High	Q9WUB3	0.000	451.811	52	38	227	29	842	97.2	7.11	414.67	4724.6	5125.4	5134.8	5453.7	6634.2	5510.4	3567.5	4700.3	5134.8	3949.0	4796.7	4750.7
High	Q05793	0.000	450.973	23	57	132	4	3707	398.0	6.32	270.97	219.4	314.8	190.6	246.2	269.4	142.8	165.7	288.7	190.6	178.3	194.8	123.1
High	P13541	0.000	433.647	14	31	321	1	1940	223.7	5.81	582.67	250.6	251.2	197.3	238.6	445.4	217.0	189.2	230.4	197.3	172.8	322.0	187.1
High	Q8VDD5	0.000	416.543	24	44	172	32	1960	226.2	5.66	355.03	4749.5	5237.7	5202.2	4538.4	4149.5	5339.3	3586.3	4803.3	5202.2	3286.2	3000.2	4603.2
High	Q14BI5	0.000	414.664	41	51	186	51	1463	164.6	5.77	350.26	5835.2	6380.3	6523.5	6438.5	7871.3	6546.4	4406.1	5851.2	6523.5	4662.1	5691.1	5643.8
High	A0A087WSN6	0.000	396.435	30	47	149	1	2296	252.9	6.07	248.03	71.1	44.4	48.9	58.7	55.2	46.6	53.7	40.7	48.9	42.5	39.9	40.2
High	P11276	0.000	394.227	27	47	148	1	2477	272.4	5.59	247.21	45.7	46.6	49.8	52.8	37.3	43.0	34.5	42.7	49.8	38.2	27.0	37.1
High	B7ZNH7	0.000	389.013	29	38	157	1	1794	192.6	5.10	295.37	86.2	92.0	74.9	86.0	75.1	72.7	65.1	84.4	74.9	62.3	54.3	62.7
High	Q3TIJ9	0.000	381.627	58	16	496	3	375	41.6	5.71	893.32	1066.1	962.5	943.8	964.1	922.8	1014.9	805.0	882.7	943.8	698.1	667.2	875.0
High	P97861	0.000	381.486	61	27	213	5	486	53.2	5.76	433.66	922.9	728.0	827.5	752.8	914.4	863.4	696.9	667.6	827.5	545.1	661.1	744.4
High	A0A0A0MQA5	0.000	377.268	52	19	191	5	477	52.9	5.19	404.78	1260.5	1226.8	1185.7	1108.4	1181.3	1226.4	951.8	1125.1	1185.7	802.6	854.1	1057.3
High	Q80X19	0.000	377.230	29	38	152	1	1797	192.9	5.10	287.63	62.5	66.6	72.3	69.3	50.1	67.0	47.2	61.1	72.3	50.2	36.2	57.8
High	P28666	0.000	376.110	38	44	162	25	1451	162.3	6.74	325.74	3152.1	2640.5	1672.6	2590.0	2467.7	2213.9	2380.1	2421.5	1672.6	1875.4	1784.2	1908.7
High	P28665	0.000	373.652	32	37	186	18	1476	165.2	6.42	357.98	3011.4	2851.4	2549.0	3170.7	2895.6	2718.2	2273.9	2614.9	2549.0	2295.9	2093.6	2343.4
High	Q91X72	0.000	370.463	53	27	444	27	460	51.3	7.80	929.71	20773.1	12473.2	11399.9	16651.4	16716.2	12698.1	15685.5	11438.7	11399.9	12057.2	12086.2	10947.4
High	Q32P04	0.000	370.095	52	26	328	21	580	61.7	7.75	619.95	8853.0	8369.8	8385.1	7895.0	8632.7	8589.2	6684.8	7675.7	8385.1	5716.7	6241.6	7405.0
High	Q6IMF0	0.000	369.744	58	26	218	5	495	54.6	6.06	432.28	849.2	720.9	726.9	601.7	650.3	732.0	641.2	661.1	726.9	435.7	470.2	631.1
High	P51885	0.000	367.477	38	13	483	13	338	38.2	6.43	969.47	16668.0	16817.1	15013.8	18688.2	20392.2	15374.6	12585.8	15422.4	15013.8	13532.0	14744.0	13254.9
High	A0A2I3BRT4	0.000	367.116	30	49	112	47	3458	381.5	5.92	260.03	3723.0	3387.7	3575.4	3586.1	3727.8	3286.1	2811.2	3106.7	3575.4	2596.7	2695.3	2833.0
High	Q60847	0.000	365.614	26	60	124	60	3120	340.0	5.64	232.25	4977.6	5841.6	5339.1	4549.0	4440.5	6006.2	3758.5	5357.1	5339.1	3293.9	3210.6	5178.1
High	Q64727	0.000	359.677	42	34	120	34	1066	116.6	6.00	283.58	4511.7	5101.7	5152.3	4800.8	4460.6	4950.9	3406.7	4678.6	5152.3	3476.2	3225.1	4268.3
High	Q04857	0.000	354.937	31	24	221	24	1025	108.4	5.36	427.83	8038.0	7786.2	6116.1	8323.1	6987.1	7089.3	6069.4	7140.5	6116.1	6026.7	5051.8	6111.9
High	Q80UW7	0.000	354.176	34	48	151	1	1657	188.7	6.44	272.84	127.0	136.4	156.6	122.5	118.7	118.3	95.9	125.1	156.6	88.7	85.8	102.0
High	A0A0A0MQF6	0.000	351.789	61	16	301	1	359	38.6	8.97	536.05	843.2	792.0	729.3	918.5	903.2	783.2	636.7	726.3	729.3	665.1	653.0	675.2
High	Q01149	0.000	351.541	38	31	180	31	1372	129.5	9.19	415.61	7298.0	6219.1	6595.6	7297.1	7442.4	6915.8	5510.6	5703.3	6595.6	5283.8	5381.0	5962.3
High	Q3TIZ0	0.000	350.329	57	20	202	5	449	49.9	5.10	424.24	1029.0	1064.2	907.8	980.8	879.5	1049.1	777.0	975.9	907.8	710.2	635.9	904.5
High	A0A571BEN1	0.000	350.166	33	33	165	32	1139	127.9	5.82	349.31	5181.0	6219.3	5592.5	5851.0	7328.5	6160.8	3912.1	5703.5	5592.5	4236.7	5298.7	5311.4
High	Q9JKF1	0.000	348.699	34	48	148	1	1657	188.6	6.48	267.95	30.3	30.6	33.4	30.0	22.3	34.2	22.9	28.1	33.4	21.7	16.1	29.5
High	A0A1L1SQG7	0.000	344.686	16	63	112	63	5061	567.7	5.27	198.45	4127.9	4314.2	4252.6	4372.5	4758.4	4174.0	3116.9	3956.4	4252.6	3166.1	3440.4	3598.5
High	Q3ULT2	0.000	338.932	41	31	145	18	912	104.9	5.41	301.38	2188.1	2410.4	2319.6	2056.6	1874.5	2292.0	1652.2	2210.5	2319.6	1489.2	1355.3	1976.0
High	Q6IFZ6	0.000	337.364	41	22	278	19	572	61.3	8.02	490.20	9191.5	8252.2	8494.8	7960.6	9479.4	7727.5	6940.4	7567.8	8494.8	5764.2	6853.8	6662.1
High	B1AQ77	0.000	336.592	43	22	180	15	456	49.5	4.86	340.54	4449.0	3467.0	3377.5	4327.5	4511.2	3676.7	3359.4	3179.5	3377.5	3133.5	3261.7	3169.8
High	Q01853	0.000	331.250	48	31	141	31	806	89.3	5.26	293.53	5158.5	5503.2	5136.8	4777.3	4832.6	5408.2	3895.1	5046.8	5136.8	3459.2	3494.1	4662.6
High	O88990	0.000	328.623	38	29	135	21	900	103.0	5.45	284.98	2526.3	2783.9	2879.3	2732.0	3377.5	2761.1	1907.6	2553.0	2879.3	1978.2	2442.0	2380.4
High	Q3TAI8	0.000	326.591	48	23	125	1	641	70.1	5.72	296.95	263.0	247.7	221.3	228.6	193.6	193.5	198.6	227.2	221.3	165.5	140.0	166.8
High	S4R1W1	0.000	325.186	66	16	286	1	333	35.8	8.03	495.07	119.3	140.0	168.2	107.3	119.8	127.8	90.1	128.4	168.2	77.7	86.6	110.2
High	P07310	0.000	324.618	57	20	247	18	381	43.0	7.06	625.40	6864.5	7547.4	6946.7	7646.2	8747.5	7065.8	5183.3	6921.5	6946.7	5536.6	6324.6	6091.6
High	Q9D646	0.000	318.611	50	19	238	2	392	44.5	4.79	419.61	496.0	270.8	282.9	259.1	352.1	287.2	374.5	248.3	282.9	187.6	254.6	247.6
High	A6ZI44	0.000	317.594	55	17	203	4	418	45.1	7.91	474.80	1706.8	1749.6	1604.8	1743.8	2146.0	1846.5	1288.8	1604.5	1604.8	1262.7	1551.6	1591.9
High	Q02257	0.000	316.900	48	25	112	19	745	81.7	6.14	238.42	3113.4	3099.7	3171.3	2905.0	2860.4	3156.4	2350.9	2842.6	3171.3	2103.5	2068.1	2721.2
High	Q9Z2T6	0.000	313.259	53	23	171	10	507	55.7	6.42	336.82	1280.6	1146.5	1354.0	1024.5	1077.3	1283.0	967.0	1051.4	1354.0	741.8	778.9	1106.1
High	P10126	0.000	312.694	52	17	302	1	462	50.1	9.01	451.67	794.3	1064.8	1136.0	888.4	756.8	1125.0	599.8	976.5	1136.0	643.3	547.2	969.9
High	Z4YJF5	0.000	312.075	34	44	116	44	1569	175.4	6.32	196.73	4200.7	4713.9	4572.3	4610.4	5418.0	4762.9	3171.9	4323.0	4572.3	3338.4	3917.3	4106.2
High	Q8K0Y2	0.000	309.604	57	22	248	6	404	46.1	4.83	478.07	1441.4	1188.6	1667.1	1142.1	1323.1	1325.0	1088.4	1090.0	1667.1	827.0	956.6	1142.3
High	Q7TPR4	0.000	304.212	36	26	130	1	892	103.0	5.38	301.48	68.6	82.0	66.0	50.0	60.2	84.3	51.8	75.2	66.0	36.2	43.5	72.7
High	P17879	0.000	302.849	48	23	117	1	642	70.1	5.72	271.87	17.6	14.2	10.7	15.9	20.7	26.3	13.3	13.0	10.7	11.5	15.0	22.7
High	P21550	0.000	302.117	56	20	174	13	434	47.0	7.18	383.50	3474.6	4420.6	3894.1	4240.6	4752.3	4095.2	2623.6	4054.0	3894.1	3070.6	3436.0	3530.6
High	E9PZD8	0.000	301.397	36	30	120	30	1086	124.1	5.88	225.84	5236.2	4017.9	4049.4	4809.6	4812.6	4035.3	3953.8	3684.7	4049.4	3482.6	3479.6	3478.9
High	Q99KI0	0.000	300.179	43	27	110	27	780	85.4	7.93	239.79	4406.0	4905.1	5056.8	4878.9	5244.1	4887.3	3326.9	4498.3	5056.8	3532.8	3791.6	4213.5
High	Q61765	0.000	299.193	47	18	231	3	416	47.1	4.89	418.96	380.0	335.5	490.7	345.7	366.9	399.4	286.9	307.7	490.7	250.3	265.3	344.3
High	P58252	0.000	298.848	40	30	160	29	858	95.3	6.83	270.20	6536.3	7146.8	7854.1	6294.8	6035.6	7348.4	4935.5	6554.1	7854.1	4558.0	4363.9	6335.3
High	Q61781	0.000	297.417	49	23	202	9	484	52.8	5.17	375.58	3635.5	3286.2	3081.3	3121.8	3257.2	3517.0	2745.1	3013.7	3081.3	2260.5	2355.0	3032.1
High	Q71LX8	0.000	297.036	35	26	158	19	724	83.2	5.03	286.04	3405.3	3447.3	3237.5	3035.7	2984.3	3481.3	2571.3	3161.4	3237.5	2198.1	2157.7	3001.3
High	A1BN54	0.000	296.410	35	26	126	1	887	102.7	5.48	283.09	17.7	15.9	17.8	17.4	16.7	14.8	13.4	14.6	17.8	12.6	12.1	12.8
High	P68372	0.000	294.816	60	19	163	1	445	49.8	4.89	292.74	718.1	665.5	625.8	667.3	623.6	629.5	542.2	610.3	625.8	483.2	450.9	542.7
High	Q61897	0.000	294.404	56	20	234	6	404	45.8	4.82	436.61	927.8	664.3	842.8	651.3	728.6	714.6	700.6	609.2	842.8	471.6	526.8	616.1
High	Q5FW97	0.000	294.108	63	18	144	7	434	47.1	6.80	300.98	1846.5	1998.4	2159.9	1798.9	1774.2	1964.1	1394.3	1832.7	2159.9	1302.6	1282.8	1693.3
High	Q545G1	0.000	293.350	79	12	349	2	169	18.9	4.92	705.80	1242.5	1387.8	1295.7	1440.4	1593.0	1352.0	938.2	1272.7	1295.7	1043.0	1151.8	1165.6
High	Q03265	0.000	292.051	38	19	126	19	553	59.7	9.19	289.50	5131.1	5165.2	4960.9	4763.6	5031.8	5431.1	3874.4	4736.8	4960.9	3449.3	3638.1	4682.3
High	P47857	0.000	286.239	39	24	95	21	780	85.2	8.00	193.09	2704.6	2853.2	2591.1	3109.4	3460.1	2959.5	2042.2	2616.6	2591.1	2251.5	2501.7	2551.5
High	P20029	0.000	285.381	34	22	151	19	655	72.4	5.16	335.66	3883.4	3940.8	3754.7	3868.4	3683.6	3954.4	2932.3	3614.0	3754.7	2801.1	2663.3	3409.2
High	P11087	0.000	284.168	20	21	311	13	1453	137.9	5.85	545.31	11509.3	9651.8	12622.7	11283.3	14009.0	12471.0	8690.5	8851.3	12622.7	8170.2	10128.8	10751.6
High	P99024	0.000	283.686	60	19	176	4	444	49.6	4.89	307.70	1674.9	1584.5	1529.2	1459.8	1387.9	1673.7	1264.7	1453.1	1529.2	1057.0	1003.5	1442.9
High	Q3UKR1	0.000	283.323	45	16	337	16	354	39.8	8.68	652.34	13419.2	12008.5	9732.1	13705.4	17089.7	10313.3	10132.7	11012.6	9732.1	9924.0	12356.2	8891.4
High	Q5XKE0	0.000	280.782	31	28	125	27	1136	127.3	6.35	254.69	3096.3	3376.2	3689.7	3654.1	4159.8	3558.4	2338.0	3096.2	3689.7	2645.9	3007.6	3067.8
High	Q9R0H5	0.000	276.234	33	19	177	13	524	57.3	6.99	367.97	3540.5	4656.8	5192.6	2919.8	2588.0	4971.4	2673.4	4270.6	5192.6	2114.2	1871.2	4286.0
High	G5E898	0.000	275.168	27	44	104	44	1754	203.7	5.48	195.10	4045.4	4176.8	4254.7	3825.5	3931.6	4039.5	3054.6	3830.4	4254.7	2770.0	2842.6	3482.6
High	E9Q1Y9	0.000	274.252	48	22	183	4	479	52.8	5.74	341.80	850.6	756.4	929.5	768.1	758.2	758.5	642.3	693.7	929.5	556.2	548.2	653.9
High	P09411	0.000	268.805	57	22	126	22	417	44.5	7.90	240.32	4685.8	5110.8	4887.6	5005.6	5456.7	4842.9	3538.2	4686.9	4887.6	3624.5	3945.3	4175.2
High	Q61292	0.000	265.742	23	31	79	29	1799	196.5	6.67	166.05	2854.5	2763.9	3186.7	3071.7	2860.8	2575.5	2155.4	2534.7	3186.7	2224.2	2068.4	2220.4
High	Q2HZ94	0.000	259.902	29	38	98	38	1456	164.9	6.83	166.88	5530.0	4965.4	4975.2	5813.5	5505.8	5424.1	4175.6	4553.6	4975.2	4209.5	3980.8	4676.3
High	P19324	0.000	252.283	41	14	130	9	417	46.5	8.82	298.55	2594.1	2174.0	2150.9	2505.3	2295.9	2322.5	1958.8	1993.7	2150.9	1814.1	1660.0	2002.3
High	Q3TII3	0.000	251.726	52	17	260	1	462	50.1	9.01	322.38	44.0	50.8	55.6	42.8	39.4	56.4	33.2	46.6	55.6	31.0	28.5	48.6
High	Q8BFZ3	0.000	248.321	27	8	291	2	376	42.0	5.49	535.56	138.9	177.4	180.8	165.2	173.4	172.6	104.9	162.7	180.8	119.6	125.4	148.8
High	Q3U4U1	0.000	247.870	39	25	105	1	783	87.0	7.66	216.19	299.6	376.9	238.4	281.0	260.0	378.0	226.2	345.6	238.4	203.5	188.0	325.9
High	Q3V117	0.000	247.506	35	33	89	33	1101	120.7	7.44	185.36	3662.6	3557.4	3788.8	3736.5	3776.5	3823.2	2765.6	3262.4	3788.8	2705.6	2730.5	3296.1
High	A0A075B5P6	0.000	247.213	44	18	146	18	455	50.0	7.01	389.15	5424.7	3043.4	3059.4	5254.8	3786.7	4612.8	4096.1	2791.0	3059.4	3805.0	2737.9	3976.8
High	Q8VED5	0.000	246.610	41	18	104	14	531	57.5	7.69	223.89	2692.3	2570.5	2345.3	2721.5	2431.2	2448.7	2032.9	2357.3	2345.3	1970.6	1757.8	2111.1
High	A0A097BW21	0.000	246.082	39	25	105	1	784	87.1	7.80	220.47	139.2	113.0	111.7	153.0	138.0	126.2	105.1	103.6	111.7	110.8	99.8	108.8
High	Q62009	0.000	245.865	36	25	105	0	838	93.1	7.53	222.29
High	Q9JKS4	0.000	240.579	30	16	82	16	723	76.4	7.75	183.89	2863.1	3097.2	3180.6	3224.4	3702.8	3141.3	2161.9	2840.3	3180.6	2334.8	2677.2	2708.2
High	Q3TAQ2	0.000	239.058	26	27	93	1	1332	145.7	5.25	202.12	78.1	30.5	51.5	111.0	81.7	82.9	59.0	28.0	51.5	80.4	59.1	71.5
High	P97350	0.000	235.921	46	26	101	26	728	80.8	8.91	174.74	4449.9	4364.6	4543.6	4316.0	4410.0	4570.2	3360.1	4002.6	4543.6	3125.2	3188.5	3940.1
High	P28653	0.000	233.947	40	12	191	1	369	41.6	7.27	532.83	442.9	521.1	512.3	506.7	466.5	476.1	334.4	477.9	512.3	366.9	337.3	410.5
High	Q69ZX3	0.000	232.888	19	37	103	25	1984	228.1	5.45	165.20	3096.5	2750.3	2837.0	2956.7	3205.4	2860.6	2338.1	2522.2	2837.0	2140.9	2317.6	2466.2
High	Q7TMM9	0.000	232.734	52	17	131	1	445	49.9	4.89	248.03	213.7	250.6	275.5	230.2	219.5	248.1	161.4	229.8	275.5	166.7	158.7	213.9
High	P52480	0.000	231.823	43	21	131	21	531	57.8	7.47	305.60	4152.5	4609.9	4217.6	4503.1	4616.5	4538.8	3135.5	4227.6	4217.6	3260.7	3337.8	3913.0
High	Q9D6F9	0.000	231.778	51	16	137	1	444	49.6	4.88	241.66
High	A0A1S6GWH5	0.000	231.741	31	24	80	24	1118	124.2	5.99	174.29	2695.2	3049.4	2893.1	2616.2	2536.4	2956.4	2035.1	2796.5	2893.1	1894.4	1833.9	2548.8
High	P21614	0.000	230.580	43	18	89	18	476	53.6	5.50	188.17	3513.9	3424.8	3442.0	3679.4	4024.4	3649.7	2653.3	3140.8	3442.0	2664.2	2909.7	3146.5
High	P08249	0.000	229.944	54	14	135	14	338	35.6	8.68	304.99	4063.9	4688.9	4643.6	4220.9	4519.5	4581.3	3068.6	4300.0	4643.6	3056.3	3267.7	3949.7
High	P40142	0.000	229.138	49	23	93	23	623	67.6	7.50	183.42	3784.2	4382.9	4610.4	4148.9	3968.5	4171.3	2857.4	4019.4	4610.4	3004.2	2869.3	3596.2
High	Q3TGR2	0.000	227.914	49	21	101	21	481	54.7	7.08	140.24	4422.9	3138.2	3018.5	3759.5	3275.8	3499.9	3339.7	2877.9	3018.5	2722.2	2368.5	3017.4
High	Q7TQ48	0.000	227.199	32	22	105	22	910	99.1	4.46	226.93	2929.5	3630.7	3277.2	3354.9	4229.6	3222.6	2212.0	3329.6	3277.2	2429.3	3058.1	2778.3
High	A0A0R4J0I9	0.000	225.218	11	44	87	44	4545	504.4	5.36	150.69	3537.1	3633.2	3716.7	3901.0	3643.9	3455.9	2670.8	3331.9	3716.7	2824.7	2634.6	2979.4
High	P08113	0.000	222.704	26	23	108	23	802	92.4	4.82	187.29	4337.8	4227.0	4176.5	4504.2	4287.8	4503.0	3275.4	3876.4	4176.5	3261.5	3100.2	3882.2
High	Q9CWF2	0.000	222.515	52	17	128	1	445	49.9	4.89	236.45	271.9	224.1	165.6	249.6	259.5	231.2	205.3	205.5	165.6	180.7	187.6	199.3
High	Q3TAF9	0.000	222.054	40	12	137	1	369	41.6	6.89	319.18	319.0	356.8	333.7	370.9	338.3	317.1	240.9	327.2	333.7	268.6	244.6	273.4
High	P04104	0.000	221.246	31	16	145	14	637	65.6	8.15	273.53	3550.8	3512.1	3143.8	2933.9	3141.8	3039.1	2681.2	3220.8	3143.8	2124.4	2271.6	2620.1
High	Q8BMS1	0.000	219.954	45	24	67	24	763	82.6	9.14	140.99	2620.1	2701.9	2632.5	2526.9	2567.3	2887.7	1978.4	2477.8	2632.5	1829.7	1856.2	2489.6
High	A0A0U1RP93	0.000	218.922	81	11	287	1	149	16.9	4.61	589.05	36.4	46.8	43.8	52.9	67.8	52.8	27.5	42.9	43.8	38.3	49.0	45.5
High	Q02788	0.000	218.433	20	18	142	18	1034	110.3	6.42	296.91	4377.8	4931.7	4168.1	4717.6	4740.2	4452.0	3305.6	4522.7	4168.1	3416.0	3427.3	3838.2
High	Q63870	0.000	216.846	13	27	58	27	2944	295.1	6.34	137.07	2229.3	2013.7	2002.8	2267.1	2121.0	1955.5	1683.3	1846.7	2002.8	1641.6	1533.5	1685.9
High	Q6NXH9	0.000	216.515	37	17	130	12	539	58.9	8.09	292.51	1836.7	2258.8	2643.1	1711.2	1387.0	2360.8	1386.9	2071.5	2643.1	1239.1	1002.8	2035.3
High	Q9JJZ2	0.000	216.432	41	14	93	3	449	50.0	5.10	199.94	174.5	176.1	171.3	184.2	192.8	209.9	131.8	161.5	171.3	133.4	139.4	181.0
High	Q0VDR7	0.000	213.261	29	18	149	1	562	60.2	8.15	263.25	101.2	102.8	90.0	109.5	90.2	160.8	76.4	94.3	90.0	79.3	65.2	138.6
High	Q9D952	0.000	212.930	26	37	70	37	2035	231.9	6.60	111.64	2877.5	2842.2	2951.1	2637.9	2727.9	2771.3	2172.8	2606.5	2951.1	1910.1	1972.3	2389.2
High	Q5DTI2	0.000	212.076	24	21	103	13	1061	116.5	5.50	200.56	1152.2	1124.8	1119.7	1087.3	1023.1	1126.7	870.0	1031.5	1119.7	787.3	739.7	971.4
High	Q60675	0.000	211.702	17	41	79	41	3118	343.6	6.09	142.50	3288.0	3554.8	3274.2	3749.9	4032.9	3318.0	2482.7	3260.0	3274.2	2715.3	2915.9	2860.5
High	P35492	0.000	211.685	41	21	89	21	657	72.2	6.34	157.52	3485.6	3122.7	3128.9	3508.9	3898.1	3094.7	2631.9	2863.7	3128.9	2540.8	2818.4	2668.0
High	P50446	0.000	210.173	30	18	147	1	553	59.3	7.94	259.76	132.0	101.2	89.3	105.5	71.9	135.2	99.7	92.8	89.3	76.4	52.0	116.6
High	P16015	0.000	210.148	62	16	215	16	260	29.3	7.37	488.06	5705.7	5789.4	5254.8	5405.4	7628.5	5857.5	4308.3	5309.3	5254.8	3914.0	5515.6	5049.9
High	Q8CAZ9	0.000	209.455	42	16	149	16	378	43.3	9.47	317.02	4409.2	4525.6	4171.1	5253.9	5032.2	4345.1	3329.3	4150.3	4171.1	3804.3	3638.4	3746.0
High	A0A1B0GSG5	0.000	208.492	52	15	53	15	492	53.9	5.01	146.83	1797.1	1905.6	1817.0	1866.1	1777.0	1747.8	1357.0	1747.6	1817.0	1351.2	1284.8	1506.8
High	Q00519	0.000	206.359	22	23	66	22	1335	146.5	7.56	152.75	2585.9	2556.0	2561.2	2830.4	2909.2	2576.3	1952.6	2344.0	2561.2	2049.5	2103.4	2221.1
High	Q60597	0.000	204.684	32	24	74	24	1023	116.4	6.83	138.94	2209.4	2273.8	2314.9	2347.9	2252.6	2333.3	1668.3	2085.2	2314.9	1700.1	1628.7	2011.6
High	Q9ERD7	0.000	203.482	36	14	131	1	450	50.4	4.93	231.69	137.1	188.4	181.6	166.3	144.7	177.5	103.5	172.8	181.6	120.4	104.6	153.0
High	Q3TJX0	0.000	203.097	44	24	104	20	627	70.1	5.33	168.23	2930.8	2559.2	2573.2	3498.6	2876.3	2614.8	2213.0	2347.0	2573.2	2533.3	2079.6	2254.3
High	P27773	0.000	202.135	42	22	125	22	505	56.6	6.21	224.08	5283.2	5403.8	5246.0	5197.0	5374.3	5709.2	3989.3	4955.6	5246.0	3763.1	3885.7	4922.1
High	K3W4R2	0.000	201.501	17	29	66	22	2000	228.4	5.58	139.61	1773.0	1674.7	1681.7	1405.1	1364.7	1602.7	1338.8	1535.8	1681.7	1017.4	986.7	1381.7
High	B9EID7	0.000	200.918	45	14	65	2	700	72.3	7.21	125.04	173.5	149.5	142.9	164.3	128.8	151.1	131.0	137.1	142.9	119.0	93.1	130.3
High	F8VQJ3	0.000	200.684	16	17	62	17	1607	177.1	5.19	146.57	1987.2	2083.5	1990.4	2136.6	2063.4	1944.0	1500.5	1910.7	1990.4	1547.1	1491.9	1676.0
High	P02535	0.000	200.491	28	14	118	13	570	57.7	5.11	233.53	5628.5	5015.8	4886.1	4624.8	5267.9	4531.5	4250.0	4599.8	4886.1	3348.8	3808.8	3906.7
High	Q3UGZ4	0.000	196.616	18	32	56	28	2388	270.8	5.86	106.85	1710.0	1815.9	1903.5	1780.0	1641.2	1728.4	1291.2	1665.3	1903.5	1288.9	1186.6	1490.1
High	A8DUK4	0.000	196.192	78	11	286	4	147	15.7	7.69	534.69	1604.3	2263.6	1586.9	2315.6	1610.0	1687.3	1211.4	2075.9	1586.9	1676.7	1164.1	1454.7
High	Q69ZW4	0.000	195.587	33	29	91	21	967	107.3	8.29	162.53	2442.1	2566.2	2508.0	2636.0	2416.5	2429.1	1844.0	2353.4	2508.0	1908.7	1747.2	2094.2
High	Q99M73	0.000	194.528	38	19	73	16	603	64.9	7.84	144.95	2821.0	1829.6	1950.7	1978.9	1968.1	1930.6	2130.1	1677.9	1950.7	1432.9	1423.0	1664.4
High	Q99JX6	0.000	193.641	33	23	99	1	667	75.2	5.50	187.96	204.5	151.0	123.1	166.0	189.8	203.9	154.4	138.5	123.1	120.2	137.2	175.8
High	Q9WTI7	0.000	193.571	29	26	73	26	1063	121.9	9.35	158.70	2426.9	2376.9	2503.8	2541.5	2416.8	2336.5	1832.5	2179.8	2503.8	1840.3	1747.4	2014.4
High	B7U582	0.000	193.495	32	21	103	9	633	69.7	5.68	217.87	1073.8	1108.3	1081.1	1042.3	984.3	1072.5	810.8	1016.4	1081.1	754.7	711.7	924.6
High	Q8BTF0	0.000	193.168	33	31	72	31	1224	138.4	7.66	114.65	2739.5	2642.8	2757.1	2870.9	2518.3	2801.4	2068.6	2423.6	2757.1	2078.8	1820.8	2415.2
High	Q8VCW2	0.000	192.641	38	13	139	8	446	48.9	5.06	245.54	1432.8	1797.0	1822.5	884.6	828.7	1877.2	1081.9	1648.0	1822.5	640.5	599.2	1618.4
High	B9EIU1	0.000	192.298	23	28	65	28	1512	169.9	7.59	115.93	2684.3	2527.2	2550.9	2395.1	2392.6	2581.5	2026.9	2317.6	2550.9	1734.3	1729.9	2225.6
High	Q8BWT1	0.000	192.049	58	16	59	16	397	41.8	8.09	139.82	2284.9	2425.5	2465.8	2290.3	2352.2	2386.2	1725.3	2224.3	2465.8	1658.4	1700.7	2057.2
High	P14824	0.000	191.307	32	23	94	1	673	75.8	5.50	187.29	150.2	281.7	279.3	286.0	159.3	142.0	113.4	258.3	279.3	207.1	115.2	122.4
High	Q3TXD3	0.000	190.298	41	14	83	14	406	43.1	6.37	159.72	3417.4	3181.7	3770.8	3653.7	3541.1	3218.2	2580.4	2917.8	3770.8	2645.6	2560.3	2774.5
High	B2RXW7	0.000	190.248	20	29	72	29	1738	192.8	7.47	134.33	2742.2	2310.3	2442.0	2825.5	2445.0	2251.5	2070.6	2118.7	2442.0	2045.9	1767.8	1941.1
High	B9EK95	0.000	189.434	23	40	61	40	2061	234.4	6.14	118.66	2802.1	2692.1	2722.8	2864.5	2710.6	2690.0	2115.8	2468.8	2722.8	2074.2	1959.8	2319.1
High	Q8BGZ7	0.000	189.409	36	20	123	15	551	59.7	8.31	221.67	1521.0	1569.4	1957.1	1295.7	1161.8	1867.9	1148.5	1439.2	1957.1	938.2	840.0	1610.4
High	P38647	0.000	189.404	39	20	66	20	679	73.4	6.07	156.51	2504.5	2699.8	2796.3	2616.8	2391.1	2703.5	1891.1	2475.9	2796.3	1894.8	1728.8	2330.8
High	P48678	0.000	188.969	33	18	104	18	665	74.2	6.98	239.60	4186.3	4070.9	3874.4	4162.2	3965.4	3922.2	3161.0	3733.3	3874.4	3013.8	2867.1	3381.4
High	B2RXX9	0.000	188.708	9	19	175	1	1935	222.7	5.76	291.02	23.4	20.3	22.2	24.7	29.2	20.8	17.7	18.6	22.2	17.9	21.1	17.9
High	Q3TXF9	0.000	188.686	25	21	65	13	1023	112.9	5.39	137.11	1447.5	1567.4	1491.4	1440.4	1313.4	1546.5	1093.0	1437.4	1491.4	1043.0	949.6	1333.3
High	A0A0R4J0I1	0.000	188.465	40	14	191	3	418	46.6	5.16	583.22	540.6	539.8	497.5	576.3	2197.0	476.1	408.2	495.0	497.5	417.3	1588.5	410.5
High	E9Q8I0	0.000	188.281	30	25	64	24	1252	141.2	7.11	127.34	3108.9	2446.4	2508.0	2895.6	2637.8	2553.0	2347.5	2243.5	2508.0	2096.7	1907.2	2201.0
High	P07759	0.000	187.490	38	13	200	2	418	46.9	5.16	580.41	1214.8	1364.6	1267.8	1567.3	1140.8	1243.6	917.3	1251.4	1267.8	1134.9	824.8	1072.1
High	Q61495	0.000	187.256	26	20	59	3	1057	114.5	4.89	118.73	48.3	39.9	44.2	48.3	45.6	38.3	36.5	36.6	44.2	35.0	33.0	33.0
High	Q3U4U6	0.000	186.664	51	22	87	22	545	60.6	6.70	158.13	2734.8	3102.0	3220.5	3047.8	2816.5	3231.8	2065.0	2844.7	3220.5	2206.9	2036.4	2786.2
High	Q91VD9	0.000	186.571	36	23	68	23	727	79.7	5.72	136.90	2956.5	2940.9	2994.0	3049.6	2834.6	2955.5	2232.4	2697.0	2994.0	2208.2	2049.5	2548.0
High	Q3TGQ3	0.000	186.282	29	22	63	22	906	100.0	6.23	124.35	2706.4	2823.1	2963.6	2482.0	2579.0	2794.8	2043.6	2589.0	2963.6	1797.2	1864.7	2409.5
High	Q3V1M8	0.000	186.188	29	35	84	35	1268	141.7	6.87	157.51	4140.4	4073.9	4278.2	4328.4	3959.9	4085.5	3126.4	3736.0	4278.2	3134.2	2863.1	3522.2
High	P07901	0.000	185.739	26	18	96	11	733	84.7	5.01	205.54	1922.2	2031.9	1958.4	1750.0	1777.3	2019.1	1451.4	1863.4	1958.4	1267.2	1285.0	1740.7
High	Q8CGN5	0.000	184.016	43	18	53	18	517	55.6	7.01	122.53	2569.6	2364.1	2493.5	2634.5	2104.4	2300.5	1940.3	2168.0	2493.5	1907.6	1521.5	1983.3
High	A0A571BEC9	0.000	183.733	50	25	47	25	1601	158.6	8.76	108.35	2708.6	2612.9	2500.5	2824.5	2633.9	2657.6	2045.2	2396.2	2500.5	2045.2	1904.4	2291.2
High	E9QPB2	0.000	183.368	41	13	61	1	682	70.5	7.23	114.10	27.3	34.9	37.7	34.0	60.0	29.3	20.6	32.0	37.7	24.6	43.4	25.3
High	Q99MQ4	0.000	183.340	40	14	128	14	373	42.5	8.57	207.16	4639.3	3856.8	3990.6	4842.7	5425.0	4124.3	3503.1	3536.9	3990.6	3506.6	3922.4	3555.7
High	A0A0A0MQA3	0.000	183.105	25	9	126	3	436	48.8	6.43	232.24	1522.7	1233.9	1183.1	1674.2	1951.1	1374.7	1149.8	1131.6	1183.1	1212.3	1410.7	1185.2
High	Q4FJV4	0.000	183.066	52	20	94	19	346	38.7	7.37	157.14	3007.6	2747.2	2665.1	2702.3	2658.4	2885.4	2271.0	2519.4	2665.1	1956.7	1922.1	2487.6
High	Q545A2	0.000	181.545	43	15	100	8	298	32.9	9.73	142.78	2448.1	2616.7	2853.7	2269.6	2331.6	2850.5	1848.5	2399.7	2853.7	1643.4	1685.8	2457.5
High	Q02248	0.000	181.344	33	22	62	16	781	85.4	5.86	119.55	1737.8	1477.0	1553.0	1367.5	1372.7	1483.7	1312.2	1354.5	1553.0	990.2	992.5	1279.1
High	Q3TFQ8	0.000	180.965	38	26	94	18	843	96.6	6.65	123.77	1419.4	1485.1	1464.8	1436.7	1387.6	1508.2	1071.8	1361.9	1464.8	1040.3	1003.3	1300.3
High	P48962	0.000	180.756	48	15	107	8	298	32.9	9.72	161.37	2441.7	2657.4	2545.6	2611.4	3156.3	2790.7	1843.7	2437.0	2545.6	1890.9	2282.1	2405.9
High	Q3TWV0	0.000	180.612	36	15	96	1	466	53.6	5.16	166.73	65.8	99.8	129.0	114.5	49.4	111.2	49.7	91.5	129.0	82.9	35.7	95.9
High	P10493	0.000	180.483	21	21	62	20	1245	136.5	5.44	122.33	2329.8	2383.6	2375.4	2458.7	2402.0	2317.9	1759.2	2185.9	2375.4	1780.3	1736.7	1998.3
High	Q497I4	0.000	179.895	42	16	79	10	455	50.5	4.97	143.24	1210.6	1212.7	1446.4	1125.8	1081.3	1254.8	914.1	1112.1	1446.4	815.2	781.8	1081.8
High	Q640N1	0.000	179.784	17	16	80	15	1128	128.3	5.08	146.38	3006.5	2702.6	2676.0	3816.8	3568.5	2914.8	2270.2	2478.5	2676.0	2763.7	2580.1	2512.9
High	F8VPN4	0.000	178.955	25	32	61	32	1532	174.2	6.74	114.60	2220.1	2416.6	2487.0	2356.9	2646.3	2428.2	1676.4	2216.2	2487.0	1706.6	1913.3	2093.4
High	P62631	0.000	177.783	51	15	107	6	463	50.4	9.03	164.61	594.1	520.8	501.9	587.2	602.7	536.1	448.6	477.6	501.9	425.2	435.8	462.2
High	P31001	0.000	175.880	42	16	66	15	469	53.5	5.27	181.72	1542.2	1970.1	1792.1	2167.3	2057.1	1922.5	1164.5	1806.7	1792.1	1569.3	1487.3	1657.4
High	A1L353	0.000	175.427	44	17	69	17	683	74.6	7.06	125.73	2287.0	2017.5	2044.4	2592.6	2922.2	2127.5	1726.9	1850.2	2044.4	1877.3	2112.8	1834.2
High	Q3UCD3	0.000	175.317	39	14	176	14	339	38.6	7.69	312.34	6009.1	5374.0	5464.3	6083.5	5788.1	5704.5	4537.4	4928.3	5464.3	4405.0	4184.9	4918.0
High	P22599	0.000	175.230	26	10	108	3	413	45.9	5.54	222.75	748.8	639.9	588.6	807.1	1005.5	651.1	565.4	586.8	588.6	584.4	727.0	561.3
High	Q3TFD9	0.000	174.997	37	15	91	1	466	53.7	5.10	154.35
High	O08553	0.000	174.465	42	16	58	14	572	62.2	6.38	125.79	2548.7	2247.3	2174.4	2603.0	2775.4	2249.8	1924.5	2060.9	2174.4	1884.8	2006.7	1939.6
High	O70423	0.000	174.254	25	15	63	15	765	84.5	6.42	118.35	1641.0	1433.3	1393.0	1748.8	1493.9	1341.3	1239.1	1314.4	1393.0	1266.3	1080.1	1156.4
High	D3Z041	0.000	174.223	40	22	62	21	699	78.0	7.47	121.93	2269.8	2444.2	2576.1	2325.0	2486.8	2494.8	1713.9	2241.5	2576.1	1683.5	1798.0	2150.8
High	E9QQ96	0.000	172.642	9	39	56	39	7496	815.1	5.78	91.86	2684.3	2845.6	2639.2	2822.7	2964.1	2663.1	2026.9	2609.6	2639.2	2043.9	2143.1	2295.9
High	Q91Z05	0.000	171.725	29	9	136	1	473	51.9	7.71	323.33	46.9	26.5	28.2	33.7	22.7	26.0	35.4	24.3	28.2	24.4	16.4	22.4
High	Q7TSF1	0.000	170.974	25	20	58	3	1060	114.4	4.84	119.74	145.1	161.8	168.7	160.2	130.3	144.2	109.6	148.4	168.7	116.0	94.2	124.3
High	P47738	0.000	170.558	34	15	90	13	519	56.5	7.62	194.49	2413.2	2692.2	2689.2	2698.3	2721.2	2616.1	1822.2	2468.9	2689.2	1953.8	1967.5	2255.4
High	P63038	0.000	168.431	47	19	57	19	573	60.9	6.18	115.76	2316.9	2635.1	2521.2	2219.5	2228.0	2475.3	1749.5	2416.6	2521.2	1607.1	1610.9	2134.0
High	P26443	0.000	168.240	35	17	73	17	558	61.3	8.00	139.24	3056.5	2906.8	2929.6	3160.4	3023.1	2881.1	2307.9	2665.7	2929.6	2288.4	2185.8	2483.9
High	A0A4U9FKB1	0.000	167.524	44	9	128	9	329	36.2	8.27	243.18	5581.3	3431.5	3403.0	6046.5	4691.6	6729.2	4214.4	3146.9	3403.0	4378.2	3392.1	5801.4
High	I6L985	0.000	167.029	34	11	100	11	469	51.9	7.88	181.48	5565.3	2457.5	2756.7	4014.9	2691.8	3370.0	4202.3	2253.7	2756.7	2907.2	1946.2	2905.4
High	P80316	0.000	166.194	43	17	54	16	541	59.6	6.02	90.63	1977.4	2237.7	2178.8	1889.7	1858.6	2171.3	1493.1	2052.1	2178.8	1368.3	1343.8	1871.9
High	P70124	0.000	165.991	58	15	70	15	375	42.1	5.77	131.39	2443.2	2454.6	2300.4	1937.9	2013.2	2343.6	1844.8	2251.0	2300.4	1403.2	1455.6	2020.5
High	Q8K010	0.000	165.476	24	23	49	23	1288	137.5	6.28	107.06	1735.8	2152.4	2064.5	1633.4	1517.7	2168.8	1310.7	1973.9	2064.5	1182.7	1097.3	1869.8
High	P13020	0.000	165.092	32	17	71	17	780	85.9	6.18	164.08	2796.6	2762.3	2572.2	3038.8	3051.4	2680.6	2111.7	2533.2	2572.2	2200.4	2206.2	2311.0
High	Q9JIF7	0.000	162.593	31	23	61	23	953	107.0	6.00	108.87	2199.3	2215.0	2248.8	2238.4	2132.3	2266.5	1660.7	2031.3	2248.8	1620.8	1541.7	1954.0
High	Q9D0K2	0.000	161.886	42	15	54	15	520	56.0	8.53	98.10	1995.9	2193.6	2259.6	2099.6	2160.1	2196.1	1507.1	2011.7	2259.6	1520.3	1561.8	1893.3
High	P21981	0.000	161.653	32	15	53	15	686	77.0	5.10	114.31	1828.0	1951.8	1947.0	1989.1	2242.5	1904.1	1380.3	1789.9	1947.0	1440.3	1621.4	1641.6
High	P68040	0.000	161.581	56	14	70	14	317	35.1	7.69	152.86	2644.1	2902.0	3316.9	2382.8	2321.2	3050.7	1996.5	2661.3	3316.9	1725.4	1678.3	2630.1
High	Q545N7	0.000	160.778	46	15	76	12	418	47.0	8.16	158.42	2376.9	2605.2	2367.1	2213.2	2188.2	2443.1	1794.8	2389.1	2367.1	1602.6	1582.1	2106.3
High	O35643	0.000	160.471	30	23	66	14	943	103.9	5.17	121.52	1408.2	1283.3	1294.6	1401.1	1328.5	1350.6	1063.3	1176.9	1294.6	1014.5	960.5	1164.4
High	P05202	0.000	160.002	45	16	77	16	430	47.4	9.00	172.71	2630.2	3035.8	3423.7	2779.3	3080.8	3056.7	1986.0	2784.0	3423.7	2012.5	2227.5	2635.3
High	Q3UMM1	0.000	159.203	36	14	92	4	447	50.1	4.89	168.71	420.0	424.0	395.6	424.8	330.3	425.9	317.1	388.8	395.6	307.6	238.8	367.2
High	Q66K04	0.000	158.848	27	9	86	2	471	52.2	7.88	197.12	109.7	30.6	40.3	83.1	42.5	49.3	82.8	28.1	40.3	60.2	30.7	42.5
High	Q8C6A3	0.000	157.811	37	19	63	19	731	82.7	5.90	118.90	1967.7	2166.3	2244.0	1859.6	1823.5	2048.0	1485.8	1986.6	2244.0	1346.5	1318.4	1765.6
High	Q3TVV6	0.000	156.533	26	17	75	17	800	87.9	6.24	135.95	2290.2	2600.9	2654.1	2232.0	2211.8	2593.2	1729.3	2385.2	2654.1	1616.2	1599.2	2235.7
High	Q6PJB2	0.000	156.366	31	9	86	1	465	51.3	7.88	194.31	48.1	36.5	35.2	31.2	26.4	33.4	36.3	33.5	35.2	22.6	19.1	28.8
High	Q9QWL7	0.000	156.000	38	17	112	8	433	48.1	5.06	189.04	1578.8	1541.5	1250.9	1281.5	1114.6	1749.9	1192.1	1413.7	1250.9	927.9	805.9	1508.6
High	Q5EBP9	0.000	155.935	26	13	39	13	834	88.8	5.77	92.39	858.4	961.1	1035.9	858.2	807.2	935.7	648.2	881.4	1035.9	621.4	583.6	806.7
High	Q6PIP8	0.000	155.073	25	8	86	1	464	51.2	7.74	196.89	121.4	64.3	61.5	165.2	70.5	191.7	91.7	59.0	61.5	119.6	51.0	165.3
High	P13707	0.000	154.996	50	17	70	14	349	37.5	7.17	134.25	2472.0	2546.6	2632.3	2629.9	2963.1	2738.5	1866.6	2335.4	2632.3	1904.3	2142.4	2360.9
High	A0A0B4J1F9	0.000	154.460	7	10	77	10	1599	208.1	5.82	141.84	2281.3	3769.7	3551.3	1839.7	1729.7	3220.5	1722.6	3457.1	3551.3	1332.1	1250.6	2776.5
High	Q8CGB9	0.000	153.222	24	20	56	20	1019	117.6	6.52	107.32	2267.7	2285.1	2347.8	2137.8	2164.8	2160.7	1712.3	2095.6	2347.8	1548.0	1565.2	1862.8
High	B8JJN0	0.000	153.198	16	19	62	19	1276	142.2	7.36	113.23	3539.9	3017.3	2850.5	3234.1	3090.8	2820.2	2672.9	2767.1	2850.5	2341.8	2234.7	2431.4
High	Q3U3L3	0.000	152.161	45	14	103	12	378	42.5	5.74	228.09	2890.7	3202.9	3188.5	3559.5	3809.6	3175.3	2182.7	2937.3	3188.5	2577.4	2754.4	2737.5
High	P01867	0.000	152.003	31	8	119	0	404	44.2	6.52	292.00
High	Q3TFG3	0.000	151.877	46	16	62	7	406	46.2	5.48	120.01	955.1	988.7	1010.2	841.6	821.8	1018.8	721.2	906.7	1010.2	609.4	594.2	878.3
High	P11983	0.000	151.803	45	19	69	19	556	60.4	6.16	113.10	2854.2	3032.5	2923.7	2712.4	2554.6	3000.0	2155.2	2781.0	2923.7	1964.0	1847.0	2586.4
High	P62806	0.000	151.711	53	8	197	3	103	11.4	11.36	344.56	2652.4	2497.0	3872.6	2369.9	2261.2	2626.3	2002.8	2289.9	3872.6	1716.0	1634.9	2264.2
High	P55850	0.000	151.367	28	15	46	15	896	100.1	5.54	114.68	1868.1	1737.6	1687.5	1802.3	1780.6	1651.6	1410.6	1593.5	1687.5	1305.0	1287.4	1423.9
High	P08752	0.000	150.848	46	12	42	9	355	40.5	5.45	82.27	965.8	891.4	1040.4	1038.5	951.6	914.0	729.3	817.5	1040.4	752.0	688.0	788.0
High	A0A1L1SQ51	0.000	150.734	12	23	42	15	2544	271.8	5.57	89.13	855.0	896.9	872.2	871.3	880.6	863.3	645.6	822.5	872.2	630.9	636.7	744.3
High	Q5SWR1	0.000	150.730	26	21	60	12	951	105.7	5.34	133.11	1252.8	1119.3	1074.4	1219.5	1127.6	1155.4	946.0	1026.5	1074.4	883.0	815.3	996.1
High	Q3UPA3	0.000	150.522	42	18	70	12	512	57.7	7.94	125.39	2303.2	2279.0	2248.6	2310.6	2244.3	2371.7	1739.1	2090.0	2248.6	1673.1	1622.7	2044.7
High	A2ABU4	0.000	150.467	27	28	49	28	1439	161.7	5.72	95.03	2128.8	2339.4	1985.4	2321.2	2318.7	2046.8	1607.4	2145.4	1985.4	1680.8	1676.5	1764.6
High	Q6UIL4	0.000	150.077	45	19	45	1	677	68.7	9.06	101.40	39.5	33.6	30.6	32.3	33.3	31.3	29.8	30.8	30.6	23.4	24.1	27.0
High	Q9EQD6	0.000	149.429	32	17	111	8	474	52.0	5.20	182.10	1770.9	1015.4	854.0	1220.3	1041.9	1153.7	1337.2	931.2	854.0	883.6	753.3	994.6
High	A6ZI46	0.000	149.125	31	12	107	1	419	45.3	7.05	225.76	25.7	28.6	24.5	26.1	33.5	31.1	19.4	26.2	24.5	18.9	24.2	26.8
High	P24270	0.000	149.099	42	17	44	17	527	59.8	7.88	80.38	2125.8	1894.1	1919.6	2078.5	2034.2	1946.3	1605.2	1737.0	1919.6	1505.0	1470.8	1678.0
High	Q3U900	0.000	148.539	40	18	51	18	608	68.5	6.62	90.82	2152.1	2018.5	2077.7	2165.6	2122.2	2086.6	1625.0	1851.1	2077.7	1568.1	1534.4	1798.9
High	Q3UPL0	0.000	148.467	21	23	62	23	1230	133.5	6.76	125.19	2656.1	2460.5	2507.1	2677.3	2498.8	2475.4	2005.6	2256.4	2507.1	1938.6	1806.7	2134.1
High	F7ACR9	0.000	148.067	10	42	47	40	5333	607.9	5.40	66.11	1859.4	1904.8	1812.7	1743.3	1722.1	1801.8	1404.0	1746.8	1812.7	1262.3	1245.1	1553.4
High	Q3TF14	0.000	147.713	52	21	67	20	432	47.7	6.54	135.81	2972.5	3461.0	3333.6	2801.4	2752.9	3515.3	2244.5	3174.0	3333.6	2028.5	1990.4	3030.6
High	Q9DB77	0.000	147.178	39	16	58	16	453	48.2	9.25	121.75	2355.4	2532.4	2494.8	2652.7	2593.6	2691.2	1778.5	2322.4	2494.8	1920.8	1875.2	2320.2
High	B1AX58	0.000	147.051	35	21	82	17	639	71.7	5.62	106.07	2320.5	2277.0	2239.1	2335.2	2237.7	2263.6	1752.2	2088.2	2239.1	1690.9	1617.9	1951.5
High	Q6ZQ38	0.000	146.943	22	23	59	23	1230	136.2	5.78	105.44	2419.5	2460.7	2442.4	2315.2	2276.4	2546.8	1826.9	2256.6	2442.4	1676.4	1645.9	2195.7
High	P11531	0.000	146.193	12	32	45	32	3678	425.6	5.94	82.30	1859.8	1931.3	1829.5	1945.5	1920.6	1863.8	1404.3	1771.1	1829.5	1408.7	1388.6	1606.8
High	Q61646	0.000	145.874	45	13	86	13	347	38.7	6.29	117.39	6283.5	2330.4	2212.1	3562.2	3072.7	2499.9	4744.6	2137.1	2212.1	2579.4	2221.6	2155.2
High	A0A0E4B366	0.000	145.819	26	9	75	7	472	51.8	8.35	151.53	3110.5	1321.7	1594.1	1697.0	2238.8	1934.3	2348.7	1212.1	1594.1	1228.8	1618.7	1667.6
High	Q05CR3	0.000	145.356	36	21	45	2	669	77.6	7.66	100.65	177.2	187.2	189.9	179.4	161.7	175.7	133.8	171.7	189.9	129.9	116.9	151.5
High	B0QZL1	0.000	145.014	62	9	76	1	221	23.9	7.96	143.63	120.6	125.9	132.4	142.9	145.6	113.6	91.1	115.5	132.4	103.5	105.3	97.9
High	P17751	0.000	144.578	46	9	79	9	299	32.2	5.74	157.79	2740.7	3055.1	2728.9	2930.8	3257.9	2824.3	2069.5	2801.7	2728.9	2122.2	2355.5	2434.9
High	Q6P5E4	0.000	144.375	23	27	57	27	1551	176.3	5.62	104.84	1930.8	1964.3	1953.7	1967.4	1914.3	1994.4	1457.9	1801.4	1953.7	1424.6	1384.1	1719.4
High	Q61001	0.000	144.333	8	23	38	23	3718	403.8	6.73	94.04	1632.9	1668.5	1860.6	1771.7	1506.2	1717.3	1233.0	1530.1	1860.6	1282.9	1089.0	1480.5
High	Q8C338	0.000	143.961	43	17	68	16	422	47.5	6.93	100.16	2977.7	3050.1	2952.9	2973.6	2947.8	3161.6	2248.4	2797.1	2952.9	2153.2	2131.3	2725.7
High	Q6A0F1	0.000	143.515	35	17	55	17	555	60.2	5.62	96.02	2209.7	2377.8	2476.2	2196.8	2047.7	2499.7	1668.5	2180.6	2476.2	1590.7	1480.5	2155.1
High	Q11011	0.000	143.268	34	27	64	27	920	103.3	5.90	96.23	2899.5	3015.2	3088.5	2911.5	2927.4	3018.0	2189.4	2765.1	3088.5	2108.2	2116.6	2601.9
High	Q6P8J7	0.000	142.934	42	13	77	10	419	47.4	8.40	144.90	2280.5	2568.4	2237.9	2542.1	2737.8	2484.3	1722.0	2355.4	2237.9	1840.7	1979.5	2141.8
High	E9QNN1	0.000	142.926	16	21	57	21	1384	149.6	6.83	100.89	2261.3	2468.9	2640.1	2201.2	2201.2	2524.2	1707.5	2264.1	2640.1	1593.9	1591.5	2176.2
High	Q545T7	0.000	141.591	58	10	152	8	188	20.6	5.03	274.44	2546.5	2840.9	2279.6	2788.0	3331.2	2563.7	1922.8	2605.3	2279.6	2018.8	2408.5	2210.2
High	A0A2P9DUN6	0.000	141.406	25	9	84	3	413	46.0	5.36	148.15	560.9	537.3	518.2	621.6	712.0	577.9	423.5	492.7	518.2	450.1	514.8	498.2
High	Q9D8E6	0.000	141.399	45	17	62	17	419	47.1	11.00	105.71	2784.8	2613.3	2750.2	2339.2	2175.9	2780.6	2102.8	2396.6	2750.2	1693.8	1573.2	2397.2
High	Q6IME9	0.000	140.808	31	15	67	12	520	56.7	7.40	148.16	1293.0	1686.5	1669.9	1196.9	1039.4	1877.8	976.3	1546.6	1669.9	866.7	751.5	1618.9
High	B2CSK2	0.000	140.753	21	12	55	1	641	70.6	6.24	114.09	10.2	17.3	12.5	12.7	11.6	15.7	7.7	15.9	12.5	9.2	8.4	13.5
High	Q99PL5	0.000	140.551	13	16	43	5	1605	172.8	9.33	98.92	505.4	516.1	553.7	526.5	466.8	477.2	381.6	473.3	553.7	381.2	337.5	411.4
High	Q497I3	0.000	140.551	72	7	65	7	135	15.1	6.54	121.15	2481.4	3192.7	3410.3	2322.5	2246.1	3054.5	1873.7	2927.9	3410.3	1681.7	1624.0	2633.4
High	Q9D1A2	0.000	140.181	40	16	60	16	475	52.7	5.66	109.98	2435.7	2170.9	2187.2	2397.8	2495.1	2271.8	1839.2	1990.9	2187.2	1736.2	1804.0	1958.6
High	P24369	0.000	139.624	57	13	73	12	216	23.7	9.55	125.12	3318.2	2999.2	3171.4	3289.5	3073.6	3146.3	2505.5	2750.5	3171.4	2381.9	2222.3	2712.5
High	Q8BFR5	0.000	139.489	46	16	52	15	452	49.5	7.56	107.58	2149.7	2214.5	2150.4	2111.3	2079.6	2270.8	1623.2	2030.8	2150.4	1528.8	1503.6	1957.7
High	Q1XH17	0.000	138.993	46	14	40	14	477	52.8	6.42	91.00	1083.5	1244.2	1156.5	1413.1	1291.4	1170.7	818.1	1141.0	1156.5	1023.2	933.7	1009.3
High	Q3U1J4	0.000	138.768	24	26	71	26	1140	126.8	5.26	115.63	2451.4	2821.4	2941.3	2423.7	2309.6	2607.5	1851.0	2587.4	2941.3	1755.0	1669.9	2248.0
High	A0A1S6GWJ8	0.000	138.720	30	19	46	19	809	86.4	9.11	99.69	1722.4	1927.1	2100.6	1768.1	1611.7	1933.8	1300.6	1767.3	2100.6	1280.3	1165.3	1667.2
High	B2RQC6	0.000	138.114	15	28	55	28	2225	243.1	6.43	93.79	2358.8	2388.2	2387.7	2127.2	2097.3	2315.2	1781.1	2190.1	2387.7	1540.3	1516.4	1996.0
High	Q3TI07	0.000	137.508	37	23	62	23	713	82.1	5.87	116.12	2135.8	2147.4	2184.9	2195.4	2118.9	2128.6	1612.7	1969.3	2184.9	1589.7	1532.0	1835.1
High	P29341	0.000	136.890	28	17	60	13	636	70.6	9.50	95.71	2077.0	2237.8	2243.0	1877.4	1896.1	2227.2	1568.3	2052.2	2243.0	1359.4	1370.9	1920.1
High	Q76MZ3	0.000	136.353	30	13	45	9	589	65.3	5.11	95.67	1128.9	1078.9	1055.7	1065.3	993.6	1049.4	852.4	989.4	1055.7	771.4	718.4	904.7
High	Q6ZQ49	0.000	136.064	18	16	48	8	1022	112.2	5.60	88.92	721.0	857.7	769.1	788.3	915.6	816.9	544.4	786.6	769.1	570.8	662.0	704.3
High	D3YUE2	0.000	135.717	25	9	60	9	493	53.1	8.51	125.19	2062.4	1906.0	1928.4	2167.5	2557.3	1891.4	1557.3	1747.9	1928.4	1569.5	1849.0	1630.6
High	Q9CWJ9	0.000	135.529	35	16	42	16	592	64.2	6.76	98.32	1608.7	1714.5	1672.8	1537.9	1479.1	1607.2	1214.7	1572.3	1672.8	1113.6	1069.4	1385.6
High	Q3THP1	0.000	134.456	30	17	55	17	738	82.8	5.34	128.01	1670.5	1688.9	1649.8	1592.1	1565.2	1610.7	1261.4	1548.8	1649.8	1152.8	1131.7	1388.6
High	P06728	0.000	134.287	42	13	47	13	395	45.0	5.47	102.88	2275.9	1854.9	1887.4	2026.7	2011.3	1597.2	1718.5	1701.1	1887.4	1467.5	1454.2	1377.0
High	B1Q450	0.000	133.901	60	8	218	1	147	15.8	7.69	344.25	16.6	14.7	12.6	12.2	11.3	15.9	12.5	13.5	12.6	8.8	8.2	13.7
High	P48036	0.000	133.818	54	16	63	16	319	35.7	4.96	128.75	2504.9	1917.4	1864.7	2449.8	2230.2	2204.0	1891.4	1758.4	1864.7	1773.9	1612.5	1900.1
High	E9Q7G0	0.000	133.020	13	22	37	11	2094	235.5	5.87	84.74	625.4	611.2	612.2	605.6	557.0	615.2	472.2	560.5	612.2	438.5	402.7	530.4
High	Q3V0Z8	0.000	132.756	31	18	62	12	690	76.7	8.60	122.52	1198.8	1389.3	1460.4	1120.8	1061.4	1364.2	905.2	1274.1	1460.4	811.6	767.4	1176.1
High	P20918	0.000	132.599	31	20	45	20	812	90.7	6.60	71.85	2483.7	1954.9	1912.4	2134.8	2257.2	2248.9	1875.4	1792.8	1912.4	1545.8	1632.0	1938.8
High	E9Q3X0	0.000	132.378	31	18	43	18	870	96.8	5.64	80.21	1302.2	1175.5	1222.2	1232.9	1130.8	1197.6	983.3	1078.0	1222.2	892.7	817.6	1032.5
High	P50544	0.000	132.319	35	19	42	19	656	70.8	8.75	79.60	1666.3	1604.4	1517.8	1603.7	1775.2	1608.6	1258.2	1471.3	1517.8	1161.2	1283.5	1386.8
High	G3X8X6	0.000	131.736	20	23	31	23	1701	183.5	6.68	74.12	1215.5	1132.5	1136.1	1417.2	1354.6	1248.5	917.8	1038.6	1136.1	1026.2	979.4	1076.4
High	Q9WVA4	0.000	131.232	58	10	69	8	199	22.4	8.24	158.93	1420.2	1713.7	1576.4	1465.4	1261.4	1692.9	1072.4	1571.6	1576.4	1061.1	912.0	1459.5
High	Q80ZI9	0.000	130.808	36	17	71	17	658	72.1	8.41	109.01	2633.1	2942.5	2703.6	2676.2	2704.8	2867.0	1988.2	2698.5	2703.6	1937.8	1955.6	2471.7
High	Q9CPX4	0.000	130.426	60	9	40	9	183	20.8	6.00	109.06	1046.4	904.1	962.0	1126.1	1118.9	1050.4	790.1	829.1	962.0	815.4	809.0	905.6
High	P70670	0.000	130.064	17	25	46	25	2187	220.4	9.35	81.51	2193.0	2297.0	2186.7	2135.9	2171.0	2207.7	1655.9	2106.5	2186.7	1546.6	1569.7	1903.3
High	Q6ZPS9	0.000	129.853	32	22	43	22	909	100.1	8.15	67.33	2198.8	2109.9	2061.8	2182.2	2192.5	2148.9	1660.3	1934.9	2061.8	1580.1	1585.2	1852.6
High	P62242	0.000	129.692	49	9	67	9	208	24.2	10.32	136.99	2433.1	2605.9	2744.0	2254.1	1810.2	2529.0	1837.2	2389.8	2744.0	1632.2	1308.8	2180.3
High	Q58EU8	0.000	129.408	49	9	70	2	239	26.3	7.33	113.49	109.4	76.8	97.4	85.5	81.3	147.4	82.6	70.4	97.4	61.9	58.8	127.1
High	Q8BH59	0.000	128.624	29	16	41	12	677	74.5	8.25	73.95	1054.6	1212.8	1413.1	1150.1	1166.8	1148.9	796.3	1112.2	1413.1	832.8	843.6	990.5
High	P70168	0.000	128.530	22	16	41	16	876	97.1	4.78	87.86	1415.5	1441.0	1491.0	1381.0	1323.5	1428.0	1068.8	1321.5	1491.0	1000.0	956.9	1231.1
High	Q8BKC5	0.000	128.233	24	20	39	20	1097	123.5	4.93	66.11	1431.5	1581.5	1618.9	1408.5	1378.5	1526.5	1080.9	1450.3	1618.9	1019.9	996.7	1316.0
High	I6L958	0.000	127.888	39	7	68	1	234	25.6	6.32	117.11	371.1	168.5	184.0	211.4	186.6	202.3	280.2	154.5	184.0	153.1	134.9	174.4
High	Q148T8	0.000	127.836	18	18	41	16	1336	148.2	6.51	95.32	1335.3	1274.0	1369.1	1413.4	1352.8	1230.8	1008.3	1168.3	1369.1	1023.4	978.1	1061.1
High	Q542X7	0.000	127.800	38	16	35	16	535	57.4	6.40	68.13	1282.6	1410.6	1530.8	1202.3	1181.3	1435.5	968.5	1293.6	1530.8	870.6	854.1	1237.6
High	B2RU72	0.000	127.795	21	9	97	4	448	49.1	5.05	151.60	1109.0	1294.0	1092.3	702.8	688.6	1336.5	837.4	1186.7	1092.3	508.9	497.9	1152.2
High	P51660	0.000	126.481	28	16	44	16	735	79.4	8.57	96.41	1891.6	1869.1	1927.6	1886.5	1816.3	1956.4	1428.3	1714.1	1927.6	1366.0	1313.2	1686.7
High	Q99KC8	0.000	126.292	25	16	61	16	793	87.1	6.58	109.95	1505.1	1544.8	1480.1	1662.8	1543.9	1511.4	1136.5	1416.7	1480.1	1204.0	1116.3	1303.0
High	Q6ZPS0	0.000	126.204	20	12	36	1	804	90.3	5.39	94.46	67.0	72.8	78.2	71.5	73.0	64.5	50.6	66.8	78.2	51.8	52.8	55.6
High	Q3TU20	0.000	125.462	22	21	57	21	1312	150.8	6.55	99.90	1991.4	1812.6	2041.0	2152.2	2335.6	1683.4	1503.7	1662.3	2041.0	1558.4	1688.7	1451.3
High	Q8C243	0.000	125.297	28	9	49	9	445	48.3	7.27	97.04	1662.5	1770.9	1606.0	1566.2	1575.3	1752.4	1255.3	1624.0	1606.0	1134.1	1139.0	1510.8
High	P24527	0.000	125.287	30	16	41	16	611	69.0	6.42	81.32	2251.4	2324.9	2359.6	2273.3	2376.3	2263.5	1700.0	2132.1	2359.6	1646.1	1718.1	1951.4
High	Q60932	0.000	124.837	45	11	53	10	296	32.3	8.43	113.49	1808.3	1787.3	1784.1	1709.9	1984.4	1944.1	1365.4	1639.1	1784.1	1238.1	1434.8	1676.1
High	Q91ZJ5	0.000	124.747	39	19	64	19	508	56.9	7.61	120.49	2823.9	3255.1	2922.5	3486.6	3653.4	3316.3	2132.3	2985.1	2922.5	2524.6	2641.5	2859.1
High	Q543C5	0.000	124.639	39	11	92	11	298	34.0	5.74	223.75	3308.5	3194.0	2871.5	3664.6	4349.2	3012.9	2498.2	2929.1	2871.5	2653.5	3144.6	2597.5
High	P05201	0.000	124.320	43	15	60	15	413	46.2	7.14	104.00	1899.6	2291.2	2280.2	2191.7	2406.6	2202.9	1434.4	2101.2	2280.2	1587.0	1740.0	1899.2
High	Q64511	0.000	124.263	18	23	42	17	1612	181.8	8.29	71.27	1538.1	1642.2	1681.7	1477.6	1364.8	1695.6	1161.4	1506.0	1681.7	1069.9	986.8	1461.8
High	P62259	0.000	124.097	34	9	100	6	255	29.2	4.74	185.12	2485.7	2758.3	2895.9	2628.5	2509.7	2705.2	1876.9	2529.5	2895.9	1903.3	1814.6	2332.2
High	Q9CPY7	0.000	123.951	41	16	46	16	519	56.1	7.72	103.19	1879.3	2283.8	2532.4	1591.1	1532.9	2239.8	1419.0	2094.4	2532.4	1152.1	1108.3	1931.0
High	P17563	0.000	123.671	46	19	57	4	472	52.5	6.29	120.50	204.1	247.2	414.7	260.6	207.7	207.0	154.1	226.7	414.7	188.7	150.2	178.5
High	P09103	0.000	123.630	35	17	68	16	509	57.0	4.88	118.53	2582.5	2448.0	2229.0	2646.8	2576.3	2511.3	1950.0	2245.0	2229.0	1916.5	1862.7	2165.1
High	E9Q6R7	0.000	123.311	10	28	36	28	3430	392.5	5.33	57.23	1529.5	1553.2	1645.8	1628.9	1605.5	1635.3	1154.9	1424.4	1645.8	1179.5	1160.8	1409.8
High	Q8BH64	0.000	123.143	38	18	68	16	543	61.1	6.51	105.05	1708.9	1749.9	1643.5	1957.6	1634.1	1733.0	1290.4	1604.8	1643.5	1417.5	1181.5	1494.1
High	Q04447	0.000	122.536	38	12	34	11	381	42.7	5.67	84.27	1023.6	1035.6	1071.8	1191.3	1152.2	1048.2	772.9	949.7	1071.8	862.6	833.1	903.7
High	A0A0U5BC76	0.000	122.414	36	7	71	1	234	26.0	7.66	113.71	451.7	230.8	256.6	318.5	265.7	278.5	341.1	211.7	256.6	230.6	192.1	240.1
High	A6MDD3	0.000	122.100	17	21	39	21	1442	161.6	5.57	74.74	1523.3	1636.3	1676.0	1567.2	1495.4	1458.6	1150.2	1500.6	1676.0	1134.8	1081.2	1257.5
High	E9QKR0	0.000	122.048	26	8	39	4	382	41.4	6.60	89.94	581.4	535.8	590.4	727.0	674.3	592.7	439.0	491.4	590.4	526.4	487.5	511.0
High	Q3THM1	0.000	121.995	39	12	53	12	480	52.8	6.32	92.82	1524.7	1660.0	1681.7	1540.1	1542.1	1663.6	1151.3	1522.3	1681.7	1115.2	1115.0	1434.2
High	O08528	0.000	121.950	28	22	41	17	917	102.5	6.11	75.80	1301.3	1734.6	1541.1	1420.0	1661.8	1487.0	982.6	1590.7	1541.1	1028.2	1201.5	1282.0
High	Q9EQR4	0.000	121.577	19	12	39	12	902	99.8	7.17	91.39	1433.7	1369.6	1444.2	1354.1	1399.8	1318.1	1082.6	1256.0	1444.2	980.5	1012.1	1136.4
High	Q3UER8	0.000	121.392	33	12	70	12	443	50.3	5.62	83.71	3376.7	2281.3	2061.0	2919.9	2394.3	2683.4	2549.7	2092.1	2061.0	2114.3	1731.1	2313.4
High	Q3V3W7	0.000	121.299	20	12	57	12	732	83.2	6.00	123.73	2323.0	2063.2	2051.7	2436.3	2476.1	2214.9	1754.1	1892.1	2051.7	1764.1	1790.3	1909.5
High	Q99LC5	0.000	121.123	45	11	45	11	333	35.0	8.38	93.22	1978.3	1985.2	1954.7	1992.3	2042.1	2014.0	1493.8	1820.6	1954.7	1442.6	1476.5	1736.3
High	Q3TQX5	0.000	120.893	27	16	57	15	662	73.1	7.18	119.89	1715.4	1893.0	1958.2	1595.6	1627.8	1925.7	1295.3	1736.0	1958.2	1155.4	1176.9	1660.2
High	O09165	0.000	120.589	21	11	75	11	405	46.3	4.12	73.70	1890.5	2018.1	1826.3	2075.4	2545.7	1873.7	1427.5	1850.7	1826.3	1502.8	1840.6	1615.4
High	Q8K2B3	0.000	120.443	31	16	42	16	664	72.5	7.37	85.26	2011.6	2020.7	1839.0	1915.9	1878.5	1877.3	1518.9	1853.1	1839.0	1387.3	1358.2	1618.5
High	Q921H8	0.000	120.119	50	14	34	14	424	43.9	8.44	89.26	1055.5	1076.3	1144.2	1136.5	1011.0	1054.6	797.0	987.0	1144.2	822.9	731.0	909.2
High	Q80UT7	0.000	120.038	41	13	56	12	270	30.5	10.55	108.28	2347.4	2336.1	2448.8	2063.3	1827.2	2379.8	1772.5	2142.4	2448.8	1494.0	1321.1	2051.7
High	Q8JZN5	0.000	119.833	29	15	43	15	625	68.7	7.46	90.86	1814.4	1870.0	1978.8	1845.6	1791.0	1904.5	1370.0	1714.9	1978.8	1336.4	1294.9	1641.9
High	B2CY77	0.000	119.787	41	9	53	9	295	32.8	4.87	112.39	1672.0	1532.7	1421.5	1338.2	1322.8	1509.1	1262.5	1405.6	1421.5	969.0	956.4	1301.0
High	P97298	0.000	119.617	34	9	36	9	417	46.2	6.98	93.01	1341.3	1240.7	1241.9	1678.9	1437.2	1218.8	1012.8	1137.8	1241.9	1215.7	1039.1	1050.8
High	O08788	0.000	119.386	17	17	37	17	1281	141.6	5.90	73.21	1324.0	1410.3	1390.9	1338.8	1290.6	1389.7	999.7	1293.3	1390.9	969.4	933.1	1198.1
High	I6L9E1	0.000	119.135	45	8	66	2	236	26.3	6.76	108.41	88.6	85.9	88.8	102.9	88.7	82.4	66.9	78.8	88.8	74.5	64.1	71.0
High	P23116	0.000	119.069	19	25	52	25	1344	161.8	6.77	92.19	1814.1	1926.9	2060.2	1815.8	1723.0	1944.0	1369.8	1767.1	2060.2	1314.8	1245.8	1676.0
High	Q9R0Y5	0.000	118.659	51	10	40	10	194	21.5	5.81	80.47	1166.1	1249.3	1202.6	1246.7	1324.7	1228.7	880.5	1145.7	1202.6	902.7	957.8	1059.3
High	Q61704	0.000	118.586	17	11	43	11	889	99.3	6.05	92.13	2570.6	1781.3	1626.9	2171.5	1765.2	2084.5	1941.0	1633.6	1626.9	1572.4	1276.3	1797.1
High	Q3TXV1	0.000	117.859	25	19	40	19	908	100.1	5.20	74.63	1579.0	1685.0	1597.3	1533.1	1398.2	1641.8	1192.3	1545.3	1597.3	1110.1	1010.9	1415.4
High	A1A4T2	0.000	117.818	26	22	46	22	966	109.3	6.15	79.42	1711.6	1696.2	1647.8	1678.0	1506.3	1669.9	1292.4	1555.5	1647.8	1215.0	1089.1	1439.7
High	A2AUC9	0.000	117.737	29	16	41	16	606	68.1	5.17	84.53	1507.1	1611.0	1692.6	1867.9	1890.5	1638.0	1138.0	1477.4	1692.6	1352.5	1366.9	1412.2
High	A0A0R4J038	0.000	117.709	22	11	69	9	661	73.1	6.60	119.09	2721.3	2044.5	1987.1	2389.1	2125.9	2042.4	2054.8	1874.9	1987.1	1729.9	1537.1	1760.8
High	Q9R1P0	0.000	117.000	48	9	31	9	261	29.5	7.72	78.47	1312.6	1393.5	1441.2	1313.1	1206.3	1348.1	991.1	1277.9	1441.2	950.8	872.2	1162.2
High	P80313	0.000	116.368	38	15	36	15	544	59.6	7.84	79.37	1566.3	1729.3	1786.3	1488.8	1409.2	1759.0	1182.7	1585.9	1786.3	1078.0	1018.9	1516.5
High	A0A0B6VQ20	0.000	115.882	46	7	66	1	234	25.8	5.92	103.61	73.8	16.0	11.0	21.1	21.4	17.6	55.7	14.7	11.0	15.3	15.5	15.2
High	A2AEX6	0.000	114.860	46	12	67	12	309	35.1	8.44	90.36	2535.2	3080.1	2540.5	2762.9	3185.5	2713.5	1914.3	2824.7	2540.5	2000.6	2303.2	2339.4
High	B1AQ75	0.000	114.530	37	15	80	8	473	52.8	5.05	95.71	1638.7	989.4	1018.0	1036.3	1054.3	977.1	1237.4	907.3	1018.0	750.4	762.3	842.4
High	Q8C605	0.000	114.523	26	14	41	12	784	85.5	6.89	93.69	1020.3	1020.4	977.9	973.9	957.2	990.9	770.4	935.8	977.9	705.2	692.1	854.3
High	E9Q8Z8	0.000	114.385	21	16	36	16	967	108.1	6.23	85.76	1558.6	1498.3	1485.5	1349.4	1371.9	1470.5	1176.9	1374.0	1485.5	977.1	991.9	1267.8
High	Q571M2	0.000	114.346	21	16	40	14	930	103.2	5.88	91.01	1112.7	1288.6	1307.8	1132.6	1128.6	1242.7	840.2	1181.7	1307.8	820.1	816.0	1071.4
High	Q01339	0.000	114.019	37	12	54	12	345	38.6	8.22	120.99	2716.1	2495.0	2380.8	2609.1	2860.5	2542.8	2050.9	2288.1	2380.8	1889.2	2068.2	2192.2
High	Q6P4T2	0.000	113.849	13	23	37	23	2136	244.4	6.06	71.58	1304.7	1402.8	1432.9	1242.8	1182.8	1342.7	985.2	1286.5	1432.9	899.9	855.2	1157.6
High	P46935	0.000	113.627	26	19	41	19	887	102.6	5.26	85.11	1569.5	1398.6	1396.4	1426.5	1260.7	1343.4	1185.1	1282.6	1396.4	1032.9	911.5	1158.2
High	Q9DCN2	0.000	113.436	52	12	35	12	301	34.1	8.38	93.20	1222.4	1203.9	1063.7	1158.1	1153.6	1166.1	923.0	1104.1	1063.7	838.6	834.1	1005.3
High	G3UY93	0.000	113.188	19	19	43	19	1278	141.3	7.75	81.12	1829.2	1884.9	1853.7	1641.2	1620.1	1780.8	1381.2	1728.6	1853.7	1188.4	1171.4	1535.3
High	Q5DTG2	0.000	113.109	12	13	55	12	1467	139.2	6.44	106.01	1869.1	1607.2	1695.6	1821.7	1810.5	1793.6	1411.3	1473.9	1695.6	1319.1	1309.0	1546.3
High	Q99PV0	0.000	112.129	15	30	44	30	2335	273.4	8.84	59.68	1914.6	1993.6	2037.4	1880.6	1754.2	1959.3	1445.7	1828.3	2037.4	1361.7	1268.3	1689.2
High	P97927	0.000	111.936	14	19	39	19	1816	201.7	6.21	58.45	1540.6	1522.4	1419.2	1581.3	1439.1	1358.3	1163.3	1396.1	1419.2	1145.0	1040.5	1171.0
High	Q8VC96	0.000	111.559	26	17	52	17	700	76.7	7.25	95.42	2409.4	2493.9	2428.7	2405.1	2540.7	2476.7	1819.3	2287.1	2428.7	1741.5	1837.0	2135.2
High	Q3THQ5	0.000	111.479	26	13	44	13	543	62.5	6.65	83.36	2366.2	2415.3	2252.3	2142.5	2286.0	2418.9	1786.7	2215.0	2252.3	1551.4	1652.8	2085.4
High	O55029	0.000	111.219	23	17	45	17	905	102.4	5.30	62.98	2388.6	2312.6	2288.0	2583.8	2345.8	2274.4	1803.6	2120.8	2288.0	1870.9	1696.1	1960.8
High	Q63836	0.000	110.959	36	16	52	1	472	52.6	6.18	108.96	17.5	19.5	14.8	17.8	17.4	14.5	13.2	17.9	14.8	12.9	12.6	12.5
High	P97351	0.000	110.712	43	11	56	11	264	29.9	9.73	111.90	1935.4	2147.5	2261.6	1902.4	1760.0	2195.6	1461.4	1969.4	2261.6	1377.5	1272.5	1892.9
High	P23953	0.000	110.666	15	7	64	2	554	61.0	5.06	119.76	793.6	687.0	616.1	761.4	768.6	611.3	599.2	630.0	616.1	551.3	555.7	527.0
High	Q9D154	0.000	110.652	39	14	40	14	379	42.5	6.21	77.94	1862.6	2161.9	1979.6	2270.0	2017.2	1823.4	1406.4	1982.6	1979.6	1643.7	1458.5	1572.0
High	P17426	0.000	110.611	24	20	43	12	977	107.6	7.03	82.13	823.9	924.1	967.5	952.4	903.8	940.2	622.1	847.5	967.5	689.6	653.5	810.6
High	O88569	0.000	110.566	36	11	41	9	353	37.4	8.95	76.60	1294.3	1534.7	1603.8	1309.9	1280.0	1449.1	977.3	1407.4	1603.8	948.5	925.5	1249.3
High	Q91XH5	0.000	110.456	55	11	39	1	262	27.9	6.21	111.26
High	P80315	0.000	109.889	40	18	45	17	539	58.0	8.02	82.53	1426.3	1500.4	1641.8	1370.5	1295.9	1587.7	1077.0	1376.0	1641.8	992.4	937.0	1368.8
High	A6X935	0.000	109.676	22	18	51	18	942	104.6	6.40	104.46	2786.2	1854.4	1800.1	2234.7	1966.1	1934.1	2103.8	1700.6	1800.1	1618.1	1421.5	1667.4
High	Q64105	0.000	109.593	55	11	40	1	261	27.9	5.74	109.65
High	Q1MWP8	0.000	109.334	34	15	36	11	544	61.6	6.76	72.84	442.6	449.4	467.8	510.2	428.8	490.4	334.2	412.1	467.8	369.4	310.0	422.8
High	P16110	0.000	109.254	30	8	63	8	264	27.5	8.38	121.08	2597.8	2499.8	2343.3	2413.1	2394.0	2613.4	1961.6	2292.5	2343.3	1747.3	1730.9	2253.1
High	Q543J5	0.000	109.093	36	14	44	14	465	52.0	6.46	93.11	1438.4	1271.2	1188.9	1502.0	1554.3	1178.6	1086.1	1165.8	1188.9	1087.6	1123.8	1016.1
High	Q3TE63	0.000	108.955	53	7	115	6	164	17.9	7.90	209.87	2786.3	2965.3	2858.9	2482.0	2368.8	2838.6	2103.9	2719.4	2858.9	1797.2	1712.7	2447.2
High	Q01405	0.000	108.819	26	15	29	13	765	86.1	7.08	68.72	1185.3	1228.0	1251.4	1150.7	1144.2	1199.8	895.0	1126.2	1251.4	833.2	827.3	1034.4
High	Q3U7R1	0.000	108.625	19	16	39	16	1092	121.5	5.95	80.23	1538.1	1494.0	1321.6	1527.1	1478.5	1380.4	1161.4	1370.1	1321.6	1105.8	1069.0	1190.1
High	Q3UB66	0.000	108.521	61	10	50	4	205	22.7	5.73	95.73	596.5	629.3	632.7	636.4	707.4	716.7	450.4	577.1	632.7	460.8	511.5	617.9
High	Q9D0I9	0.000	108.362	32	17	33	17	660	75.6	7.55	54.12	1303.8	1333.5	1362.2	1144.3	1062.5	1408.6	984.5	1222.9	1362.2	828.6	768.2	1214.4
High	A0A140LHR4	0.000	108.353	38	6	65	1	203	21.6	8.75	165.98	42.1	41.7	44.3	59.7	38.2	37.6	31.8	38.2	44.3	43.2	27.6	32.4
High	P14152	0.000	108.239	38	13	43	13	334	36.5	6.58	87.92	1854.2	2022.3	1885.9	1978.6	2074.1	1980.6	1400.1	1854.6	1885.9	1432.7	1499.6	1707.5
High	Q3TCP5	0.000	108.063	23	12	46	6	586	69.4	6.30	95.18	505.4	569.5	528.8	461.0	419.4	538.8	381.6	522.3	528.8	333.8	303.2	464.5
High	Q5YLW3	0.000	107.896	58	15	63	15	243	26.7	9.66	119.08	2514.7	2773.2	3073.8	2404.7	2335.5	2971.4	1898.8	2543.2	3073.8	1741.2	1688.6	2561.7
High	A0A1S6GWH1	0.000	107.825	41	15	39	13	416	46.6	7.88	82.62	1329.1	1339.6	1351.2	1240.6	1249.6	1351.8	1003.6	1228.5	1351.2	898.3	903.5	1165.4
High	Q6PDI5	0.000	107.786	17	23	33	23	1840	203.6	7.06	59.12	1285.4	1372.2	1333.3	1262.4	1209.9	1302.1	970.6	1258.4	1333.3	914.1	874.8	1122.6
High	E9Q6A6	0.000	107.558	11	22	43	5	2265	246.3	6.90	72.19	462.3	486.6	603.7	562.4	488.2	451.8	349.1	446.2	603.7	407.2	353.0	389.5
High	P17710	0.000	106.719	23	18	31	14	974	108.2	6.80	62.25	1112.9	1129.8	1168.4	1186.4	1139.1	1136.4	840.3	1036.1	1168.4	859.1	823.6	979.7
High	Q4FJQ0	0.000	106.672	52	9	51	9	207	23.5	6.70	115.70	1674.0	1427.9	1457.6	1572.7	1597.6	1539.0	1264.0	1309.5	1457.6	1138.8	1155.1	1326.8
High	P10630	0.000	106.599	34	13	42	4	407	46.4	5.48	77.21	341.0	332.1	394.2	360.5	363.3	332.7	257.5	304.6	394.2	261.0	262.7	286.8
High	Q8K009	0.000	106.504	29	19	37	16	923	101.5	6.29	84.62	1316.0	1141.9	1299.3	1441.8	1337.9	1120.1	993.7	1047.2	1299.3	1044.0	967.3	965.7
High	Q3UFJ3	0.000	106.328	32	12	40	12	390	43.2	8.19	81.22	1339.3	1420.0	1405.9	1370.7	1403.4	1494.6	1011.3	1302.2	1405.9	992.5	1014.7	1288.5
High	A0A1B0GSX0	0.000	106.179	34	13	62	11	361	39.7	8.35	126.18	2241.6	2573.0	2459.0	2431.0	2756.2	2683.6	1692.6	2359.6	2459.0	1760.3	1992.8	2313.6
High	Q5FWB6	0.000	105.848	44	10	40	10	317	34.2	6.25	76.62	1607.0	1757.1	1873.4	1383.4	1304.1	1831.7	1213.4	1611.4	1873.4	1001.7	942.9	1579.2
High	Q5RJV5	0.000	105.841	37	15	39	12	555	59.2	9.25	85.10	939.6	982.6	921.8	909.4	907.9	963.8	709.5	901.1	921.8	658.5	656.4	830.9
High	Q543K9	0.000	105.831	44	9	37	1	289	32.2	6.16	65.47	64.0	155.6	161.7	64.6	57.0	57.4	48.3	142.7	161.7	46.8	41.2	49.5
High	A0A0R4J0Z1	0.000	105.526	29	18	60	18	641	72.3	5.22	80.07	2672.7	2615.2	2605.9	2609.7	2552.5	2771.6	2018.1	2398.3	2605.9	1889.7	1845.5	2389.5
High	P61750	0.000	105.392	46	7	37	2	180	20.4	7.14	77.42	234.9	282.0	319.5	288.9	266.2	283.8	177.4	258.6	319.5	209.2	192.5	244.7
High	Q00623	0.000	105.361	37	10	58	10	264	30.6	5.73	117.45	2420.6	2648.0	2384.3	2738.3	2778.8	2145.0	1827.8	2428.4	2384.3	1982.8	2009.1	1849.3
High	P23492	0.000	105.297	44	9	37	1	289	32.3	6.16	63.44	54.7	45.7	50.6	137.7	67.4	65.9	41.3	41.9	50.6	99.7	48.7	56.8
High	P62192	0.000	105.253	36	12	36	10	440	49.2	6.21	72.98	1384.2	1461.1	1465.0	1308.7	1222.1	1358.4	1045.2	1339.9	1465.0	947.6	883.6	1171.1
High	Q9R0M3	0.000	105.248	31	11	47	11	464	51.5	8.56	94.29	1843.8	1510.4	1535.8	2001.0	1912.7	1648.5	1392.2	1385.1	1535.8	1448.9	1382.9	1421.2
High	A0A1B0GSX6	0.000	105.120	49	11	29	11	364	39.3	6.96	74.99	1233.1	1420.0	1173.6	1324.8	1343.3	1221.5	931.1	1302.2	1173.6	959.3	971.2	1053.1
High	Q9D1G1	0.000	105.058	63	11	54	4	201	22.2	5.73	103.32	406.7	425.5	420.4	431.8	414.8	493.7	307.1	390.2	420.4	312.7	299.9	425.6
High	A0A1L1STE6	0.000	104.924	33	10	41	10	384	41.5	6.93	70.22	1700.9	1993.2	1856.3	1761.2	1896.8	1876.3	1284.3	1827.9	1856.3	1275.3	1371.4	1617.6
High	P61205	0.000	104.544	42	6	42	1	181	20.6	7.43	93.78	237.6	245.9	263.9	251.6	234.2	267.0	179.4	225.5	263.9	182.2	169.3	230.2
High	P84084	0.000	104.255	46	7	41	1	180	20.5	6.79	83.45
High	P26041	0.000	104.237	31	16	54	9	577	67.7	6.60	90.80	1576.2	1739.8	1551.3	1524.7	1632.2	1682.8	1190.2	1595.5	1551.3	1104.0	1180.1	1450.8
High	Q3TQ70	0.000	104.233	36	8	37	4	340	37.4	6.00	69.31	455.0	365.2	388.1	436.5	471.2	408.2	343.6	334.9	388.1	316.1	340.7	351.9
High	Q3TI05	0.000	104.165	40	16	45	16	531	58.0	7.08	89.51	3364.8	2497.7	2806.5	2445.5	2091.9	2486.1	2540.7	2290.6	2806.5	1770.8	1512.5	2143.3
High	E9PWE8	0.000	103.790	31	15	31	13	683	73.8	6.46	73.19	1316.8	1250.4	1197.0	1303.4	1207.8	1283.2	994.3	1146.7	1197.0	943.8	873.3	1106.3
High	Q3UH59	0.000	103.509	10	20	57	8	2013	233.3	5.57	87.88	496.9	519.9	528.8	452.3	442.6	500.5	375.2	476.8	528.8	327.5	320.0	431.5
High	A0A1S6GWH2	0.000	103.288	32	13	43	6	483	54.6	5.67	78.85	734.1	863.6	796.6	798.4	748.9	837.6	554.3	792.0	796.6	578.1	541.5	722.1
High	P62141	0.000	103.267	47	12	45	4	327	37.2	6.19	62.16	324.2	396.7	402.2	370.5	324.5	391.2	244.8	363.8	402.2	268.3	234.6	337.3
High	Q6PB66	0.000	103.085	19	20	34	20	1392	156.5	6.83	63.90	1229.8	1250.7	1215.7	1150.0	1126.1	1221.6	928.6	1147.0	1215.7	832.7	814.2	1053.2
High	Q925H3	0.000	102.957	100	4	88	3	78	7.9	7.99	114.51	3528.1	2429.8	3115.2	2745.6	3432.5	2916.2	2664.0	2228.3	3115.2	1988.1	2481.8	2514.1
High	Q3TQP7	0.000	102.856	36	9	25	9	424	44.8	8.35	69.38	1102.3	1152.8	1116.6	1091.2	1106.1	1144.4	832.3	1057.2	1116.6	790.1	799.7	986.6
High	E9PZF0	0.000	102.840	56	10	43	3	267	30.2	8.72	82.51	308.6	348.6	388.7	345.5	365.1	269.4	233.0	319.7	388.7	250.2	264.0	232.3
High	Q7TMK9	0.000	102.776	30	17	47	11	623	69.6	8.59	81.19	948.5	1001.3	954.4	868.7	828.1	977.0	716.2	918.3	954.4	629.0	598.7	842.3
High	Q9JKR6	0.000	102.672	26	19	33	19	999	111.1	5.19	55.22	1203.3	1190.9	1395.4	1285.7	1138.0	1136.8	908.6	1092.1	1395.4	931.0	822.8	980.1
High	A2A863	0.000	102.330	14	19	34	19	1818	201.5	5.88	58.61	1834.9	1696.5	1811.0	1724.4	1762.0	1672.0	1385.5	1555.8	1811.0	1248.6	1274.0	1441.5
High	P27659	0.000	101.693	32	13	39	10	403	46.1	10.21	69.58	1167.0	1171.9	1117.3	1074.2	939.5	1207.1	881.2	1074.7	1117.3	777.8	679.3	1040.7
High	Q549A5	0.000	101.538	25	11	38	11	448	51.6	5.67	73.43	1523.5	1592.4	1470.4	1539.2	1328.0	1569.5	1150.4	1460.3	1470.4	1114.5	960.2	1353.1
High	Q61087	0.000	101.444	19	17	28	17	1168	128.8	7.47	48.34	1291.2	1207.4	1171.0	1223.2	1276.2	1179.4	975.0	1107.3	1171.0	885.7	922.7	1016.8
High	Q9QY23	0.000	101.410	24	17	38	17	797	87.3	9.32	71.17	1422.5	1550.4	1661.3	1418.6	1351.0	1426.6	1074.1	1421.8	1661.3	1027.2	976.8	1229.9
High	P62137	0.000	101.373	46	11	42	3	330	37.5	6.33	66.45	279.6	299.3	321.8	270.4	272.5	305.1	211.1	274.5	321.8	195.8	197.0	263.0
High	Q11136	0.000	100.788	26	11	45	11	493	55.0	5.78	84.53	1133.2	1129.6	1129.1	1121.7	1109.0	1022.8	855.7	1035.9	1129.1	812.2	801.8	881.8
High	Q9D8N0	0.000	100.411	25	12	60	12	437	50.0	6.74	94.54	2212.2	2508.4	2574.2	2059.1	2169.9	2628.1	1670.4	2300.4	2574.2	1491.0	1568.9	2265.8
High	B9EKB0	0.000	99.749	16	20	33	18	1834	202.3	5.01	55.41	1382.8	1544.6	1357.8	1303.6	1371.1	1392.6	1044.1	1416.5	1357.8	943.9	991.3	1200.6
High	Q3TRW3	0.000	99.328	21	16	40	16	910	102.0	7.56	86.98	1378.3	1449.5	1523.7	1415.7	1314.6	1453.8	1040.7	1329.3	1523.7	1025.1	950.5	1253.4
High	Q61768	0.000	99.211	22	18	36	18	963	109.5	6.44	63.39	1408.7	1575.4	1527.6	1464.5	1392.4	1515.0	1063.7	1444.7	1527.6	1060.4	1006.7	1306.1
High	P61161	0.000	99.138	32	10	30	10	394	44.7	6.74	57.16	1522.7	1385.4	1668.7	1520.1	1461.6	1499.3	1149.8	1270.5	1668.7	1100.7	1056.8	1292.6
High	Q00PI9	0.000	98.394	21	13	33	13	745	84.9	4.89	75.32	1409.4	1514.3	1516.5	1395.3	1418.8	1471.6	1064.2	1388.7	1516.5	1010.3	1025.8	1268.7
High	A2RTV1	0.000	98.392	42	15	36	9	409	45.7	6.55	76.22	509.9	453.2	433.2	508.5	524.7	454.6	385.0	415.6	433.2	368.2	379.4	391.9
High	E9PVA8	0.000	98.350	10	22	33	22	2671	292.8	7.36	62.36	1515.5	1640.8	1737.0	1448.6	1350.3	1561.8	1144.3	1504.7	1737.0	1048.9	976.3	1346.5
High	Q99JY0	0.000	98.146	37	14	37	14	475	51.4	9.38	60.74	1366.7	1522.5	1391.9	1315.3	1403.4	1487.5	1032.0	1396.2	1391.9	952.4	1014.7	1282.4
High	Q3TKG4	0.000	98.083	29	13	32	13	502	55.6	5.24	57.41	973.4	1005.4	991.9	873.6	840.1	984.4	735.0	922.0	991.9	632.6	607.4	848.7
High	Q9CRB1	0.000	97.951	63	6	48	6	136	15.2	6.89	127.02	1455.3	1290.4	1304.5	1215.7	1233.6	1397.5	1098.9	1183.4	1304.5	880.3	891.9	1204.8
High	Q3TUW9	0.000	97.907	35	16	39	14	534	60.6	6.83	64.33	1043.3	1041.3	1090.6	1127.1	1070.8	1060.7	787.8	954.9	1090.6	816.1	774.2	914.5
High	Q61941	0.000	97.831	19	19	34	19	1086	113.8	7.64	60.96	1635.8	1588.3	1665.0	1733.3	1739.8	1724.5	1235.2	1456.6	1665.0	1255.1	1257.9	1486.7
High	Q3U0V1	0.000	97.792	24	13	37	12	748	76.7	7.33	65.90	1188.7	1219.3	1326.4	1108.1	1079.9	1172.9	897.6	1118.2	1326.4	802.4	780.8	1011.2
High	P97807	0.000	97.506	29	11	39	11	507	54.3	9.04	68.98	1246.2	1352.4	1502.4	1492.6	1314.6	1454.8	941.0	1240.2	1502.4	1080.8	950.5	1254.2
High	Q66JR7	0.000	97.412	29	15	39	14	590	64.1	6.76	66.65	1399.4	1615.3	1564.8	1565.7	1653.9	1503.7	1056.7	1481.3	1564.8	1133.7	1195.8	1296.4
High	Q80ZI8	0.000	97.358	20	18	29	18	1132	126.6	7.30	62.92	1589.0	1442.6	1425.5	1533.6	1597.5	1443.6	1199.8	1323.0	1425.5	1110.5	1155.0	1244.6
High	Q9D0R2	0.000	96.758	31	18	32	18	722	83.3	7.36	62.02	1312.3	1479.1	1530.8	1398.9	1274.1	1429.7	990.9	1356.4	1530.8	1012.9	921.2	1232.6
High	D3Z5G7	0.000	96.725	14	7	44	3	567	62.2	5.22	84.68	418.0	527.4	572.4	476.7	497.6	441.8	315.6	483.7	572.4	345.2	359.8	380.9
High	Q921L4	0.000	96.655	30	6	144	2	135	14.9	10.13	249.57	3095.9	2927.5	2955.6	2555.2	2561.9	3086.3	2337.7	2684.7	2955.6	1850.2	1852.3	2660.8
High	J3QMG3	0.000	96.631	48	10	40	9	284	30.8	8.79	94.57	1439.3	1392.7	1514.4	1433.5	1555.8	1535.0	1086.8	1277.2	1514.4	1038.0	1124.9	1323.4
High	P35700	0.000	96.625	49	9	64	7	199	22.2	8.12	118.83	1919.5	1988.1	1880.6	1964.0	1991.9	2014.7	1449.4	1823.2	1880.6	1422.1	1440.2	1736.9
High	B9EKJ7	0.000	96.593	14	15	25	15	1720	181.7	4.87	60.50	933.1	915.3	875.3	861.9	848.5	902.9	704.6	839.4	875.3	624.1	613.5	778.4
High	Q8CAQ8	0.000	96.174	24	12	35	12	757	83.8	6.61	79.09	1306.1	1388.2	1406.8	1365.3	1384.9	1486.4	986.2	1273.1	1406.8	988.6	1001.3	1281.5
High	P62334	0.000	96.172	38	11	32	11	389	44.1	7.49	62.61	1042.5	1152.5	1219.9	1088.4	1037.6	1155.4	787.2	1056.9	1219.9	788.1	750.2	996.1
High	A0A0N4SVX9	0.000	96.046	12	21	33	21	2114	240.6	5.77	58.41	1287.0	1482.3	1384.4	1551.7	1404.5	1283.6	971.8	1359.4	1384.4	1123.6	1015.5	1106.6
High	Q9D051	0.000	96.040	39	10	36	10	359	38.9	6.87	65.47	1323.8	1348.4	1280.4	1321.1	1386.4	1319.6	999.6	1236.6	1280.4	956.6	1002.4	1137.7
High	Q3TLE5	0.000	95.993	40	11	47	11	293	31.2	10.18	67.04	1694.6	1652.4	1684.1	1543.3	1374.4	1708.0	1279.6	1515.4	1684.1	1117.5	993.7	1472.5
High	Q3TGC5	0.000	95.982	79	11	56	11	187	20.9	5.60	74.13	1622.9	1709.6	1682.4	1529.1	1605.8	1537.6	1225.4	1567.8	1682.4	1107.2	1161.0	1325.6
High	Q60785	0.000	95.968	45	8	36	1	325	35.2	5.97	69.37	27.9	26.2	75.9	28.7	33.5	46.5	21.1	24.0	75.9	20.8	24.2	40.1
High	B2RSV4	0.000	95.964	15	16	31	16	1217	135.5	5.26	60.24	867.7	1059.7	1058.8	961.5	956.1	989.9	655.2	971.8	1058.8	696.2	691.3	853.4
High	Q9QZE5	0.000	95.876	24	17	34	15	874	97.5	5.35	80.16	1194.3	1142.0	1197.2	1159.0	1048.5	1140.9	901.8	1047.3	1197.2	839.2	758.1	983.6
High	Q3U6C7	0.000	95.843	35	13	35	13	470	50.6	7.69	68.95	1990.6	2017.0	2182.7	2048.9	2242.3	2202.2	1503.1	1849.7	2182.7	1483.6	1621.2	1898.6
High	Q9CQ62	0.000	95.771	44	10	29	10	335	36.2	8.95	78.31	807.7	875.1	882.3	798.4	910.2	890.6	609.9	802.5	882.3	578.1	658.1	767.8
High	Q9DCW4	0.000	95.290	48	9	29	9	255	27.6	8.10	76.48	1304.0	1368.6	1330.0	1383.0	1311.9	1349.0	984.6	1255.1	1330.0	1001.4	948.5	1163.0
High	O08529	0.000	95.266	23	12	39	12	700	79.8	4.96	82.97	1408.2	1347.9	1304.0	1393.3	1323.6	1323.8	1063.3	1236.1	1304.0	1008.9	957.0	1141.3
High	Q3TWL8	0.000	95.234	31	14	44	14	554	61.0	5.24	83.53	1809.3	1797.8	1880.4	1882.4	1922.5	1779.1	1366.2	1648.7	1880.4	1363.0	1390.0	1533.8
High	P40124	0.000	95.173	36	13	39	1	474	51.5	7.52	76.83	12.2	14.6	15.7	17.5	11.9	13.8	9.2	13.4	15.7	12.7	8.6	11.9
High	Q8BML9	0.000	94.915	26	16	33	16	775	87.6	7.31	57.25	819.0	878.5	1014.6	800.3	748.4	897.7	618.4	805.6	1014.6	579.5	541.1	773.9
High	P70227	0.000	94.869	10	20	28	20	2670	304.1	6.54	49.92	816.9	847.4	850.8	843.3	816.8	846.3	616.8	777.1	850.8	610.6	590.6	729.6
High	P27546	0.000	94.680	18	13	25	13	1125	117.4	4.98	60.30	1382.0	1497.2	1256.8	1483.0	1375.3	1366.2	1043.5	1373.0	1256.8	1073.8	994.4	1177.8
High	O88322	0.000	94.557	13	15	33	14	1403	153.8	5.38	54.65	1157.6	1245.4	1238.5	1330.2	1203.4	1320.2	874.1	1142.1	1238.5	963.2	870.1	1138.2
High	Q3TF87	0.000	94.238	34	16	42	16	501	57.1	6.49	65.28	1651.3	1772.7	1920.8	1699.6	1736.9	1786.6	1246.9	1625.7	1920.8	1230.7	1255.8	1540.3
High	B9EK79	0.000	93.946	17	19	41	2	1182	130.8	5.77	61.28	265.0	283.9	337.5	312.8	250.6	273.2	200.1	260.4	337.5	226.5	181.2	235.5
High	Q3UE92	0.000	93.784	30	16	41	16	666	74.5	5.83	81.25	1919.1	1954.3	1945.0	1792.9	1950.6	1925.7	1449.1	1792.2	1945.0	1298.2	1410.3	1660.2
High	P05063	0.000	93.750	31	8	47	5	363	39.4	7.12	102.78	322.5	358.6	333.4	356.6	379.9	334.1	243.5	328.9	333.4	258.2	274.7	288.0
High	Q5NC81	0.000	93.750	54	8	36	1	152	17.2	7.37	76.77	58.9	67.5	59.9	49.3	34.0	63.8	44.5	61.9	59.9	35.7	24.6	55.0
High	Q01279	0.000	93.567	15	14	31	13	1210	134.8	6.86	73.02	809.2	800.9	823.0	918.0	865.8	823.9	611.0	734.5	823.0	664.7	626.0	710.3
High	Q3TC53	0.000	93.540	36	13	39	1	474	51.6	7.52	74.98	12.3	8.0	9.3	6.9	9.5	7.2	9.3	7.3	9.3	5.0	6.9	6.2
High	P35278	0.000	93.363	48	7	33	4	216	23.4	8.41	62.53	587.5	540.0	567.0	594.4	615.9	583.0	443.6	495.2	567.0	430.4	445.3	502.6
High	Q3U5L3	0.000	93.181	24	10	43	9	519	58.4	5.12	57.80	1155.1	1182.0	1216.0	1258.7	1234.3	1218.0	872.2	1084.0	1216.0	911.4	892.4	1050.1
High	F6ZDS4	0.000	92.992	8	15	23	15	2431	273.8	5.03	47.42	1000.0	1129.1	1178.3	1003.2	956.4	1034.0	755.1	1035.5	1178.3	726.4	691.5	891.4
High	P51174	0.000	92.821	28	10	33	10	430	47.9	8.31	53.80	1454.3	1377.0	1468.1	1402.6	1419.3	1468.6	1098.1	1262.8	1468.1	1015.6	1026.2	1266.1
High	Q91WP9	0.000	92.790	18	13	52	8	850	97.4	7.09	61.12	390.6	432.5	424.2	455.3	398.9	453.6	294.9	396.6	424.2	329.7	288.4	391.1
High	M0QWP1	0.000	92.345	12	17	22	17	2034	216.5	6.15	51.31	929.8	979.5	1129.1	948.5	828.2	915.3	702.1	898.3	1129.1	686.8	598.8	789.1
High	P09405	0.000	91.889	21	15	53	15	707	76.7	4.75	101.49	1990.9	2563.8	2293.5	1821.2	1836.3	2415.8	1503.3	2351.2	2293.5	1318.7	1327.7	2082.7
High	O35902	0.000	91.845	17	12	35	12	993	107.8	4.94	64.39	1206.7	1150.0	1087.1	1155.0	1144.8	1170.5	911.2	1054.6	1087.1	836.3	827.7	1009.1
High	Q8BMF4	0.000	91.742	27	13	38	13	642	67.9	8.57	93.77	1173.9	1251.8	1219.0	1194.0	1305.4	1310.7	886.4	1148.0	1219.0	864.6	943.8	1130.0
High	P97429	0.000	91.735	36	11	31	11	319	35.9	5.57	64.29	1040.3	926.9	981.9	1079.8	1114.9	1037.8	785.5	850.0	981.9	781.9	806.1	894.7
High	Q6NZJ6	0.000	91.698	18	22	39	20	1600	176.0	5.40	49.86	1751.5	1842.6	1855.8	1609.2	1537.7	1769.6	1322.5	1689.8	1855.8	1165.2	1111.8	1525.6
High	A0A068BFR3	0.000	91.625	44	8	39	7	218	24.5	5.94	86.54	1520.5	1488.2	1500.5	1562.1	1494.1	1484.5	1148.1	1364.8	1500.5	1131.1	1080.3	1279.8
High	P15626	0.000	91.616	53	12	52	4	218	25.7	7.39	55.98	815.8	804.7	856.1	893.3	928.3	858.8	616.0	738.0	856.1	646.8	671.2	740.4
High	Q3TGU7	0.000	91.615	41	13	35	13	394	43.7	6.86	70.87	1279.3	1394.0	1362.6	1143.4	1117.0	1300.3	966.0	1278.4	1362.6	827.9	807.6	1121.0
High	Q3TNL1	0.000	91.536	30	15	36	15	515	59.2	6.38	67.60	1488.6	1737.2	1589.9	1476.9	1309.6	1499.9	1124.0	1593.1	1589.9	1069.4	946.9	1293.1
High	Q3UK83	0.000	90.889	20	6	32	4	373	38.8	9.13	67.56	551.3	664.3	699.2	561.8	525.4	644.6	416.3	609.2	699.2	406.8	379.9	555.7
High	Q64514	0.000	90.804	17	17	27	17	1262	139.8	6.58	42.74	1377.2	1475.2	1403.4	1429.1	1458.2	1465.3	1039.9	1352.9	1403.4	1034.8	1054.3	1263.3
High	Q3ULU3	0.000	90.592	36	11	28	11	393	44.1	8.29	57.87	1382.4	1372.0	1387.2	1469.6	1448.4	1434.4	1043.8	1258.2	1387.2	1064.1	1047.2	1236.6
High	Q91VR5	0.000	90.499	30	18	31	18	740	82.4	7.21	50.10	1531.7	1609.5	1682.3	1501.0	1424.9	1651.7	1156.6	1476.0	1682.3	1086.9	1030.2	1424.0
High	Q9EPU0	0.000	90.487	23	20	31	20	1124	123.9	6.61	47.20	1554.9	1757.8	1908.7	1570.1	1586.5	1654.4	1174.1	1612.0	1908.7	1136.9	1147.1	1426.3
High	Q148P3	0.000	90.484	29	8	27	8	483	52.6	6.10	64.74	853.8	965.1	990.0	1121.3	883.8	839.2	644.7	885.1	990.0	811.9	639.0	723.5
High	A0A0R4IZY0	0.000	90.200	26	18	48	18	687	78.0	5.99	53.97	1352.3	1627.5	1705.8	1498.4	1395.5	1493.9	1021.1	1492.5	1705.8	1085.0	1009.0	1287.9
High	P14602	0.000	90.190	47	8	68	8	209	23.0	6.55	125.09	1537.7	1575.7	1447.9	1389.6	1390.0	1486.7	1161.1	1445.0	1447.9	1006.2	1005.0	1281.7
High	Q8BMK4	0.000	90.049	20	9	25	9	575	63.7	5.64	69.06	1310.8	1118.5	1136.2	1269.7	1172.9	1211.0	989.8	1025.7	1136.2	919.4	848.0	1044.0
High	A2AFQ2	0.000	89.950	47	10	33	10	271	28.4	8.76	81.77	937.4	1013.7	1056.4	972.2	918.1	982.7	707.8	929.6	1056.4	704.0	663.8	847.2
High	Q8BVQ9	0.000	89.839	32	14	33	14	475	52.8	6.28	75.38	1835.4	1744.8	1828.2	1682.0	1498.4	1871.9	1385.9	1600.1	1828.2	1217.9	1083.4	1613.8
High	P37040	0.000	89.719	22	13	36	13	678	77.0	5.53	55.17	1642.5	1732.3	1928.1	1790.7	1569.9	1630.6	1240.2	1588.6	1928.1	1296.6	1135.1	1405.8
High	P63087	0.000	89.716	38	10	43	1	323	37.0	6.54	66.28	131.8	134.1	176.4	137.1	137.2	141.0	99.5	123.0	176.4	99.3	99.2	121.6
High	Q91YT0	0.000	89.461	37	14	31	14	464	50.8	8.21	61.31	1422.2	1390.8	1310.3	1413.9	1349.1	1562.9	1073.9	1275.5	1310.3	1023.8	975.4	1347.4
High	G5E924	0.000	89.365	25	11	27	11	615	66.9	8.18	48.19	1425.8	1594.7	1701.5	1445.5	1350.2	1529.7	1076.6	1462.4	1701.5	1046.7	976.2	1318.8
High	P47962	0.000	89.341	25	7	36	7	297	34.4	9.77	58.45	1527.6	1659.3	1668.9	1395.0	1349.8	1610.8	1153.5	1521.7	1668.9	1010.1	975.9	1388.7
High	Q91VA7	0.000	89.334	37	11	27	11	384	42.2	8.60	52.79	1223.4	1288.8	1251.9	1291.0	1345.0	1306.1	923.8	1181.9	1251.9	934.8	972.5	1126.0
High	A0A1W2P7Q9	0.000	89.326	46	6	42	4	158	17.7	4.65	79.78	896.8	1005.4	1006.6	835.0	825.0	952.9	677.2	922.0	1006.6	604.6	596.5	821.5
[truncated: 4,111 more rows]
